# Supplementary material for: A split-GAL4 driver line resource for Drosophila neuron types
Source: eLife. 2025 Jan 24;13:RP98405. doi: 10.7554/eLife.98405 (PMC11759409; doi:10.7554/eLife.98405)
Supplement: Figure 1—source data 1. — Lines are listed with available cell-type annotations. For details of confidence levels and expression in multiple cell types, refer to the original publication listed for the line. Where applicable, entries specify the appropriate DOI or in preparation manuscript to cite. [file elife-98405-fig1-data1.xlsx]

## Sheet: Cell type lines
Line	Adult/ Larval	Main annotator	Lab	Quality	Sex difference	VNC only	Brain only	DOI to cite	First author(s) & year	Janelia Robot ID	Cell types	EM Body IDs	Alias	Genotype
SS00043	Adult	Tanya Wolff	Rubin	1	N	No	No	10.1002/cne.24512	Wolff; 2018	2502208	PFNa		GMR_65B12-x-GMR_30E10	w; 65B12-p65ADZp in attP40; 30E10-ZpGdbd in attP2
SS00078	Adult	Tanya Wolff	Rubin	1	N	No	Yes	10.1002/cne.24512	Wolff; 2018	2502243	PFNd		GMR_16D01-x-GMR_15E01	w; 16D01-p65ADZp in attP40; 15E01-ZpGdbd in attP2
SS00090	Adult	Tanya Wolff	Rubin	1	N	No	Yes	10.1002/cne.24512	Wolff; 2018	2502255	EPG		GMR_19G02-x-GMR_15C03	w; 19G02-p65ADZp in attP40; 15C03-ZpGdbd in attP2
SS00098	Adult	Tanya Wolff	Rubin	1	N	No	No	10.1002/cne.24512	Wolff; 2018	2502263	EPG		GMR_19G02-x-GMR_93G12	w; 19G02-p65ADZp in attP40; 93G12-ZpGdbd in attP2
SS00191	Adult	Tanya Wolff	Rubin	1	N	No	Yes	10.1002/cne.24512	Wolff; 2018	2502356	PFNm_a, PFNm_b, PFNp_a, PFNp_b, PFNp_c, PFNp_d, PFNp_e		GMR_38G07-x-GMR_37H01	w; 38G07-p65ADZp in attP40/CyO; 37H01-ZpGdbd in attP2
SS02191	Adult	Tanya Wolff	Rubin	2	N	No	No	10.1002/cne.24512	Wolff; 2018	3017970	PEG		VT000355-x-VT040589	w; VT000355-p65ADZp in attP40/CyO::Tb-RFP; VT040589-ZpGdbd in attP2/TM6B
SS02195	Adult	Tanya Wolff	Rubin	1	N	No	No	10.1002/cne.24512	Wolff; 2018	3017974	PEcG		VT000355-x-GMR_47A08	w; VT000355-p65ADZp in attP40; 47A08-ZpGdbd in attP2
SS02254	Adult	Tanya Wolff	Rubin	2	N	No	No	10.1002/cne.24512	Wolff; 2018	3018120	EPGt		GMR_15E01-x-VT016114	w; 15E01-p65ADZp in attP40; VT016114-ZpGdbd in attP2
SS02270	Adult	Tanya Wolff	Rubin	2	N	No	No	10.1002/cne.24512	Wolff; 2018	3018136	PFR_a		GMR_30G06-x-GMR_27A10	w; 30G06-p65ADZp in attP40; 27A10-ZpGdbd in attP2
SS02293	Adult	Tanya Wolff	Rubin	2	N	No	No	10.1002/cne.24512	Wolff; 2018	3018159	PFR_a, PFR_b		GMR_41G11-x-VT005534	w; 41G11-p65ADZp in attP40; VT005534-ZpGdbd in attP2
SS02718	Adult	Tanya Wolff	Rubin	1	N	No	Yes	10.1002/cne.24512	Wolff; 2018	3018714	vDeltaA_a, vDeltaA_a, vDeltaA_b, vDeltaA_b		VT005529-x-GMR_83D12	w; VT005529-p65ADZp in attP40; 83D12-ZpGdbd in attP2/TM6B
SS04778	Adult	Tanya Wolff	Rubin	1	N	No	No	10.1002/cne.24512	Wolff; 2018	3021786	IbSpsP		GMR_47G08-x-VT012791	w; 47G08-p65ADZp in attP40/CyO::Tb-RFP; VT012791-ZpGdbd in attP2
SS20046	Adult	Tanya Wolff	Rubin	2	N	No	No	10.1002/cne.24512	Wolff; 2018	3028332	PFGs		VT000355-x-GMR_21E02	w; VT000355-p65ADZp in attP40; 21E02-ZpGdbd in attP2
SS24258	Adult	Tanya Wolff	Rubin	1	N	No	No	10.1002/cne.24512	Wolff; 2018	3029111	AF		VT058568-x-GMR_83D12	w; VT058568-p65ADZp in attP40; 83D12-ZpGdbd in attP2/TM6B
SS25983	Adult	Tanya Wolff	Rubin	2	N	No	No	10.1002/cne.24512	Wolff; 2018	3031576	IbSpsP, IbSpsP		GMR_47G08-x-GMR_26F04	w; 47G08-p65ADZp in attP40/CyO::Tb-RFP; 26F04-ZpGdbd in attP2
SS27853	Adult	Tanya Wolff	Rubin	2	N	No	No	10.1002/cne.24512	Wolff; 2018	3024263	PEG		GMR_33A12-x-VT040589	w; 33A12-p65ADZp in JK22C/CyO::Tb-RFP; VT040589-ZpGdbd in attP2
SS46507	Adult	Tanya Wolff	Rubin	2	Y	No	No	10.1002/cne.24512	Wolff; 2018	3027305	LCNOp		VT040713-x-VT006486	w; VT040713-p65ADZp in attP40; VT006486-ZpGdbd in attP2
SS46512	Adult	Tanya Wolff	Rubin	2	N	No	No	10.1002/cne.24512	Wolff; 2018	3027306	LAL.s-GAi.s-NO1i.b		VT049354-x-VT026669	w; VT049354-p65ADZp in attP40; VT026669-ZpGdbd in attP2
SS46515	Adult	Tanya Wolff	Rubin	2	N	No	No	10.1002/cne.24512	Wolff; 2018	3027292	LAL.s-GAi.s-NO1i.b		VT049354-x-VT006199	w; VT049354-p65ADZp in attP40; VT006199-ZpGdbd in attP2
SS46517	Adult	Tanya Wolff	Rubin	1	N	No	Yes	10.1002/cne.24512	Wolff; 2018	3027309	GLNO		VT037871-x-VT060202	w; VT037871-p65ADZp in attP40/CyO::Tb-RFP; VT060202-ZpGdbd in attP2
SS46525	Adult	Tanya Wolff	Rubin	2	N	No	No	10.1002/cne.24512	Wolff; 2018	3027352	LCNOp		VT000605-x-VT006199	w; VT000605-p65ADZp in attP40; VT006199-ZpGdbd in attP2
SS47384	Adult	Tanya Wolff	Rubin	1	N	No	No	10.1002/cne.24512	Wolff; 2018	3027357	LCNOpm		VT048946-x-VT008882	w; VT048946-p65ADZp in attP40; VT008882-ZpGdbd in attP2
SS47398	Adult	Tanya Wolff	Rubin	3	N	No	No	10.1002/cne.24512	Wolff; 2018	3027345	LNO1		VT020742-x-VT017270	w; VT020742-p65ADZp in attP40; VT017270-ZpGdbd in attP2
SS47405	Adult	Tanya Wolff	Rubin	2	N	No	No	10.1002/cne.24512	Wolff; 2018	3030303	LNO1		VT020742-x-GMR_73E12	w; VT020742-p65ADZp in attP40/CyO::Tb-RFP; 73E12-ZpGdbd in attP2
SS47406	Adult	Tanya Wolff	Rubin	1	N	No	No	10.1002/cne.24512	Wolff; 2018	3027367	LNOa		VT006486-x-VT024603	w; VT006486-p65ADZp in attP40/CyO::Tb-RFP; VT024603-ZpGdbd in attP2
SS47436	Adult	Tanya Wolff	Rubin	2	N	No	No	10.1002/cne.24512	Wolff; 2018	3027373	GLNO		GMR_12G04-x-VT046049	w; 12G04-p65ADZp in attP40; VT046049-ZpGdbd in attP2
SS50447	Adult	Tanya Wolff	Rubin	1	N	No	No	10.1002/cne.24512	Wolff; 2018	3028099	vDeltaA_a		VT008281-x-VT008652	w; VT008281-p65ADZp in attP40; VT008652-ZpGdbd in attP2
SS50498	Adult	Tanya Wolff	Rubin	1	N	No	Yes	10.1002/cne.24512	Wolff; 2018	3028104	SA1_a, Slp-A		GMR_26C06-x-VT017124	w; 26C06-p65ADZp in attP40; VT017124-ZpGdbd in attP2
SS50502	Adult	Tanya Wolff	Rubin	1	N	No	Yes	10.1002/cne.24512	Wolff; 2018	3028119	SA1_a, SA1_c, SA2_a, SA2_b, SA3		GMR_26C06-x-GMR_72A10	w; 26C06-p65ADZp in attP40; 72A10-ZpGdbd in attP2
SS50510	Adult	Tanya Wolff	Rubin	1	N	No	Yes	10.1002/cne.24512	Wolff; 2018	3028105	SA1_b, SA1_c, SA2_a, SA2_b, SA3		GMR_42C09-x-VT017124	w; 42C09-p65ADZp in attP40; VT017124-ZpGdbd in attP2
SS50576	Adult	Tanya Wolff	Rubin	1	N	No	No	10.1002/cne.24512	Wolff; 2018	3030323	EPGt		VT017491-x-GMR_65H10	w[1118]; P{y[+t7.7] w[+mC]=VT017491-p65.AD}attP40; P{y[+t7.7] w[+mC]=R65H10-GAL4.DBD}attP2
SS52244	Adult	Tanya Wolff	Rubin	1	N	No	No	10.1002/cne.24512	Wolff; 2018	3028329	PFNm_a, PFNm_b, PFNp_a, PFNp_b, PFNp_c, PFNp_d, PFNp_e		VT039497-x-GMR_48A11	w; VT039497-p65ADZp in attP40/CyO::Tb-RFP; 48A11-ZpGdbd in attP2
SS52245	Adult	Tanya Wolff	Rubin	1	N	No	Yes	10.1002/cne.24512	Wolff; 2018	3030027	PFNm+p, PFNp+m		VT039497-x-GMR_83D12	w; VT039497-p65ADZp in attP40; 83D12-ZpGdbd in attP2/TM6B
SS52257	Adult	Tanya Wolff	Rubin	1	N	No	No	10.1002/cne.24512	Wolff; 2018	3028324	Delta7		VT043920-x-GMR_24A02	w; VT043920-p65ADZp in attP40; 24A02-ZpGdbd in attP2
SS52313	Adult	Tanya Wolff	Rubin	1	N	No	No	10.1002/cne.24512	Wolff; 2018	3030019	Delta7		GMR_45G06-x-GMR_27G01	w; 45G06-p65ADZp in attP40; 27G01-ZpGdbd in attP2/TM6B
SS52547	Adult	Tanya Wolff	Rubin	2	N	No	No	10.1002/cne.24512	Wolff; 2018	3030291	PFGs		VT000355-x-VT061918	w[1118]; P{y[+t7.7] w[+mC]=VT000355-p65.AD}attP40; P{y[+t7.7] w[+mC]=VT061918-GAL4.DBD}attP2
SS52577	Adult	Tanya Wolff	Rubin	1	N	No	Yes	10.1002/cne.24512	Wolff; 2018	3028433	PFNv		VT063307-x-VT019742	w; VT063307-p65ADZp in attP40; VT019742-ZpGdbd in attp2
SS52578	Adult	Tanya Wolff	Rubin	1	N	No	No	10.1002/cne.24512	Wolff; 2018	3028418	LPsP		VT029577-x-VT038817	w; VT029577-p65ADZp in attP40/CyO::Tb-RFP; VT038817-ZpGdbd in attp2
SS52590	Adult	Tanya Wolff	Rubin	2	N	No	No	10.1002/cne.24512	Wolff; 2018	3028424	PFGs		VT017491-x-VT000355	w; VT017491-p65ADZp in attP40; VT000355-ZpGdbd in attp2
SS52631	Adult	Tanya Wolff	Rubin	2	N	No	No	10.1002/cne.24512	Wolff; 2018	3028450	PFNd		GMR_22G07-x-GMR_55C11	w; ; 22G07-p65ADZp in JK73A, 55C11-ZpGdbd in attp2/TM3
SS52669	Adult	Tanya Wolff	Rubin	1	N	No	No	10.1002/cne.24512	Wolff; 2018	3028449	PFNd		GMR_68A10-x-GMR_75H10	w; 68A10-p65ADZp in attP40/CyO::Tb-RFP; 75H10-ZpGdbd in attp2
SS53161	Adult	Tanya Wolff	Rubin	1	N	No	Yes	10.1002/cne.24512	Wolff; 2018	3028428	PFNv		VT063307-x-VT057247	w; VT063307-p65ADZp in attP40; VT057247-ZpGdbd in attp2/TM6B
SS53185	Adult	Tanya Wolff	Rubin	1	N	No	Yes	10.1002/cne.24512	Wolff; 2018	3029084	PFL1		GMR_11B11-x-VT063731	w; 11B11-p65ADZp in attP40/CyO::Tb-RFP; VT063731-ZpGdbd in attP2
SS54295	Adult	Tanya Wolff	Rubin	1	N	No	Yes	10.1002/cne.24512	Wolff; 2018	3028434	PEN_b(PEN2)		VT026664-x-VT032907	w; VT026664-p65ADZp in attP40; VT032907-ZpGdbd in attp2/TM6B
SS54549	Adult	Gerry Rubin	Rubin	1	N	No	No	10.1002/cne.24512	Wolff; 2018	3029433	PFR_b		GMR_38B06-x-VT027015	w; 38B06-p65ADZp in attP40; VT027015-ZpGdbd in attP2
SS56247	Adult	Tanya Wolff	Rubin	1	N	No	No	10.1002/cne.24512	Wolff; 2018	3031579	P1-9		VT019012-x-VT064562	w; VT019012-p65ADZp in attP40; VT064562-ZpGdbd in attP2/TM6B
MB546B	Adult	Yoshi Aso	Aso	1	N	No	No	10.1016/j.cub.2019.01.009	Jovanic; 2019	2501892	VL1_ilPN	1912789965, 2166133204	GMR_65G01_BB_21-x-GMR_82D04_AV_01	w[1118]; P{y[+t7.7] w[+mC]=R65G01-p65.AD}attP40/CyO, P{w[+mC]=2xTb[1]-RFP}CyO; P{y[+t7.7] w[+mC]=R82D04-GAL4.DBD}attP2
SS01965	Adult	DI	DI	1	N	Not determined	Not determined	10.1016/j.cub.2019.01.009	Jovanic; 2019	3017334	DNa04x2		VT043086-x-VT047755	w[1118]; P{y[+t7.7] w[+mC]=VT043086-p65.AD}attP40; P{y[+t7.7] w[+mC]=VT047755-GAL4.DBD}attP2/TM6B, Tb[1]
SS45512	Adult	Kaiyu Wang	Dickson	2	Y	No	No	10.1016/j.cub.2020.07.083	Wang, Wang; 2020	3026785	Abg_SN		VT043658-x-VT036267	w; VT043658-p65ADZp in attP40; VT036267-ZpGdbd in attP2
SS53459	Adult	Kaiyu Wang	Dickson	2	Y	No	No	10.1016/j.cub.2020.07.083	Wang, Wang; 2020	3028354	pC2l		VT029750-x-GMR_20G10	w; VT029750-p65ADZp in attP40; 20G10-ZpGdbd in attP2/TM6B
SS60797	Adult	Kaiyu Wang	Dickson	1	N	No	No	10.1016/j.cub.2020.07.083	Wang, Wang; 2020	3032626	Abg_MN		GMR_TDC2-x-BJD_dsx	w[1118]; TI{GAL4(DBD)::Zip-}dsx[GAL4(DBD)::Zip-] PBac{y[+mDint2] w[+mC]=Tdc2-p65.AD}VK00027/TM3, Sb[1]
SS61089	Adult	Kaiyu Wang	Dickson	1	Y	No	No	10.1016/j.cub.2020.07.083	Wang, Wang; 2020	3032693	DNp13	887195902	VT038159-x-GMR_20C08	w; 38159-p65ADZp in attP40/CyO; 20C08-ZpGdbd in attP2/TM6B
SS61090	Adult	Kaiyu Wang	Dickson	1	N	No	No	10.1016/j.cub.2020.07.083	Wang, Wang; 2020	3032694	DNp13	887195902	VT038159-x-VT029317	w; 38159-p65ADZp in attP40/CyO; VT029317-ZpGdbd in attP2/TM6B
SS01562	Adult	DI	DI	1	N	No	No	10.1016/j.cub.2022.01.008	Namiki, Ros; 2022	3016861			GMR_42B02-x-VT039465	w[1118]; P{y[+t7.7] w[+mC]=R42B02-p65.AD}attP40; P{y[+t7.7] w[+mC]=VT039465-GAL4.DBD}attP2
SS01563	Adult	DI	DI	2	N	No	No	10.1016/j.cub.2022.01.008	Namiki, Ros; 2022	3016862			GMR_42B02-x-VT058697	w[1118]; P{y[+t7.7] w[+mC]=R42B02-p65.AD}attP40; P{y[+t7.7] w[+mC]=VT058697-GAL4.DBD}attP2
SS01577	Adult	DI	DI	2	N	No	No	10.1016/j.cub.2022.01.008	Namiki, Ros; 2022	3016876			VT039465-x-VT011148	w[1118]; P{y[+t7.7] w[+mC]=VT039465-p65.AD}attP40; P{y[+t7.7] w[+mC]=VT011148-GAL4.DBD}attP2
SS01578	Adult	DI	DI	1	N	No	No	10.1016/j.cub.2022.01.008	Namiki, Ros; 2022	3016877			VT039465-x-VT061933	w; VT039465-p65ADZ in attP40; VT061933-ZpGDBD in attP2
SS02544	Adult	DI	DI	2	N	No	No	10.1016/j.cub.2022.01.008	Namiki, Ros; 2022	3018536			GMR_19G08-x-VT020379	w[1118]; P{y[+t7.7] w[+mC]=R19G08-p65.AD}attP40; P{y[+t7.7] w[+mC]=VT020379-GAL4.DBD}attP2
SS02550	Adult	DI	DI	1	N	No	No	10.1016/j.cub.2022.01.008	Namiki, Ros; 2022	3018542			GMR_42B02-x-VT020379	w[1118]; P{y[+t7.7] w[+mC]=R42B02-p65.AD}attP40; P{y[+t7.7] w[+mC]=VT020379-GAL4.DBD}attP2/TM6B, Tb[1]
SS02551	Adult	DI	DI	1	N	No	No	10.1016/j.cub.2022.01.008	Namiki, Ros; 2022	3018543			GMR_42B02-x-VT025789	w[1118]; P{y[+t7.7] w[+mC]=R42B02-p65.AD}attP40; P{y[+t7.7] w[+mC]=VT025789-GAL4.DBD}attP2
SS02627	Adult	DI	DI	1	N	No	No	10.1016/j.cub.2022.01.008	Namiki, Ros; 2022	3018677			VT042835-x-VT039465	w[1118]; P{y[+t7.7] w[+mC]=VT042835-p65.AD}attP40; P{y[+t7.7] w[+mC]=VT039465-GAL4.DBD}attP2
SS02630	Adult	DI	DI	1	N	No	No	10.1016/j.cub.2022.01.008	Namiki, Ros; 2022	3018680			GMR_19G08-x-VT023750	w[1118]; P{y[+t7.7] w[+mC]=R19G08-p65.AD}attP40; P{y[+t7.7] w[+mC]=VT023750-GAL4.DBD}attP2
SS17963	Adult	Aljoscha Nern	Rubin	1	N	No	No	10.1016/j.cub.2022.06.019	Baker; 2022	3024544	AVLP111 and/or similar, AVLP_pr03		GMR_81C11-x-GMR_72F09	w[1118]; P{y[+t7.7] w[+mC]=R81C11-p65.AD}attP40; P{y[+t7.7] w[+mC]=R72F09-GAL4.DBD}attP2
SS21914	Adult	Aljoscha Nern	Rubin	2	N	No	No	10.1016/j.cub.2022.06.019	Baker; 2022	3023127	AVLP TBD, AVLP_pr04		GMR_52G04-x-GMR_52H01	w[1118]; P{y[+t7.7] w[+mC]=R52G04-p65.AD}attP40; P{y[+t7.7] w[+mC]=R52H01-GAL4.DBD}attP2/TM6B, Tb[+]
SS23281	Adult	Aljoscha Nern	Rubin	2	N	No	No	10.1016/j.cub.2022.06.019	Baker; 2022	3023268	AVLP TBD, AVLP_pr05, AVLP-PN1		VT062612-x-VT026543	w[1118]; P{y[+t7.7] w[+mC]=VT062612-p65.AD}attP40/CyO, P{w[+mC]=2xTb[1]-RFP}CyO; P{y[+t7.7] w[+mC]=VT026543-GAL4.DBD}attP2
SS23627	Adult	Aljoscha Nern	Rubin	1	N	No	Yes	10.1016/j.cub.2022.06.019	Baker; 2022	3023705	AVLP TBD, AVLP_pr06		VT003275-x-VT005539	w[1118]; P{y[+t7.7] w[+mC]=VT003275-p65.AD}attP40; P{y[+t7.7] w[+mC]=VT005539-GAL4.DBD}attP2
SS27953	Adult	Claire McKellar	Dickson	2	N	No	No	10.1016/j.cub.2022.06.019	Baker; 2022	3031430	AVLP_pr09		GMR_95D03-x-GMR_83B04	w[1118]; P{y[+t7.7] w[+mC]=R95D03-p65.AD}attP40; P{y[+t7.7] w[+mC]=R83B04-GAL4.DBD}attP2
SS28822	Adult	Aljoscha Nern	Rubin	1	N	No	No	10.1016/j.cub.2022.06.019	Baker; 2022	3024769	AVLP TBD, AVLP_pr10		VT057295-x-VT019732	w[1118]; P{y[+t7.7] w[+mC]=VT057295-p65.AD}attP40; P{y[+t7.7] w[+mC]=VT019732-GAL4.DBD}attP2
SS29136	Adult	Claire McKellar	Dickson	1	N	No	No	10.1016/j.cub.2022.06.019	Baker; 2022	3031431	AVLP_pr11		GMR_43D07-x-VT019732	w[1118]; P{y[+t7.7] w[+mC]=R43D07-p65.AD}attP40; P{y[+t7.7] w[+mC]=VT019732-GAL4.DBD}attP2
SS35456	Adult	Claire McKellar	Dickson	1	N	No	No	10.1016/j.cub.2022.06.019	Baker; 2022	3031439	AVLP_pr14		VT038216-x-VT005539	w[1118]; P{y[+t7.7] w[+mC]=VT038216-p65.AD}attP40/CyO, P{w[+mC]=2xTb[1]-RFP}CyO; P{y[+t7.7] w[+mC]=VT005539-GAL4.DBD}attP2
SS35471	Adult	Claire McKellar	Dickson	1	N	No	No	10.1016/j.cub.2022.06.019	Baker; 2022	3031442	AVLP_pr15		GMR_24D12-x-GMR_10B02	w[1118]; P{y[+t7.7] w[+mC]=R24D12-p65.AD}attP40; P{y[+t7.7] w[+mC]=R10B02-GAL4.DBD}attP2
SS35484	Adult	Claire McKellar	Dickson	1	N	No	No	10.1016/j.cub.2022.06.019	Baker; 2022	3031444	AVLP_pr16		GMR_28E01-x-GMR_43D07	w[1118]; P{y[+t7.7] w[+mC]=R28E01-p65.AD}attP40/CyO, P{w[+mC]=2xTb[1]-RFP}CyO; P{y[+t7.7] w[+mC]=R43D07-GAL4.DBD}attP2/TM6B, Tb[1]
SS35502	Adult	Claire McKellar	Dickson	1	N	No	Yes	10.1016/j.cub.2022.06.019	Baker; 2022	3031449	AVLP_pr18		GMR_28E01-x-GMR_89G04	w[1118]; P{y[+t7.7] w[+mC]=R28E01-p65.AD}attP40/CyO; P{y[+t7.7] w[+mC]=R89G04-GAL4.DBD}attP2
SS35916	Adult	Claire McKellar	Dickson	1	N	No	No	10.1016/j.cub.2022.06.019	Baker; 2022	3031452	WED_pr02		VT013504-x-GMR_11C07	w[1118]; P{y[+t7.7] w[+mC]=VT013504-p65.AD}attP40; P{y[+t7.7] w[+mC]=R11C07-GAL4.DBD}attP2
SS36960	Adult	Claire McKellar	Dickson	1	N	No	Yes	10.1016/j.cub.2022.06.019	Baker; 2022	3031470	AVLP_pr21		GMR_52E12-x-VT055068	w[1118]; P{y[+t7.7] w[+mC]=R52E12-p65.AD}attP40; P{y[+t7.7] w[+mC]=VT055068-GAL4.DBD}attP2
SS36971	Adult	Claire McKellar	Dickson	2	Y	No	Yes	10.1016/j.cub.2022.06.019	Baker; 2022	3031473	SIP_pr01		GMR_42F06-x-GMR_11A07	w[1118]; P{y[+t7.7] w[+mC]=R42F06-p65.AD}attP40; P{y[+t7.7] w[+mC]=R11A07-GAL4.DBD}attP2/TM6B, Tb[1]
SS38918	Adult	Claire McKellar	Dickson	1	N	No	Yes	10.1016/j.cub.2022.06.019	Baker; 2022	3031479	AVLP_pr23, AV2 [S14]		GMR_11B11-x-GMR_31C03	w[1118]; P{y[+t7.7] w[+mC]=R11B11-p65.AD}attP40; P{y[+t7.7] w[+mC]=R31C03-GAL4.DBD}attP2
SS40316	Adult	Claire McKellar	Dickson	1	N	No	Yes	10.1016/j.cub.2022.06.019	Baker; 2022	3031486	PVLP_pr03		VT023842-x-VT017411	w[1118]; P{y[+t7.7] w[+mC]=VT023842-p65.AD}attP40; P{y[+t7.7] w[+mC]=VT017411-GAL4.DBD}attP2
SS40361	Adult	Claire McKellar	Dickson	1	N	No	Yes	10.1016/j.cub.2022.06.019	Baker; 2022	3031490	AVLP_pr25		VT057295-x-GMR_73H04	w[1118]; P{y[+t7.7] w[+mC]=VT057295-p65.AD}attP40; P{y[+t7.7] w[+mC]=R73H04-GAL4.DBD}attP2/TM6B, Tb[1]
SS40366	Adult	Claire McKellar	Dickson	2	N	No	Yes	10.1016/j.cub.2022.06.019	Baker; 2022	3029064	AVLP_pr26		GMR_65A11-x-VT014480	w[1118]; P{y[+t7.7] w[+mC]=R65A11-p65.AD}attP40; P{y[+t7.7] w[+mC]=VT014480-GAL4.DBD}attP2
SS41704	Adult	Claire McKellar	Dickson	1	N	No	Yes	10.1016/j.cub.2022.06.019	Baker; 2022	3031495	PLP_pr02		GMR_12C04-x-VT029570	w[1118]; P{y[+t7.7] w[+mC]=R12C04-p65.AD}attP40; P{y[+t7.7] w[+mC]=VT029570-GAL4.DBD}attP2
SS41728	Adult	Claire McKellar	Dickson	1	N	No	Yes	10.1016/j.cub.2022.06.019	Baker; 2022	3031494	AVLP_pr31		GMR_11C10-x-VT059438	w[1118]; P{y[+t7.7] w[+mC]=R11C10-p65.AD}attP40/CyO; P{y[+t7.7] w[+mC]=VT059438-GAL4.DBD}attP2
SS41730	Adult	Claire McKellar	Dickson	1	N	No	No	10.1016/j.cub.2022.06.019	Baker; 2022	3031511	AVLP_pr32		VT029570-x-VT059438	w[1118]; P{y[+t7.7] w[+mC]=VT029570-p65.AD}attP40/CyO; P{y[+t7.7] w[+mC]=VT059438-GAL4.DBD}attP2/TM6B, Tb[1]
SS41739	Adult	Claire McKellar	Dickson	1	N	No	Yes	10.1016/j.cub.2022.06.019	Baker; 2022	3031514	SAD_pr01		VT040004-x-VT044105	w[1118]; P{y[+t7.7] w[+mC]=VT040004-p65.AD}attP40/CyO; P{y[+t7.7] w[+mC]=VT044105-GAL4.DBD}attP2
SS43321	Adult	Claire McKellar	Dickson	1	N	No	Yes	10.1016/j.cub.2022.06.019	Baker; 2022	3031506	SAD/AMMC_pr01		VT009665-x-VT063231	w[1118]; P{y[+t7.7] w[+mC]=VT009665-p65.AD}attP40/CyO; P{y[+t7.7] w[+mC]=VT063231-GAL4.DBD}attP2/TM6B, Tb[1]
SS43466	Adult	Claire McKellar	Dickson	1	N	No	Yes	10.1016/j.cub.2022.06.019	Baker; 2022	3031509	SMP_pr01		VT026990-x-GMR_76B06	w[1118]; P{y[+t7.7] w[+mC]=VT026990-p65.AD}attP40; P{y[+t7.7] w[+mC]=R76B06-GAL4.DBD}attP2
SS44510	Adult	Claire McKellar	Dickson	1	N	No	No	10.1016/j.cub.2022.06.019	Baker; 2022	3031515	IB_pr01		VT040592-x-GMR_29F02	w[1118]; P{y[+t7.7] w[+mC]=VT040592-p65.AD}attP40/CyO; P{y[+t7.7] w[+mC]=R29F02-GAL4.DBD}attP2
SS45858	Adult	Claire McKellar	Dickson	1	N	No	No	10.1016/j.cub.2022.06.019	Baker; 2022	3031500	AVLP_pr35		GMR_68A10-x-GMR_21D07	w[1118]; P{y[+t7.7] w[+mC]=R68A10-p65.AD}attP40/CyO; P{y[+t7.7] w[+mC]=R21D07-GAL4.DBD}attP2
SS47261	Adult	Claire McKellar	Dickson	1	N	No	No	10.1016/j.cub.2022.06.019	Baker; 2022	3031504	AVLP_pr36		VT008153-x-VT029570	w[1118]; P{y[+t7.7] w[+mC]=VT008153-p65.AD}attP40/CyO; P{y[+t7.7] w[+mC]=VT029570-GAL4.DBD}attP2/TM6B, Tb[1]
SS47509	Adult	Claire McKellar	Dickson	2	N	No	No	10.1016/j.cub.2022.06.019	Baker; 2022	3031496	AVLP_pr37		GMR_13A08-x-GMR_52F01	w[1118]; P{y[+t7.7] w[+mC]=R13A08-p65.AD}attP40/CyO; P{y[+t7.7] w[+mC]=R52F01-GAL4.DBD}attP2
SS42738	Adult	Kaiyu Wang	Dickson	1	N	No	No	10.1016/j.cub.2024.01.015	Lillvis; 2023	3040579	WN_LN_mixed		VT026999-x-VT018838	w[1118]; P{y[+t7.7] w[+mC]=VT026999-p65.AD}attP40/CyO, P{w[+mC]=2xTb[1]-RFP}CyO; P{y[+t7.7] w[+mC]=VT018838-GAL4.DBD}attP2/TM6B, Tb[1]
SS46542	Adult	Kaiyu Wang	Dickson	1	Y	No	No	10.1016/j.cub.2024.01.015	Lillvis; 2023	3027850	pIP10		VT040556-x-VT040347	w[1118]; P{y[+t7.7] w[+mC]=VT040556-p65.AD}attP40; P{y[+t7.7] w[+mC]=VT040347-GAL4.DBD}attP2
SS50245	Adult	Kaiyu Wang	Dickson	2	N	No	No	10.1016/j.cub.2024.01.015	Lillvis; 2023	3029795	WN_LN_mixed		GMR_77C10-x-GMR_20A03	w[1118]; P{y[+t7.7] w[+mC]=R77C10-p65.AD}attP40; P{y[+t7.7] w[+mC]=R20A03-GAL4.DBD}attP2/TM6B, Tb[1]
SS51755	Adult	Kaiyu Wang	Dickson	1	N	No	No	10.1016/j.cub.2024.01.015	Lillvis; 2023	3029774	AN		VT015971-x-VT015971	w[1118]; P{y[+t7.7] w[+mC]=VT015971-p65.AD}attP40/CyO, P{w[+mC]=2xTb[1]-RFP}CyO; P{y[+t7.7] w[+mC]=VT015971-GAL4.DBD}attP2
SS51772	Adult	Kaiyu Wang	Dickson	2	N	No	No	10.1016/j.cub.2024.01.015	Lillvis; 2023	3029781	WN_LN_mixed		VT042732-x-VT019074	w[1118]; P{y[+t7.7] w[+mC]=VT042732-p65.AD}attP40; P{y[+t7.7] w[+mC]=VT019074-GAL4.DBD}attP2
SS52458	Adult	Kaiyu Wang	Dickson	1	N	Yes	No	10.1016/j.cub.2024.01.015	Lillvis; 2023	3029665	WN_LN_mixed		VT044168-x-VT038817	w[1118]; P{y[+t7.7] w[+mC]=VT044168-p65.AD}attP40/CyO, P{w[+mC]=2xTb[1]-RFP}CyO; P{y[+t7.7] w[+mC]=VT038817-GAL4.DBD}attP2
SS52476	Adult	Kaiyu Wang	Dickson	1	N	No	No	10.1016/j.cub.2024.01.015	Lillvis; 2023	3030106	WN_LN_mixed		VT040560-x-VT032404	w[1118]; P{y[+t7.7] w[+mC]=VT040560-p65.AD}attP40; P{y[+t7.7] w[+mC]=VT032404-GAL4.DBD}attP2
SS52815	Adult	Kaiyu Wang	Dickson	1	Y	Yes	No	10.1016/j.cub.2024.01.015	Lillvis; 2023	3029767	AN		VT014013-x-VT063635	w[1118]; P{y[+t7.7] w[+mC]=VT014013-p65.AD}attP40/CyO, P{w[+mC]=2xTb[1]-RFP}CyO; P{y[+t7.7] w[+mC]=VT063635-GAL4.DBD}attP2
SS52839	Adult	Kaiyu Wang	Dickson	2	N	No	No	10.1016/j.cub.2024.01.015	Lillvis; 2023	3029782	WN_AN		VT017002-x-VT057224	w[1118]; P{y[+t7.7] w[+mC]=VT017002-p65.AD}attP40; P{y[+t7.7] w[+mC]=VT057224-GAL4.DBD}attP2
SS52867	Adult	Kaiyu Wang	Dickson	2	N	No	No	10.1016/j.cub.2024.01.015	Lillvis; 2023	3029703	WN_AN		VT057286-x-VT040359	w[1118]; P{y[+t7.7] w[+mC]=VT057286-p65.AD}attP40; P{y[+t7.7] w[+mC]=VT040359-GAL4.DBD}attP2
SS54706	Adult	Kaiyu Wang	Dickson	2	N	No	No	10.1016/j.cub.2024.01.015	Lillvis; 2023	3030271	WN_LN_mixed		VT019728-x-VT038817	w[1118]; P{y[+t7.7] w[+mC]=VT019728-p65.AD}attP40; P{y[+t7.7] w[+mC]=VT038817-GAL4.DBD}attP2
SS54712	Adult	Kaiyu Wang	Dickson	2	N	No	No	10.1016/j.cub.2024.01.015	Lillvis; 2023	3029970	WN_LN_mixed		VT048828-x-VT043699	w[1118]; P{y[+t7.7] w[+mC]=VT048828-p65.AD}attP40; P{y[+t7.7] w[+mC]=VT043699-GAL4.DBD}attP2
SS54847	Adult	Kaiyu Wang	Dickson	1	N	Yes	No	10.1016/j.cub.2024.01.015	Lillvis; 2023	3030105	WN_LN_mixed		VT026179-x-VT032404	w[1118]; P{y[+t7.7] w[+mC]=VT026179-p65.AD}attP40; P{y[+t7.7] w[+mC]=VT032404-GAL4.DBD}attP2
SS58626	Adult	Kaiyu Wang	Dickson	2	Y	Yes	No	10.1016/j.cub.2024.01.015	Lillvis; 2023	3032328	WN_LN_mixed		VT037491-x-VT019739	w[1118]; P{y[+t7.7] w[+mC]=VT037491-p65.AD}attP40; P{y[+t7.7] w[+mC]=VT019739-GAL4.DBD}attP2
SS59290	Adult	Kaiyu Wang	Dickson	1	Y	No	No	10.1016/j.cub.2024.01.015	Lillvis; 2023	3032408	WN_LN_mixed		VT037491-x-VT057137	w[1118]; P{y[+t7.7] w[+mC]=VT037491-p65.AD}attP40/CyO, P{w[+mC]=2xTb[1]-RFP}CyO; P{y[+t7.7] w[+mC]=VT057137-GAL4.DBD}attP2
SS59830	Adult	Kaiyu Wang	Dickson	1	Y	Yes	No	10.1016/j.cub.2024.01.015	Lillvis; 2023	3032207	WN_LN_mixed		VT059780-x-BJD_dsx	w[1118]; P{y[+t7.7] w[+mC]=VT059780-p65.AD}attP40; TI{GAL4(DBD)::Zip-}dsx[GAL4(DBD)::Zip-]/TM6B, Tb[1]
SS59832	Adult	Kaiyu Wang	Dickson	1	Y	No	No	10.1016/j.cub.2024.01.015	Lillvis; 2023	3032209	WN_LN_mixed		VT042732-x-BJD_dsx	w[1118]; P{y[+t7.7] w[+mC]=VT042732-p65.AD}attP40/CyO, P{w[+mC]=2xTb[1]-RFP}CyO; TI{GAL4(DBD)::Zip-}dsx[GAL4(DBD)::Zip-]/TM6B, Tb[1]
SS59889	Adult	Kaiyu Wang	Dickson	2	Y	No	No	10.1016/j.cub.2024.01.015	Lillvis; 2023	3032266	WN_LN_mixed		VT019896-x-BJD_dsx	w[1118]; P{y[+t7.7] w[+mC]=VT019896-p65.AD}attP40; TI{GAL4(DBD)::Zip-}dsx[GAL4(DBD)::Zip-]/TM6B, Tb[1]
SS64282	Adult	Kaiyu Wang	Dickson	1	N	No	No	10.1016/j.cub.2024.01.015	Lillvis; 2023	3035278	WN_LN_mixed		VT003155-x-VT028153	w[1118]; P{y[+t7.7] w[+mC]=VT003155-p65.AD}attP40; P{y[+t7.7] w[+mC]=VT028153-GAL4.DBD}attP2/TM6B, Tb[1]
SS74735	Adult	Kaiyu Wang	Dickson	1	N	No	No	10.1016/j.cub.2024.01.015	Lillvis; 2023	3040578	WN_LN_mixed		VT043702-x-VT018838	w[1118]; P{y[+t7.7] w[+mC]=VT043702-p65.AD}attP40/CyO; P{y[+t7.7] w[+mC]=VT018838-GAL4.DBD}attP2
SS74757	Adult	Kaiyu Wang	Dickson	2	N	No	No	10.1016/j.cub.2024.01.015	Lillvis; 2023	3040582	WN_LN_mixed		VT026999-x-GMR_21B02	w[1118]; P{y[+t7.7] w[+mC]=VT026999-p65.AD}attP40/CyO; P{y[+t7.7] w[+mC]=R21B02-GAL4.DBD}attP2
SS74760	Adult	Kaiyu Wang	Dickson	1	N	No	No	10.1016/j.cub.2024.01.015	Lillvis; 2023	3040580	WN_LN_mixed		VT026999-x-VT008681	w[1118]; P{y[+t7.7] w[+mC]=VT026999-p65.AD}attP40; P{y[+t7.7] w[+mC]=VT008681-GAL4.DBD}attP2
SS96091	Adult	DI	DI	2	N	No	No	10.1016/j.cub.2024.01.071	Cheong, Boone, Bennett; 2024	3043189	DNp54		VT056359-x-VT002021	w[1118]; P{y[+t7.7] w[+mC]=VT056359-p65.AD}attP40; P{y[+t7.7] w[+mC]=VT002021-GAL4.DBD}attP2/TM6B, Tb[1]
SS00688	Adult	Aljoscha Nern	Rubin	1	N	No	Yes	10.1016/j.neuron.2013.05.024	Tuthill, Nern; 2013	3007598	C3		GMR_26H02-x-GMR_29G11	w[1118]; P{y[+t7.7] w[+mC]=R26H02-p65.AD}attP40/CyO, P{w[+mC]=2xTb[1]-RFP}CyO; P{y[+t7.7] w[+mC]=R29G11-GAL4.DBD}attP2/TM6B, Tb[1]
SS00690	Adult	Aljoscha Nern	Rubin	1	N	No	No	10.1016/j.neuron.2013.05.024	Tuthill, Nern; 2013	3007600	L2		GMR_82F12-x-GMR_75H08	w[1118]; P{y[+t7.7] w[+mC]=R82F12-p65.AD}attP40/CyO; P{y[+t7.7] w[+mC]=R75H08-GAL4.DBD}attP2
SS00692	Adult	Aljoscha Nern	Rubin	1	N	No	No	10.1016/j.neuron.2013.05.024	Tuthill, Nern; 2013	3007602	L5		GMR_64B07-x-GMR_37E10	w[1118]; P{y[+t7.7] w[+mC]=R64B07-p65.AD}attP40; P{y[+t7.7] w[+mC]=R37E10-GAL4.DBD}attP2/TM6B, Tb[1]
SS00695	Adult	Aljoscha Nern	Rubin	2	N	No	No	10.1016/j.neuron.2013.05.024	Tuthill, Nern; 2013	3007605	L3		GMR_59A05-x-GMR_75H07	w[1118]; P{y[+t7.7] w[+mC]=R59A05-p65.AD}attP40; P{y[+t7.7] w[+mC]=R75H07-GAL4.DBD}attP2/TM6B, Tb[1]
SS00696	Adult	Aljoscha Nern	Rubin	2	N	No	No	10.1016/j.neuron.2013.05.024	Tuthill, Nern; 2013	3007606	L3		GMR_64B03-x-GMR_14B07	w[1118]; P{y[+t7.7] w[+mC]=R64B03-p65.AD}attP40/CyO; P{y[+t7.7] w[+mC]=R14B07-GAL4.DBD}attP2
SS00698	Adult	Aljoscha Nern	Rubin	2	N	No	No	10.1016/j.neuron.2013.05.024	Tuthill, Nern; 2013	3007608	Lawf2		GMR_11D03-x-GMR_19C10	w[1118]; P{y[+t7.7] w[+mC]=R11D03-p65.AD}attP40; P{y[+t7.7] w[+mC]=R19C10-GAL4.DBD}attP2
SS00700	Adult	Aljoscha Nern	Rubin	2	N	No	No	10.1016/j.neuron.2013.05.024	Tuthill, Nern; 2013	3007610	T1		GMR_31F10-x-GMR_65D07	w[1118]; P{y[+t7.7] w[+mC]=R31F10-p65.AD}attP40/CyO; P{y[+t7.7] w[+mC]=R65D07-GAL4.DBD}attP2
SS00771	Adult	Aljoscha Nern	Rubin	2	N	No	No	10.1016/j.neuron.2013.05.024	Tuthill, Nern; 2013	3026899	Lawf2		GMR_11D03-x-GMR_61H02	w[1118]; P{y[+t7.7] w[+mC]=R11D03-p65.AD}attP40; P{y[+t7.7] w[+mC]=R61H02-GAL4.DBD}attP2
SS00772	Adult	Aljoscha Nern	Rubin	2	N	No	No	10.1016/j.neuron.2013.05.024	Tuthill, Nern; 2013	3026900	Lawf1		GMR_11G01-x-GMR_17C11	w[1118]; P{y[+t7.7] w[+mC]=R11G01-p65.AD}attP40; P{y[+t7.7] w[+mC]=R17C11-GAL4.DBD}attP2
SS00778	Adult	Aljoscha Nern	Rubin	2	N	No	No	10.1016/j.neuron.2013.05.024	Tuthill, Nern; 2013	3026902	C2		GMR_20C11-x-GMR_25B02	w[1118]; P{y[+t7.7] w[+mC]=R20C11-p65.AD}attP40/CyO; P{y[+t7.7] w[+mC]=R25B02-GAL4.DBD}attP2
SS00779	Adult	Aljoscha Nern	Rubin	1	N	No	No	10.1016/j.neuron.2013.05.024	Tuthill, Nern; 2013	3026903	C2, C3		GMR_20C11-x-GMR_48D11	w[1118]; P{y[+t7.7] w[+mC]=R20C11-p65.AD}attP40/CyO; P{y[+t7.7] w[+mC]=R48D11-GAL4.DBD}attP2
SS00782	Adult	Aljoscha Nern	Rubin	2	N	No	No	10.1016/j.neuron.2013.05.024	Tuthill, Nern; 2013	3026904	L5		GMR_21A05-x-GMR_31H09	w[1118]; P{y[+t7.7] w[+mC]=R21A05-p65.AD}attP40/CyO; P{y[+t7.7] w[+mC]=R31H09-GAL4.DBD}attP2
SS00783	Adult	Aljoscha Nern	Rubin	1	N	No	No	10.1016/j.neuron.2013.05.024	Tuthill, Nern; 2013	3026905	C2		GMR_25B02-x-GMR_48D11	w[1118]; P{y[+t7.7] w[+mC]=R25B02-p65.AD}attP40; P{y[+t7.7] w[+mC]=R48D11-GAL4.DBD}attP2
SS00789	Adult	Aljoscha Nern	Rubin	1	N	No	No	10.1016/j.neuron.2013.05.024	Tuthill, Nern; 2013	3026906	L4		GMR_31C06-x-GMR_34G07	w[1118]; P{y[+t7.7] w[+mC]=R34G07-GAL4.DBD}attP2 P{y[+t7.7] w[+mC]=R31C06-p65.AD}su(Hw)attP2/TM3, Sb[1]
SS00790	Adult	Aljoscha Nern	Rubin	1	N	No	Yes	10.1016/j.neuron.2013.05.024	Tuthill, Nern; 2013	3026907	T1		GMR_31F10-x-GMR_30F10	w[1118]; P{y[+t7.7] w[+mC]=R31F10-p65.AD}attP40; P{y[+t7.7] w[+mC]=R30F10-GAL4.DBD}attP2
SS00792	Adult	Aljoscha Nern	Rubin	2	N	No	No	10.1016/j.neuron.2013.05.024	Tuthill, Nern; 2013	3026908	C3		GMR_35A03-x-GMR_29G11	w[1118]; P{y[+t7.7] w[+mC]=R35A03-p65.AD}attP40; P{y[+t7.7] w[+mC]=R29G11-GAL4.DBD}attP2
SS00797	Adult	Aljoscha Nern	Rubin	2	N	No	No	10.1016/j.neuron.2013.05.024	Tuthill, Nern; 2013	3026909	L1, L2		GMR_48A08-x-GMR_29G11	w[1118]; P{y[+t7.7] w[+mC]=R48A08-p65.AD}attP40/CyO; P{y[+t7.7] w[+mC]=R29G11-GAL4.DBD}attP2
SS00800	Adult	Aljoscha Nern	Rubin	2	N	No	No	10.1016/j.neuron.2013.05.024	Tuthill, Nern; 2013	3026910	Lawf1		GMR_52H01-x-GMR_17C11	w[1118]; P{y[+t7.7] w[+mC]=R52H01-p65.AD}attP40; P{y[+t7.7] w[+mC]=R17C11-GAL4.DBD}attP2
SS00801	Adult	Aljoscha Nern	Rubin	1	N	No	Yes	10.1016/j.neuron.2013.05.024	Tuthill, Nern; 2013	3026911	L1, L2		GMR_53G02-x-GMR_29G11	w[1118]; P{y[+t7.7] w[+mC]=R53G02-p65.AD}attP40/CyO; P{y[+t7.7] w[+mC]=R29G11-GAL4.DBD}attP2
SS00806	Adult	Aljoscha Nern	Rubin	1	N	No	No	10.1016/j.neuron.2013.05.024	Tuthill, Nern; 2013	3026912	L1		GMR_75H09-x-GMR_29G11	w[1118]; P{y[+t7.7] w[+mC]=R75H09-p65.AD}attP40; P{y[+t7.7] w[+mC]=R29G11-GAL4.DBD}attP2
SS00807	Adult	Aljoscha Nern	Rubin	1	N	No	No	10.1016/j.neuron.2013.05.024	Tuthill, Nern; 2013	3026913	Lai		GMR_92A10-x-GMR_66A02	w[1118]; P{y[+t7.7] w[+mC]=R92A10-p65.AD}attP40/CyO; P{y[+t7.7] w[+mC]=R66A02-GAL4.DBD}attP2/TM6B, Tb[1]
SS00808	Adult	Aljoscha Nern	Rubin	2	N	No	No	10.1016/j.neuron.2013.05.024	Tuthill, Nern; 2013	3026914	Lai		GMR_92A10-x-GMR_17D06	w[1118]; P{y[+t7.7] w[+mC]=R92A10-p65.AD}attP40; P{y[+t7.7] w[+mC]=R17D06-GAL4.DBD}attP2
SS51118	Adult	Kaiyu Wang	Dickson	2	N	No	No	10.1016/j.neuron.2014.05.017	Feng, Palfreyman; 2014	3015454	SAG		VT050405-x-VT007068	w; VT050405-p65ADZp in attP40; VT007068-ZpGdbd in attP2/TM6B
SS00300	Adult	Aljoscha Nern	Rubin	2	N	No	No	10.1016/j.neuron.2017.03.010	Strother; 2017	2502507	Tm3		GMR_13E12-x-GMR_59C10	w; 13E12-p65ADZp in attP40; 59C10-ZpGdbd in attP2
SS00313	Adult	Aljoscha Nern	Rubin	2	N	No	No	10.1016/j.neuron.2017.03.010	Strother; 2017	2502520	Tm3		GMR_38C11-x-GMR_59C10	w; 38C11-p65ADZp in attP40/CyO; 59C10-ZpGdbd in attP2
SS00316	Adult	Aljoscha Nern	Rubin	2	N	No	No	10.1016/j.neuron.2017.03.010	Strother; 2017	2502523	Mi4		GMR_48A07-x-GMR_79H02	w; 48A07-p65ADZp in attP40/CyO; 79H02-ZpGdbd in attP2
SS00324	Adult	Aljoscha Nern	Rubin	2	N	No	No	10.1016/j.neuron.2017.03.010	Strother; 2017	2502531	T4, T5		GMR_59E08-x-GMR_42F06	w; 59E08-p65ADZp in attP40; 42F06-ZpGdbd in attP2
SS00809	Adult	Aljoscha Nern	Rubin	1	N	No	No	10.1016/j.neuron.2017.03.010	Strother; 2017	3013454	Mi1		GMR_19F01-x-GMR_71D01	w; 19F01-p65ADZp in attP40; 71D01-ZpGdbd in attP2
SS00955	Adult	Aljoscha Nern	Rubin	2	N	No	No	10.1016/j.neuron.2017.03.010	Strother; 2017	3026915	Mi1		GMR_55C05-x-GMR_71D01	w; 55C05-p65ADZp in attP40; 71D01-ZpGdbd in attP2
SS01019	Adult	Aljoscha Nern	Rubin	2	N	No	No	10.1016/j.neuron.2017.03.010	Strother; 2017	3026916	Mi4		GMR_48A07-x-GMR_13F11	w; 48A07-p65ADZp in attP40; 13F11-ZpGdbd in attP2
SS02430	Adult	Aljoscha Nern	Rubin	2	N	No	No	10.1016/j.neuron.2017.03.010	Strother; 2017	3018381	Mi9		VT044843-x-VT046779	w; VT044843-p65ADZp in attP40; VT046779-ZpGdbd in attP2
SS02432	Adult	Aljoscha Nern	Rubin	2	N	No	No	10.1016/j.neuron.2017.03.010	Strother; 2017	3018383	Mi9		GMR_48A07-x-VT046779	w; 48A07-p65ADZp in attP40/CyO::Tb-RFP; VT046779-ZpGdbd in attP2
SS00356	Adult	Aljoscha Nern	Rubin	2	N	No	No	10.1016/j.neuron.2017.05.036	von Reyn; 2017	3000745	LC4		GMR_47H03-x-GMR_86D05	w[1118]; P{y[+t7.7] w[+mC]=R47H03-p65.AD}attP40; P{y[+t7.7] w[+mC]=R86D05-GAL4.DBD}attP2
SS02232	Adult	Tanya Wolff	Rubin	2	N	No	No	10.1016/j.neuron.2020.08.006	Turner-Evans; 2020	3018098	PEN_b(PEN2)		VT025720-x-VT043143	w; VT025720-p65ADZp in attP40; VT043143-ZpGdbd in attP2
SS62862	Adult	Tanya Wolff	Rubin	1	N	No	No	10.1016/j.neuron.2020.08.006	Turner-Evans; 2020	3034157	PEN_a(PEN1)		VT008135-x-GMR_37F06	w; VT008135-p65ADZp in attP40; 37F06-ZpGdbd in attP2
SS05037	Adult	Aljoscha Nern	Rubin	1	N	No	No	10.1016/j.neuron.2022.02.013	Klapoetke; 2022	3022096	LC21		GMR_85F11-x-GMR_45F08	w[1118]; P{y[+t7.7] w[+mC]=R85F11-p65.AD}attP40; P{y[+t7.7] w[+mC]=R45F08-GAL4.DBD}attP2
SS17689	Adult	Aljoscha Nern	Rubin	1	N	No	No	10.1016/j.neuron.2022.02.013	Klapoetke; 2022	3022209	LC21		GMR_50C03-x-GMR_41C05	w[1118]; P{y[+t7.7] w[+mC]=R50C03-p65.AD}attP40/CyO, P{w[+mC]=2xTb[1]-RFP}CyO; P{y[+t7.7] w[+mC]=R41C05-GAL4.DBD}attP2/TM6B, Tb[1]
OL0047B	Adult	Aljoscha Nern	Rubin	1	N	No	No	10.1038/nature24626	Klapoetke; 2017	2135419	LPLC2		GMR_19G02_XA_21-x-GMR_12E04_XD_01	w[1118]; P{y[+t7.7] w[+mC]=R19G02-p65.AD}attP40; P{y[+t7.7] w[+mC]=R12E04-GAL4.DBD}attP2
SS00810	Adult	Aljoscha Nern	Rubin	1	N	No	No	10.1038/nature24626	Klapoetke; 2017	3013455	T4, T5		GMR_28D05-x-GMR_55H05	w; 28D05-p65ADZp in attP40; 55H05-ZpGdbd in attP2
SS03752	Adult	Aljoscha Nern	Rubin	3	N	No	No	10.1038/nature24626	Klapoetke; 2017	3020275	LPi43		GMR_38G02-x-GMR_24A07	w; 38G02-p65ADZp in attP40/CyO::Tb-RFP; 24A07-ZpGdbd in attP2/TM6B
SS27416	Adult	Ryo Minegishi	Dickson	1	N	No	No	10.1038/s41467-020-19936-x	Feng; 2020	3028370	LBL49, LBL52		GMR_73B05-x-GMR_42H01	w[1118]; P{y[+t7.7] w[+mC]=R73B05-p65.AD}attP40; P{y[+t7.7] w[+mC]=R42H01-GAL4.DBD}attP2
SS32496	Adult	Ryo Minegishi	Dickson	1	N	No	No	10.1038/s41467-020-19936-x	Feng; 2020	3028973	LUL89		GMR_72E10-x-VT049904	w[1118]; P{y[+t7.7] w[+mC]=R72E10-p65.AD}attP40/CyO; P{y[+t7.7] w[+mC]=VT049904-GAL4.DBD}attP2
SS33343	Adult	Ryo Minegishi	Dickson	1	N	Yes	No	10.1038/s41467-020-19936-x	Feng; 2020	3028487	LUL92, LUL93, LUL97, LUL100		VT043924-x-VT044964	w[1118]; P{y[+t7.7] w[+mC]=VT043924-p65.AD}attP40/CyO, P{w[+mC]=2xTb[1]-RFP}CyO; P{y[+t7.7] w[+mC]=VT044964-GAL4.DBD}attP2
SS33510	Adult	Ryo Minegishi	Dickson	1	N	No	No	10.1038/s41467-020-19936-x	Feng; 2020	3028996	LBL9		VT033629-x-VT021799	w[1118]; P{y[+t7.7] w[+mC]=VT033629-p65.AD}attP40/CyO; P{y[+t7.7] w[+mC]=VT021799-GAL4.DBD}attP2
SS33542	Adult	Ryo Minegishi	Dickson	1	N	No	No	10.1038/s41467-020-19936-x	Feng; 2020	3028382	LBL19, LUL89, LUL92, LUL97, LUL100, LUL105		VT044964-x-VT023795	w[1118]; P{y[+t7.7] w[+mC]=VT044964-p65.AD}attP40; P{y[+t7.7] w[+mC]=VT023795-GAL4.DBD}attP2
SS35560	Adult	Ryo Minegishi	Dickson	1	N	No	No	10.1038/s41467-020-19936-x	Feng; 2020	3029036	LBL53, LBL54		GMR_77B09-x-GMR_72C08	w[1118]; P{y[+t7.7] w[+mC]=R77B09-p65.AD}attP40; P{y[+t7.7] w[+mC]=R72C08-GAL4.DBD}attP2
SS36194	Adult	Ryo Minegishi	Dickson	2	N	No	No	10.1038/s41467-020-19936-x	Feng; 2020	3029364	LUL55, LUL145		GMR_92A10-x-VT019902	w; 92A10-p65ADZp in attP40; VT019902-ZpGdbd in attP2
SS39036	Adult	Ryo Minegishi	Dickson	2	N	No	No	10.1038/s41467-020-19936-x	Feng; 2020	3032053	LBA73		VT063303-x-VT063741	w[1118]; P{y[+t7.7] w[+mC]=VT063303-p65.AD}attP40; P{y[+t7.7] w[+mC]=VT063741-GAL4.DBD}attP2
SS43697	Adult	Ryo Minegishi	Dickson	2	N	No	No	10.1038/s41467-020-19936-x	Feng; 2020	3030989	LBL57		GMR_78A01-x-VT009084	w[1118]; P{y[+t7.7] w[+mC]=R78A01-p65.AD}attP40; P{y[+t7.7] w[+mC]=VT009084-GAL4.DBD}attP2
SS44225	Adult	Ryo Minegishi	Dickson	2	N	No	No	10.1038/s41467-020-19936-x	Feng; 2020	3028488	LBI70		VT064563-x-VT000254	w[1118]; P{y[+t7.7] w[+mC]=VT064563-p65.AD}attP40; P{y[+t7.7] w[+mC]=VT000254-GAL4.DBD}attP2
SS44254	Adult	Ryo Minegishi	Dickson	2	N	No	No	10.1038/s41467-020-19936-x	Feng; 2020	3029468	LUL50, LUL55, LUL145		VT065322-x-VT019902	w; VT065322-p65ADZp in attP40; VT019902-ZpGdbd in attP2/TM6B
SS44255	Adult	Ryo Minegishi	Dickson	1	N	Yes	No	10.1038/s41467-020-19936-x	Feng; 2020	3029492	LUL50, LUL145		VT065322-x-GMR_92A10	w[1118]; P{y[+t7.7] w[+mC]=VT065322-p65.AD}attP40; P{y[+t7.7] w[+mC]=R92A10-GAL4.DBD}attP2
SS46225	Adult	Ryo Minegishi	Dickson	1	N	Yes	No	10.1038/s41467-020-19936-x	Feng; 2020	3029443	LBI64		VT005404-x-VT000254	w[1118]; P{y[+t7.7] w[+mC]=VT005404-p65.AD}attP40; P{y[+t7.7] w[+mC]=VT000254-GAL4.DBD}attP2
SS46229	Adult	Ryo Minegishi	Dickson	2	N	No	No	10.1038/s41467-020-19936-x	Feng; 2020	3029427	LBL37, LUL108, LUL152		VT033616-x-VT008473	w[1118]; P{y[+t7.7] w[+mC]=VT033616-p65.AD}attP40; P{y[+t7.7] w[+mC]=VT008473-GAL4.DBD}attP2
SS46233	Adult	Ryo Minegishi	Dickson	2	N	No	No	10.1038/s41467-020-19936-x	Feng; 2020	3029327	LBA29, LUI22, LUI1		VT029814-x-VT028464	w[1118]; P{y[+t7.7] w[+mC]=VT029814-p65.AD}attP40; P{y[+t7.7] w[+mC]=VT028464-GAL4.DBD}attP2
SS46243	Adult	Ryo Minegishi	Dickson	3	N	No	No	10.1038/s41467-020-19936-x	Feng; 2020	3028670	LBL40		VT006480-x-GMR_24A02	w[1118]; P{y[+t7.7] w[+mC]=VT006480-p65.AD}attP40; P{y[+t7.7] w[+mC]=R24A02-GAL4.DBD}attP2/TM6B, Tb[1]
SS46253	Adult	Ryo Minegishi	Dickson	2	N	No	No	10.1038/s41467-020-19936-x	Feng; 2020	3032929	LBL40		GMR_24A02-x-VT006480	w[1118]; P{y[+t7.7] w[+mC]=R24A02-p65.AD}attP40; P{y[+t7.7] w[+mC]=VT006480-GAL4.DBD}attP2
SS46258	Adult	Ryo Minegishi	Dickson	2	N	No	No	10.1038/s41467-020-19936-x	Feng; 2020	3029172	LUL124, LUL152		GMR_31H09-x-VT020829	w[1118]; P{y[+t7.7] w[+mC]=R31H09-p65.AD}JK22C; P{y[+t7.7] w[+mC]=VT020829-GAL4.DBD}attP2
SS46300	Adult	Ryo Minegishi	Dickson	2	N	No	No	10.1038/s41467-020-19936-x	Feng; 2020	3028636	LBI64		VT043146-x-VT000254	w[1118]; P{y[+t7.7] w[+mC]=VT043146-p65.AD}attP40/CyO, P{w[+mC]=2xTb[1]-RFP}CyO; P{y[+t7.7] w[+mC]=VT000254-GAL4.DBD}attP2
SS46669	Adult	Ryo Minegishi	Dickson	2	N	No	No	10.1038/s41467-020-19936-x	Feng; 2020	3029354	LUI15		VT026777-x-VT049125	w; VT026777-p65ADZp in attP40; VT049125-ZpGdbd in attP2
SS46730	Adult	Ryo Minegishi	Dickson	1	N	Yes	No	10.1038/s41467-020-19936-x	Feng; 2020	3029087	LUI12, LUL24		VT037566-x-VT008808	w; VT037566-p65ADZp in attP40; VT008808-ZpGdbd in attP2
SS47847	Adult	Ryo Minegishi	Dickson	1	N	Yes	No	10.1038/s41467-020-19936-x	Feng; 2020	3031743	LUL89		VT058873-x-VT058566	w[1118]; P{y[+t7.7] w[+mC]=VT058873-p65.AD}attP40; P{y[+t7.7] w[+mC]=VT058566-GAL4.DBD}attP2
SS47863	Adult	Ryo Minegishi	Dickson	2	N	No	No	10.1038/s41467-020-19936-x	Feng; 2020	3029100	LUL89		GMR_15D08-x-GMR_72E10	w[1118]; P{y[+t7.7] w[+mC]=R15D08-p65.AD}attP40; P{y[+t7.7] w[+mC]=R72E10-GAL4.DBD}attP2
SS47921	Adult	Ryo Minegishi	Dickson	1	N	Yes	No	10.1038/s41467-020-19936-x	Feng; 2020	3031857	LBL40		VT021418-x-GMR_24A02	w[1118]; P{y[+t7.7] w[+mC]=VT021418-p65.AD}attP40/CyO, P{w[+mC]=2xTb[1]-RFP}CyO; P{y[+t7.7] w[+mC]=R24A02-GAL4.DBD}attP2
SS47938	Adult	Ryo Minegishi	Dickson	1	N	Yes	No	10.1038/s41467-020-19936-x	Feng; 2020	3031808	LBL40		GMR_24A02-x-VT021418	w[1118]; P{y[+t7.7] w[+mC]=R24A02-p65.AD}attP40; P{y[+t7.7] w[+mC]=VT021418-GAL4.DBD}attP2
SS48376	Adult	Ryo Minegishi	Dickson	1	N	No	No	10.1038/s41467-020-19936-x	Feng; 2020	3031821	LUL24		VT008808-x-VT048646	w[1118]; P{y[+t7.7] w[+mC]=VT008808-p65.AD}attP40; P{y[+t7.7] w[+mC]=VT048646-GAL4.DBD}attP2
SS48718	Adult	Ryo Minegishi	Dickson	1	N	Yes	No	10.1038/s41467-020-19936-x	Feng; 2020	3031834	LBI70		GMR_75B10-x-GMR_94E11	w[1118]; P{y[+t7.7] w[+mC]=R75B10-p65.AD}attP40; P{y[+t7.7] w[+mC]=R94E11-GAL4.DBD}attP2/TM6B, Tb[1]
SS50974	Adult	Ryo Minegishi	Dickson	1	N	Yes	No	10.1038/s41467-020-19936-x	Feng; 2020	3030474	LUL130		VT062245-x-VT050105	w[1118]; P{y[+t7.7] w[+mC]=VT062245-p65.AD}attP40/CyO, P{w[+mC]=2xTb[1]-RFP}CyO; P{y[+t7.7] w[+mC]=VT050105-GAL4.DBD}attP2
SS50975	Adult	Ryo Minegishi	Dickson	1	N	Yes	No	10.1038/s41467-020-19936-x	Feng; 2020	3030470	LUL130		VT062245-x-VT021374	w[1118]; P{y[+t7.7] w[+mC]=VT062245-p65.AD}attP40; P{y[+t7.7] w[+mC]=VT021374-GAL4.DBD}attP2
SS50995	Adult	Ryo Minegishi	Dickson	2	N	No	No	10.1038/s41467-020-19936-x	Feng; 2020	3030468	LBL9		GMR_24A02-x-VT000360	w[1118]; P{y[+t7.7] w[+mC]=R24A02-p65.AD}attP40; P{y[+t7.7] w[+mC]=VT000360-GAL4.DBD}attP2
SS50996	Adult	Ryo Minegishi	Dickson	2	N	No	No	10.1038/s41467-020-19936-x	Feng; 2020	3030479	MN		GMR_31H05-x-VT011123	w[1118]; P{y[+t7.7] w[+mC]=R31H05-p65.AD}attP40; P{y[+t7.7] w[+mC]=VT011123-GAL4.DBD}attP2
SS51817	Adult	Ryo Minegishi	Dickson	1	N	Yes	No	10.1038/s41467-020-19936-x	Feng; 2020	3031421	LUL130		VT024602-x-VT021374	w[1118]; P{y[+t7.7] w[+mC]=VT024602-p65.AD}attP40; P{y[+t7.7] w[+mC]=VT021374-GAL4.DBD}attP2
SS51843	Adult	Ryo Minegishi	Dickson	4	N	No	No	10.1038/s41467-020-19936-x	Feng; 2020	3031812	LBI62, LBL40, LUI2		VT021418-x-VT012717	w[1118]; P{y[+t7.7] w[+mC]=VT021418-p65.AD}attP40; P{y[+t7.7] w[+mC]=VT012717-GAL4.DBD}attP2
SS51877	Adult	Ryo Minegishi	Dickson	2	N	No	No	10.1038/s41467-020-19936-x	Feng; 2020	3031825	LUL24		GMR_23G01-x-VT037810	w[1118]; P{y[+t7.7] w[+mC]=R23G01-p65.AD}attP40; P{y[+t7.7] w[+mC]=VT037810-GAL4.DBD}attP2
SS51891	Adult	Ryo Minegishi	Dickson	2	N	No	No	10.1038/s41467-020-19936-x	Feng; 2020	3031824	LUL24		GMR_28F07-x-VT008808	w; 28F07-p65ADZp in attP40/CyO::Tb-RFP; VT008808-ZpGdbd in attP2
SS51895	Adult	Ryo Minegishi	Dickson	1	N	Yes	No	10.1038/s41467-020-19936-x	Feng; 2020	3031823	LUI22, LUL174		GMR_47A08-x-VT029814	w[1118]; P{y[+t7.7] w[+mC]=R47A08-p65.AD}JK22C; P{y[+t7.7] w[+mC]=VT029814-GAL4.DBD}attP2/TM6B, Tb[1]
SS51907	Adult	Ryo Minegishi	Dickson	1	N	No	No	10.1038/s41467-020-19936-x	Feng; 2020	3031809	LBL40		GMR_70E04-x-VT021418	w[1118]; P{y[+t7.7] w[+mC]=R70E04-p65.AD}attP40; P{y[+t7.7] w[+mC]=VT021418-GAL4.DBD}attP2
SS53029	Adult	Ryo Minegishi	Dickson	2	N	No	No	10.1038/s41467-020-19936-x	Feng; 2020	3034258	LBL22, LUI4		GMR_24E12-x-VT019345	w[1118]; P{y[+t7.7] w[+mC]=R24E12-p65.AD}attP40; P{y[+t7.7] w[+mC]=VT019345-GAL4.DBD}attP2
SS53030	Adult	Ryo Minegishi	Dickson	2	N	No	No	10.1038/s41467-020-19936-x	Feng; 2020	3034259	LBL22, LBL41		GMR_24E12-x-VT048146	w[1118]; P{y[+t7.7] w[+mC]=R24E12-p65.AD}attP40; P{y[+t7.7] w[+mC]=VT048146-GAL4.DBD}attP2
SS53050	Adult	Ryo Minegishi	Dickson	1	N	No	No	10.1038/s41467-020-19936-x	Feng; 2020	3034264	MN		GMR_81A04-x-GMR_81A06	w[1118]; P{y[+t7.7] w[+mC]=R81A04-p65.AD}attP40; P{y[+t7.7] w[+mC]=R81A06-GAL4.DBD}attP2
SS53903	Adult	Ryo Minegishi	Dickson	2	N	No	No	10.1038/s41467-020-19936-x	Feng; 2020	3034247	LBL22		VT002081-x-VT019345	w[1118]; P{y[+t7.7] w[+mC]=VT002081-p65.AD}attP40/CyO, P{w[+mC]=2xTb[1]-RFP}CyO; P{y[+t7.7] w[+mC]=VT019345-GAL4.DBD}attP2
SS57939	Adult	Ryo Minegishi	Dickson	1	N	Yes	No	10.1038/s41467-020-19936-x	Feng; 2020	3032063	LUI22		VT029814-x-VT049340	w[1118]; P{y[+t7.7] w[+mC]=VT029814-p65.AD}attP40; P{y[+t7.7] w[+mC]=VT049340-GAL4.DBD}attP2
SS57941	Adult	Ryo Minegishi	Dickson	1	N	No	No	10.1038/s41467-020-19936-x	Feng; 2020	3032060	LBA39, LUL62		VT049362-x-VT021374	w[1118]; P{y[+t7.7] w[+mC]=VT049362-p65.AD}attP40; P{y[+t7.7] w[+mC]=VT021374-GAL4.DBD}attP2
SS57954	Adult	Ryo Minegishi	Dickson	2	N	No	No	10.1038/s41467-020-19936-x	Feng; 2020	3032049	LUI22		VT029814-x-VT025717	w[1118]; P{y[+t7.7] w[+mC]=VT029814-p65.AD}attP40; P{y[+t7.7] w[+mC]=VT025717-GAL4.DBD}attP2
SS57955	Adult	Ryo Minegishi	Dickson	1	N	Yes	No	10.1038/s41467-020-19936-x	Feng; 2020	3032050	LUI22		VT019307-x-VT025717	w[1118]; P{y[+t7.7] w[+mC]=VT019307-p65.AD}attP40; P{y[+t7.7] w[+mC]=VT025717-GAL4.DBD}attP2
SS57977	Adult	Ryo Minegishi	Dickson	2	N	No	No	10.1038/s41467-020-19936-x	Feng; 2020	3032059	LUL24		VT062633-x-VT008808	w[1118]; P{y[+t7.7] w[+mC]=VT062633-p65.AD}attP40/CyO, P{w[+mC]=2xTb[1]-RFP}CyO; P{y[+t7.7] w[+mC]=VT008808-GAL4.DBD}attP2
SS58000	Adult	Ryo Minegishi	Dickson	2	N	No	No	10.1038/s41467-020-19936-x	Feng; 2020	3032074	LUL24		VT062633-x-GMR_28F07	w[1118]; P{y[+t7.7] w[+mC]=VT062633-p65.AD}attP40/CyO, P{w[+mC]=2xTb[1]-RFP}CyO; P{y[+t7.7] w[+mC]=R28F07-GAL4.DBD}attP2
SS58002	Adult	Ryo Minegishi	Dickson	2	N	No	No	10.1038/s41467-020-19936-x	Feng; 2020	3032069	LBL37, LUL152		VT045608-x-GMR_70B03	w[1118]; P{y[+t7.7] w[+mC]=VT045608-p65.AD}attP40; P{y[+t7.7] w[+mC]=R70B03-GAL4.DBD}attP2
SS58005	Adult	Ryo Minegishi	Dickson	2	N	No	No	10.1038/s41467-020-19936-x	Feng; 2020	3032070	LUL151, LUL152		VT036874-x-GMR_70B03	w[1118]; P{y[+t7.7] w[+mC]=VT036874-p65.AD}attP40; P{y[+t7.7] w[+mC]=R70B03-GAL4.DBD}attP2/TM6B, Tb[1]
SS58006	Adult	Ryo Minegishi	Dickson	2	N	No	No	10.1038/s41467-020-19936-x	Feng; 2020	3032076	LUL55, LUL145		VT019902-x-GMR_72D01	w[1118]; P{y[+t7.7] w[+mC]=VT019902-p65.AD}attP40; P{y[+t7.7] w[+mC]=R72D01-GAL4.DBD}attP2
SS59209	Adult	Ryo Minegishi	Dickson	1	N	No	No	10.1038/s41467-020-19936-x	Feng; 2020	3034165	LBA22, LBI64		VT041421-x-VT000254	w[1118]; P{y[+t7.7] w[+mC]=VT041421-p65.AD}attP40/CyO, P{2xTb[1]-RFP}CyO; P{y[+t7.7] w[+mC]=VT000254-GAL4.DBD}attP2
SS59225	Adult	Ryo Minegishi	Dickson	1	N	No	No	10.1038/s41467-020-19936-x	Feng; 2020	3034174	LBI65, LBI66		VT006545-x-GMR_29G03	w[1118]; P{y[+t7.7] w[+mC]=VT006545-p65.AD}attP40; P{y[+t7.7] w[+mC]=R29G03-GAL4.DBD}attP2
SS59229	Adult	Ryo Minegishi	Dickson	1	N	No	No	10.1038/s41467-020-19936-x	Feng; 2020	3034190	LBL34		VT033282-x-GMR_75H07	w[1118]; P{y[+t7.7] w[+mC]=VT033282-p65.AD}attP40; P{y[+t7.7] w[+mC]=R75H07-GAL4.DBD}attP2
SS59230	Adult	Ryo Minegishi	Dickson	1	N	No	No	10.1038/s41467-020-19936-x	Feng; 2020	3035835	LBI58, LBL34, LBL51		VT012719-x-GMR_75H07	w[1118]; P{y[+t7.7] w[+mC]=VT012719-p65.AD}attP40; P{y[+t7.7] w[+mC]=R75H07-GAL4.DBD}attP2
SS60232	Adult	Ryo Minegishi	Dickson	2	N	No	No	10.1038/s41467-020-19936-x	Feng; 2020	3036733	LUL130, LUL163, LUL173		VT006555-x-VT002075	w[1118]; P{y[+t7.7] w[+mC]=VT006555-p65.AD}attP40; P{y[+t7.7] w[+mC]=VT002075-GAL4.DBD}attP2/TM6B, Tb[1]
SS60234	Adult	Ryo Minegishi	Dickson	1	N	Yes	No	10.1038/s41467-020-19936-x	Feng; 2020	3034179	LUL112, LUL173		VT006555-x-VT050105	w[1118]; P{y[+t7.7] w[+mC]=VT006555-p65.AD}attP40; P{y[+t7.7] w[+mC]=VT050105-GAL4.DBD}attP2
SS60585	Adult	Ryo Minegishi	Dickson	1	N	No	No	10.1038/s41467-020-19936-x	Feng; 2020	3034173	LBL57		VT001497-x-VT049903	w[1118]; P{y[+t7.7] w[+mC]=VT001497-p65.AD}attP40; P{y[+t7.7] w[+mC]=VT049903-GAL4.DBD}attP2
SS62148	Adult	Ryo Minegishi	Dickson	2	N	No	No	10.1038/s41467-020-19936-x	Feng; 2020	3035797	LUA28-3		VT026993-x-VT044492	w[1118]; P{y[+t7.7] w[+mC]=VT026993-p65.AD}attP40; P{y[+t7.7] w[+mC]=VT044492-GAL4.DBD}attP2
SS62883	Adult	Ryo Minegishi	Dickson	1	N	No	No	10.1038/s41467-020-19936-x	Feng; 2020	3034176	LUA27		VT002223-x-VT004419	w[1118]; P{y[+t7.7] w[+mC]=VT002223-p65.AD}attP40; P{y[+t7.7] w[+mC]=VT004419-GAL4.DBD}attP2
SS63843	Adult	Ryo Minegishi	Dickson	2	N	No	No	10.1038/s41467-020-19936-x	Feng; 2020	3035840	LUI22		VT019307-x-GMR_50C03	w[1118]; P{y[+t7.7] w[+mC]=VT019307-p65.AD}attP40; P{y[+t7.7] w[+mC]=R50C03-GAL4.DBD}attP2
SS64165	Adult	Ryo Minegishi	Dickson	1	N	No	No	10.1038/s41467-020-19936-x	Feng; 2020	3035837	LUA27		VT002223-x-GMR_21E02	w[1118]; P{y[+t7.7] w[+mC]=VT002223-p65.AD}attP40; P{y[+t7.7] w[+mC]=R21E02-GAL4.DBD}attP2
SS64167	Adult	Ryo Minegishi	Dickson	2	N	No	No	10.1038/s41467-020-19936-x	Feng; 2020	3035843	LBA34, LBA68		GMR_78A04-x-GMR_24B11	w[1118]; P{y[+t7.7] w[+mC]=R78A04-p65.AD}attP40; P{y[+t7.7] w[+mC]=R24B11-GAL4.DBD}attP2
SS64172	Adult	Ryo Minegishi	Dickson	3	N	No	No	10.1038/s41467-020-19936-x	Feng; 2020	3035822	MF17		VT044843-x-VT008808	w[1118]; P{y[+t7.7] w[+mC]=VT044843-p65.AD}attP40; P{y[+t7.7] w[+mC]=VT008808-GAL4.DBD}attP2
SS64179	Adult	Ryo Minegishi	Dickson	1	N	No	No	10.1038/s41467-020-19936-x	Feng; 2020	3035844	LBA68		VT056808-x-GMR_24B11	w[1118]; P{y[+t7.7] w[+mC]=VT056808-p65.AD}attP40; P{y[+t7.7] w[+mC]=R24B11-GAL4.DBD}attP2
SS64188	Adult	Ryo Minegishi	Dickson	1	N	No	No	10.1038/s41467-020-19936-x	Feng; 2020	3035819	LBA25, LUI21		VT058545-x-VT016278	w[1118]; P{y[+t7.7] w[+mC]=VT058545-p65.AD}attP40; P{y[+t7.7] w[+mC]=VT016278-GAL4.DBD}attP2
SS64190	Adult	Ryo Minegishi	Dickson	2	N	No	No	10.1038/s41467-020-19936-x	Feng; 2020	3035802	LUL130, LUL141, LUL175		VT009674-x-VT021842	w[1118]; P{y[+t7.7] w[+mC]=VT009674-p65.AD}attP40/CyO, P{w[+mC]=2xTb[1]-RFP}CyO; P{y[+t7.7] w[+mC]=VT021842-GAL4.DBD}attP2
SS64214	Adult	Ryo Minegishi	Dickson	2	N	No	No	10.1038/s41467-020-19936-x	Feng; 2020	3035829	LBA34, LBA68		GMR_24B11-x-GMR_78A04	w[1118]; P{y[+t7.7] w[+mC]=R24B11-p65.AD}attP40; P{y[+t7.7] w[+mC]=R78A04-GAL4.DBD}attP2
SS64225	Adult	Ryo Minegishi	Dickson	1	N	Yes	No	10.1038/s41467-020-19936-x	Feng; 2020	3035821	LUI21, LUL18		GMR_19D12-x-VT058545	w[1118]; P{y[+t7.7] w[+mC]=R19D12-p65.AD}attP40; P{y[+t7.7] w[+mC]=VT058545-GAL4.DBD}attP2
SS64234	Adult	Ryo Minegishi	Dickson	2	N	No	No	10.1038/s41467-020-19936-x	Feng; 2020	3035792	LBI32		VT008808-x-VT002042	w[1118]; P{y[+t7.7] w[+mC]=VT008808-p65.AD}attP40; P{y[+t7.7] w[+mC]=VT002042-GAL4.DBD}attP2
SS65706	Adult	Ryo Minegishi	Dickson	1	N	No	No	10.1038/s41467-020-19936-x	Feng; 2020	3036564	LBI60, LBI72		VT024647-x-VT049344	w[1118]; P{y[+t7.7] w[+mC]=VT024647-p65.AD}attP40; P{y[+t7.7] w[+mC]=VT049344-GAL4.DBD}attP2
SS65713	Adult	Ryo Minegishi	Dickson	1	N	Yes	No	10.1038/s41467-020-19936-x	Feng; 2020	3036562	LBI60		VT045636-x-VT024647	w[1118]; P{y[+t7.7] w[+mC]=VT045636-p65.AD}attP40; P{y[+t7.7] w[+mC]=VT024647-GAL4.DBD}attP2
SS67323	Adult	Ryo Minegishi	Dickson	2	N	No	No	10.1038/s41467-020-19936-x	Feng; 2020	3036596	LUI15		VT014336-x-GMR_20F06	w[1118]; P{y[+t7.7] w[+mC]=VT014336-p65.AD}attP40/CyO, P{w[+mC]=2xTb[1]-RFP}CyO; P{y[+t7.7] w[+mC]=R20F06-GAL4.DBD}attP2
SS67324	Adult	Ryo Minegishi	Dickson	2	Y	No	No	10.1038/s41467-020-19936-x	Feng; 2020	3036533	LUI15		VT014336-x-GMR_81A06	w[1118]; P{y[+t7.7] w[+mC]=VT014336-p65.AD}attP40; P{y[+t7.7] w[+mC]=R81A06-GAL4.DBD}attP2
SS67354	Adult	Ryo Minegishi	Dickson	2	N	No	No	10.1038/s41467-020-19936-x	Feng; 2020	3036569	LBI60		VT040713-x-VT045636	w[1118]; P{y[+t7.7] w[+mC]=VT040713-p65.AD}attP40; P{y[+t7.7] w[+mC]=VT045636-GAL4.DBD}attP2/TM6, Tb[1]
SS67423	Adult	Ryo Minegishi	Dickson	1	N	Yes	No	10.1038/s41467-020-19936-x	Feng; 2020	3036534	LUI15		GMR_20F06-x-GMR_81A06	w[1118]; P{y[+t7.7] w[+mC]=R20F06-p65.AD}attP40; P{y[+t7.7] w[+mC]=R81A06-GAL4.DBD}attP2
SS67463	Adult	Ryo Minegishi	Dickson	2	N	No	No	10.1038/s41467-020-19936-x	Feng; 2020	3036599	MF28		GMR_59F08-x-GMR_45E06	w[1118]; P{y[+t7.7] w[+mC]=R59F08-p65.AD}attP40; P{y[+t7.7] w[+mC]=R45E06-GAL4.DBD}attP2/TM6B, Tb[1]
SS67466	Adult	Ryo Minegishi	Dickson	2	N	No	No	10.1038/s41467-020-19936-x	Feng; 2020	3036526	LBI70		GMR_65E11-x-VT000353	w[1118]; P{y[+t7.7] w[+mC]=R65E11-p65.AD}attP40; P{y[+t7.7] w[+mC]=VT000353-GAL4.DBD}attP2
SS67472	Adult	Ryo Minegishi	Dickson	2	N	No	No	10.1038/s41467-020-19936-x	Feng; 2020	3036550	LUI15		GMR_82F02-x-VT049125	w[1118]; P{y[+t7.7] w[+mC]=R82F02-p65.AD}attP40; P{y[+t7.7] w[+mC]=VT049125-GAL4.DBD}attP2
SS67878	Adult	Ryo Minegishi	Dickson	2	N	No	No	10.1038/s41467-020-19936-x	Feng; 2020	3036736	MF19		VT001608-x-VT014554	w[1118]; P{y[+t7.7] w[+mC]=VT001608-p65.AD}attP40/CyO, P{w[+mC]=2xTb[1]-RFP}CyO; P{y[+t7.7] w[+mC]=VT014554-GAL4.DBD}attP2
SS67907	Adult	Ryo Minegishi	Dickson	2	N	No	No	10.1038/s41467-020-19936-x	Feng; 2020	3036724	MF18		VT039419-x-VT014974	w[1118]; P{y[+t7.7] w[+mC]=VT039419-p65.AD}attP40; P{y[+t7.7] w[+mC]=VT014974-GAL4.DBD}attP2
SS03696	Adult	Aljoscha Nern	Rubin	2	N	No	No	10.1038/s41467-023-43566-8	Longden; 2023	3020219	L1		GMR_40F12-x-VT027316	w[1118]; P{y[+t7.7] w[+mC]=R40F12-p65.AD}attP40/CyO, P{w[+mC]=2xTb[1]-RFP}CyO; P{y[+t7.7] w[+mC]=VT027316-GAL4.DBD}attP2
SS01491	Adult	Kaiyu Wang	Dickson	1	N	No	No	10.1038/s41586-020-2055-9	Wang, Wang; 2020	3016790	pC1		VT002064-x-VT008469	w; VT002064-p65ADZp in attP40; VT008469-ZpGdbd in attP2/TM6B
SS35666	Adult	Kaiyu Wang	Dickson	1	N	No	No	10.1038/s41586-020-2055-9	Wang, Wang; 2020	3025829	oviDN		VT026873-x-VT040574	w; VT026873-p65ADZp in attP40; VT040574-ZpGdbd in attP2/TM6B
SS46540	Adult	Kaiyu Wang	Dickson	1	Y	No	No	10.1038/s41586-020-2055-9	Wang, Wang; 2020	3038944	oviDN		VT050660-x-VT028160	w; VT050660-p65ADZp in attP40; VT028160-ZpGdbd in attP2
SS49443	Adult	Kaiyu Wang	Dickson	2	N	No	No	10.1038/s41586-020-2055-9	Wang, Wang; 2020	3035323	oviEN		VT034612-x-VT050229	w; 34612-p65ADZp in attP40/CyO; VT050229-ZpGdbd in attP2/TM6B
SS50910	Adult	Kaiyu Wang	Dickson	2	Y	No	No	10.1038/s41586-020-2055-9	Wang, Wang; 2020	3027887	SPSN		VT058873-x-VT003280	w; 58873-p65ADZp in attP40/CyO; VT003280-ZpGdbd in attP2/TM6B
SS59911	Adult	Kaiyu Wang	Dickson	1	Y	No	No	10.1038/s41586-020-2055-9	Wang, Wang; 2020	3032288	pC1		VT002064-x-BJD_dsx	w; VT002064-p65ADZp in attP2, dsx-ZpGdbd/TM6B
SS65422	Adult	Kaiyu Wang	Dickson	2	N	No	No	10.1038/s41586-020-2055-9	Wang, Wang; 2020	3035317	oviIN	423101189, 485934965	GMR_68A10-x-VT010054	w; 68A10-p65ADZp in attP40/CyO; VT010054-ZpGdbd in attP2/TM6B
SS65423	Adult	Kaiyu Wang	Dickson	2	N	No	No	10.1038/s41586-020-2055-9	Wang, Wang; 2020	3035318	oviIN	423101189, 485934965	VT026347-x-VT026035	w; 26347-p65ADZp in attP40/CyO; VT026035-ZpGdbd in attP2/TM6B
SS65426	Adult	Kaiyu Wang	Dickson	2	N	No	No	10.1038/s41586-020-2055-9	Wang, Wang; 2020	3035321	oviIN	423101189, 485934965	VT043086-x-VT034612	w; 43086-p65ADZp in attP40/CyO; VT034612-ZpGdbd in attP2/TM6B
SS50200	Adult	Kaiyu Wang	Dickson	2	Y	No	No	10.1038/s41586-020-2972-7	Wang, Wang; 2021	3028340	vpoDN	5813057864	GMR_31D07-x-GMR_52F12	w; 31D07-p65ADZp in attP40/CyO; 52F12-ZpGdbd in attP2
SS50795	Adult	Kaiyu Wang	Dickson	1	Y	No	No	10.1038/s41586-020-2972-7	Wang, Wang; 2021	3028346	vpoDN	5813057864	VT045670-x-GMR_52F12	w; 45670-p65ADZp in attP40/CyO; 52F12-ZpGdbd in attP2
SS50911	Adult	Kaiyu Wang	Dickson	3	Y	No	No	10.1038/s41586-020-2972-7	Wang, Wang; 2021	3027888	SPSN		VT058873-x-VT033490	w; VT058873-p65ADZp in attP40; VT033490-ZpGdbd in attP2
SS57877	Adult	Kaiyu Wang	Dickson	2	N	No	No	10.1038/s41586-020-2972-7	Wang, Wang; 2021	3030964	vpoIN		VT058716-x-VT008473	w; VT058716-p65ADZp in attP40/CyO::Tb-RFP; VT008473-ZpGdbd in attP2/TM6B
SS57878	Adult	Kaiyu Wang	Dickson	2	N	No	No	10.1038/s41586-020-2972-7	Wang, Wang; 2021	3030965	vpoIN		GMR_12D09-x-VT008473	w; 12D09-p65ADZp in attP40; VT008473-ZpGdbd in attP2
SS60199	Adult	Kaiyu Wang	Dickson	2	N	No	No	10.1038/s41586-020-2972-7	Wang, Wang; 2021	3032512	vpoEN	1570922129, 5813027266	VT017181-x-VT002215	w; 17181-p65ADZp in attP40/CyO; VT002215-ZpGdbd in attP2/TM6B
SS60200	Adult	Kaiyu Wang	Dickson	1	Y	No	Yes	10.1038/s41586-020-2972-7	Wang, Wang; 2021	3032513	vpoEN	1570922129, 5813027266	VT017181-x-VT006537	w; 17181-p65ADZp in attP40/CyO; VT006537-ZpGdbd in attP2/TM6B
SS45323	Adult	Kaiyu Wang	Dickson	2	N	No	No	10.1038/s41586-023-06271-6	Vijayan; 2023	3030083	SEZ_LN, aSP17?		VT019330-x-VT016254	w[1118]; P{y[+t7.7] w[+mC]=VT019330-p65.AD}attP40/CyO; P{y[+t7.7] w[+mC]=VT016254-GAL4.DBD}attP2
SS69505	Adult	Kaiyu Wang	Dickson	2	N	No	No	10.1038/s41586-023-06271-6	Vijayan; 2023	3037631	pMP_PN		VT008474-x-VT005534	w[1118]; P{y[+t7.7] w[+mC]=VT008474-p65.AD}attP40; P{y[+t7.7] w[+mC]=VT005534-GAL4.DBD}attP2
SS66162	Adult	DI	DI	1	N	No	No	10.1038/s41586-024-07222-5	Gorko; 2024	3037175	NMN		GMR_71D08-x-VT026771	w[1118]; P{y[+t7.7] w[+mC]=R71D08-p65.AD}attP40; P{y[+t7.7] w[+mC]=VT026771-GAL4.DBD}attP2
SS66192	Adult	DI	DI	2	N	No	No	10.1038/s41586-024-07222-5	Gorko; 2024	3037187	NMN		GMR_14D05-x-VT019720	w[1118]; P{y[+t7.7] w[+mC]=R14D05-p65.AD}attP40; P{y[+t7.7] w[+mC]=VT019720-GAL4.DBD}attP2/TM6B, Tb[1]
SS66201	Adult	DI	DI	2	N	No	No	10.1038/s41586-024-07222-5	Gorko; 2024	3037188	NMN		GMR_14D05-x-VT019723	w[1118]; P{y[+t7.7] w[+mC]=R14D05-p65.AD}attP40/CyO, P{w[+mC]=2xTb[1]-RFP}CyO; P{y[+t7.7] w[+mC]=VT019723-GAL4.DBD}attP2/TM6B, Tb[1]
SS59453	Adult	Gerry Rubin	Rubin	1	Y	No	No	10.1101/2021.07.23.453511	Mais; 2021	3032430	pC1e	514850616	GMR_60G04-x-GMR_35C10	w[1118]; P{y[+t7.7] w[+mC]=R60G04-p65.AD}attP40; P{y[+t7.7] w[+mC]=R35C10-GAL4.DBD}attP2
SS01010	Adult	Aljoscha Nern	Rubin	2	N	No	No	10.1101/2022.12.14.520178	Zhao; 2022	NA	H2		GMR_32A11-x-GMR_81E05	w; 32A11-p65ADZp in attP40; 81E05-ZpGdbd in attP2
SS25478	Adult	Erica Ehrhardt	DI	1	N	No	No	10.1101/2023.05.31.542897	Ehrhardt, Whitehead; 2023	3028630	HUL012 16A	159206	VT025966-x-VT013121	w[1118]; P{y[+t7.7] w[+mC]=VT025966-p65.AD}attP40; P{y[+t7.7] w[+mC]=VT013121-GAL4.DBD}attP2
SS25482	Adult	Erica Ehrhardt	DI	1	N	No	No	10.1101/2023.05.31.542897	Ehrhardt, Whitehead; 2023	3028847	WBL006 18B	15292	VT044959-x-VT049281	w[1118]; P{y[+t7.7] w[+mC]=VT044959-p65.AD}attP40; P{y[+t7.7] w[+mC]=VT049281-GAL4.DBD}attP2/TM6B, Tb[1]
SS25500	Adult	Erica Ehrhardt	DI	1	N	Yes	No	10.1101/2023.05.31.542897	Ehrhardt, Whitehead; 2023	3028854	HUL011 16A, HUL012 16A	25908, 159206	VT058688-x-VT018834	w[1118]; P{y[+t7.7] w[+mC]=VT058688-p65.AD}attP40; P{y[+t7.7] w[+mC]=VT018834-GAL4.DBD}attP2/TM6B, Tb[1]
SS25502	Adult	Erica Ehrhardt	DI	2	N	No	No	10.1101/2023.05.31.542897	Ehrhardt, Whitehead; 2023	3028459	HUL002 2A, HUL005 2A, HUL006 2A	19838, 28854, 30628	VT026761-x-VT026338	w[1118]; P{y[+t7.7] w[+mC]=VT026761-p65.AD}attP40; P{y[+t7.7] w[+mC]=VT026338-GAL4.DBD}attP2
SS25511	Adult	Erica Ehrhardt	DI	1	N	No	No	10.1101/2023.05.31.542897	Ehrhardt, Whitehead; 2023	3028858	WUL006 11B	30748	VT032906-x-VT026663	w[1118]; P{y[+t7.7] w[+mC]=VT032906-p65.AD}attP40; P{y[+t7.7] w[+mC]=VT026663-GAL4.DBD}attP2
SS25521	Adult	Erica Ehrhardt	DI	2	N	No	No	10.1101/2023.05.31.542897	Ehrhardt, Whitehead; 2023	3028859	WBI001 19B, WBI002 19B	15626, 18477	VT060731-x-VT033912	w[1118]; P{y[+t7.7] w[+mC]=VT060731-p65.AD}attP40; P{y[+t7.7] w[+mC]=VT033912-GAL4.DBD}attP2
SS25532	Adult	Erica Ehrhardt	DI	1	N	Yes	No	10.1101/2023.05.31.542897	Ehrhardt, Whitehead; 2023	3028864	hDVMN, hi1 MN, hi2 MN	14322, 17022, 16222	VT025783-x-VT041692	w[1118]; P{y[+t7.7] w[+mC]=VT025783-p65.AD}attP40/CyO; P{y[+t7.7] w[+mC]=VT041692-GAL4.DBD}attP2
SS25553	Adult	Erica Ehrhardt	DI	2	N	No	No	10.1101/2023.05.31.542897	Ehrhardt, Whitehead; 2023	3028869	NBI008 6B, NBI009 6B, WBI011 6A	153964, 24082, 17089	VT008133-x-VT044655	w[1118]; P{y[+t7.7] w[+mC]=VT008133-p65.AD}attP40; P{y[+t7.7] w[+mC]=VT044655-GAL4.DBD}attP2
SS28361	Adult	Erica Ehrhardt	DI	1	N	No	No	10.1101/2023.05.31.542897	Ehrhardt, Whitehead; 2023	3028889	C2BI004 7B	21129	VT037863-x-GMR_17A10	w[1118]; P{y[+t7.7] w[+mC]=VT037863-p65.AD}attP40; P{y[+t7.7] w[+mC]=R17A10-GAL4.DBD}attP2
SS29535	Adult	Jim Truman	Truman	2	N	No	No	10.1101/2023.05.31.542897	Ehrhardt, Whitehead; 2023	3027682	HBI011 8B, HBI012 08B	24221, 25288	VT044650-x-GMR_83A11	w[1118]; P{y[+t7.7] w[+mC]=VT044650-p65.AD}attP40; P{y[+t7.7] w[+mC]=R83A11-GAL4.DBD}attP2
SS29600	Adult	Erica Ehrhardt	DI	2	N	No	No	10.1101/2023.05.31.542897	Ehrhardt, Whitehead; 2023	3028898	WBI021	21755	VT007746-x-VT024620	w[1118]; P{y[+t7.7] w[+mC]=VT007746-p65.AD}attP40; P{y[+t7.7] w[+mC]=VT024620-GAL4.DBD}attP2
SS29602	Adult	Erica Ehrhardt	DI	1	N	No	No	10.1101/2023.05.31.542897	Ehrhardt, Whitehead; 2023	3028899	HBI018 3B, HBI019 3B, HBI020 3B	10251, 10183, 10668	VT014014-x-VT037825	w[1118]; P{y[+t7.7] w[+mC]=VT014014-p65.AD}attP40/CyO; P{y[+t7.7] w[+mC]=VT037825-GAL4.DBD}attP2
SS29871	Adult	Erica Ehrhardt	DI	1	N	Yes	No	10.1101/2023.05.31.542897	Ehrhardt, Whitehead; 2023	3028461	WUI004, WBI021	15856, 21755	GMR_24F06-x-GMR_22B12	w[1118]; P{y[+t7.7] w[+mC]=R24F06-p65.AD}attP40/CyO, P{w[+mC]=2xTb[1]-RFP}CyO; P{y[+t7.7] w[+mC]=R22B12-GAL4.DBD}attP2
SS30330	Adult	Erica Ehrhardt	DI	2	N	No	No	10.1101/2023.05.31.542897	Ehrhardt, Whitehead; 2023	3028917	NBI003 6A, NBI004 6A	154367, 22994	VT014604-x-GMR_37H01	w[1118]; P{y[+t7.7] w[+mC]=VT014604-p65.AD}attP40; P{y[+t7.7] w[+mC]=R37H01-GAL4.DBD}attP2
SS30816	Adult	Jim Truman	Truman	1	N	Yes	No	10.1101/2023.05.31.542897	Ehrhardt, Whitehead; 2023	3025352	C2BL001 0A, C2BL002 0A, 19B	21011, 20938	VT031084-x-VT040003	w[1118]; P{y[+t7.7] w[+mC]=VT031084-p65.AD}attP40/CyO, P{w[+mC]=2xTb[1]-RFP}CyO; P{y[+t7.7] w[+mC]=VT040003-GAL4.DBD}attP2
SS31246	Adult	Erica Ehrhardt	DI	1	N	No	No	10.1101/2023.05.31.542897	Ehrhardt, Whitehead; 2023	3028562	HBI014 19B	27381	VT038171-x-VT021780	w[1118]; P{y[+t7.7] w[+mC]=VT038171-p65.AD}attP40; P{y[+t7.7] w[+mC]=VT021780-GAL4.DBD}attP2
SS31259	Adult	Erica Ehrhardt	DI	1	N	Yes	No	10.1101/2023.05.31.542897	Ehrhardt, Whitehead; 2023	3026299	WBL030 3B, WBI018 11B, WBI019 11B	16142, 20190, 18653	VT008182-x-VT022091	w[1118]; P{y[+t7.7] w[+mC]=VT008182-p65.AD}attP40; P{y[+t7.7] w[+mC]=VT022091-GAL4.DBD}attP2
SS31263	Adult	Erica Ehrhardt	DI	2	N	Yes	No	10.1101/2023.05.31.542897	Ehrhardt, Whitehead; 2023	3030760	WBL006 18B, WBL007 18B	15292, 13645	VT026387-x-VT030598	w[1118]; P{y[+t7.7] w[+mC]=VT026387-p65.AD}attP40/CyO, P{w[+mC]=2xTb[1]-RFP}CyO; P{y[+t7.7] w[+mC]=VT030598-GAL4.DBD}attP2
SS31274	Adult	Erica Ehrhardt	DI	2	N	No	No	10.1101/2023.05.31.542897	Ehrhardt, Whitehead; 2023	3028933	HUL011 16A, HUL012 16A	25908, 159206	VT025966-x-VT043137	w[1118]; P{y[+t7.7] w[+mC]=VT025966-p65.AD}attP40; P{y[+t7.7] w[+mC]=VT043137-GAL4.DBD}attP2/TM6B, Tb[1]
SS31289	Adult	Erica Ehrhardt	DI	2	N	No	No	10.1101/2023.05.31.542897	Ehrhardt, Whitehead; 2023	3029157	C2BI008 7B, C2BI009 7B	21813, 21493	GMR_34H12-x-VT016461	w[1118]; P{y[+t7.7] w[+mC]=R34H12-p65.AD}attP40/CyO, P{w[+mC]=2xTb[1]-RFP}CyO; P{y[+t7.7] w[+mC]=VT016461-GAL4.DBD}attP2
SS31290	Adult	Erica Ehrhardt	DI	2	N	No	No	10.1101/2023.05.31.542897	Ehrhardt, Whitehead; 2023	3030800	C2BI006 7B, C2BI008 7B, C2BI009 7B, C2BI010 7B	23748, 21813, 21493, 22311	GMR_34H12-x-GMR_77H08	w[1118]; P{y[+t7.7] w[+mC]=R34H12-p65.AD}attP40/CyO, P{w[+mC]=2xTb[1]-RFP}CyO; P{y[+t7.7] w[+mC]=R77H08-GAL4.DBD}attP2/TM6B, Tb[1]
SS31309	Adult	Erica Ehrhardt	DI	2	N	No	No	10.1101/2023.05.31.542897	Ehrhardt, Whitehead; 2023	3028377	WBL006 18B, WBL007 18B, NBI007 6A	15292, 13645, 37267	GMR_72G07-x-VT044959	w[1118]; P{y[+t7.7] w[+mC]=R72G07-p65.AD}attP40; P{y[+t7.7] w[+mC]=VT044959-GAL4.DBD}attP2
SS31541	Adult	Erica Ehrhardt	DI	2	N	No	No	10.1101/2023.05.31.542897	Ehrhardt, Whitehead; 2023	3028390	DLMNs, DVMNs	10589, 10014, 10088, 10592, 10892, 14898, 38723486729, 10733, 15098, 162114, 11776	VT025783-x-VT021842	w[1118]; P{y[+t7.7] w[+mC]=VT025783-p65.AD}attP40; P{y[+t7.7] w[+mC]=VT021842-GAL4.DBD}attP2
SS31899	Adult	Jim Truman	Truman	1	N	No	No	10.1101/2023.05.31.542897	Ehrhardt, Whitehead; 2023	3027687	NBI002 07B	24473	GMR_26H04-x-GMR_46A10	w[1118]; P{y[+t7.7] w[+mC]=R26H04-p65.AD}attP40; P{y[+t7.7] w[+mC]=R46A10-GAL4.DBD}attP2
SS31950	Adult	Erica Ehrhardt	DI	1	N	No	No	10.1101/2023.05.31.542897	Ehrhardt, Whitehead; 2023	3028396	DLMNs, DVMNs	10589, 10014, 10088, 10592, 10892, 14898, 38723486729, 10733, 15098, 162114, 11776	VT014607-x-GMR_11D09	w[1118]; P{y[+t7.7] w[+mC]=VT014607-p65.AD}attP40; P{y[+t7.7] w[+mC]=R11D09-GAL4.DBD}attP2
SS31997	Adult	DI	DI	1	N	Yes	No	10.1101/2023.05.31.542897	Ehrhardt, Whitehead; 2023	3025427	Power muscle motor neuron population		GMR_22A12-x-VT014607	w[1118]; P{y[+t7.7] w[+mC]=R22A12-p65.AD}attP40; P{y[+t7.7] w[+mC]=VT014607-GAL4.DBD}attP2
SS32023	Adult	Erica Ehrhardt	DI	2	N	No	No	10.1101/2023.05.31.542897	Ehrhardt, Whitehead; 2023	3028401	hg1 MN	10011	GMR_91C05-x-GMR_75F02	w[1118]; P{y[+t7.7] w[+mC]=R91C05-p65.AD}attP40/CyO, P{w[+mC]=2xTb[1]-RFP}CyO; P{y[+t7.7] w[+mC]=R75F02-GAL4.DBD}attP2
SS32377	Adult	Erica Ehrhardt	DI	1	N	Yes	No	10.1101/2023.05.31.542897	Ehrhardt, Whitehead; 2023	3028654	HBI015 19B	18282	VT040003-x-VT019902	w[1118]; P{y[+t7.7] w[+mC]=VT040003-p65.AD}attP40; P{y[+t7.7] w[+mC]=VT019902-GAL4.DBD}attP2
SS32400	Adult	Erica Ehrhardt	DI	2	N	No	No	10.1101/2023.05.31.542897	Ehrhardt, Whitehead; 2023	3028961	NBI003 6A, NBI004 6A	154367, 22994	VT014604-x-VT034622	w[1118]; P{y[+t7.7] w[+mC]=VT014604-p65.AD}attP40; P{y[+t7.7] w[+mC]=VT034622-GAL4.DBD}attP2
SS33409	Adult	Erica Ehrhardt	DI	1	N	No	No	10.1101/2023.05.31.542897	Ehrhardt, Whitehead; 2023	3028463	WUL003 11B, WUL004 11B, WUL005 11B, WUL006 11B	163051, 28381, 26369, 30748	VT050238-x-VT043015	w[1118]; P{y[+t7.7] w[+mC]=VT050238-p65.AD}attP40/CyO; P{y[+t7.7] w[+mC]=VT043015-GAL4.DBD}attP2
SS33437	Adult	Erica Ehrhardt	DI	1	N	Yes	No	10.1101/2023.05.31.542897	Ehrhardt, Whitehead; 2023	3026300	WBI001 19B, WBI002 19B	15626, 18477	VT060731-x-VT019730	w[1118]; P{y[+t7.7] w[+mC]=VT060731-p65.AD}attP40; P{y[+t7.7] w[+mC]=VT019730-GAL4.DBD}attP2
SS33489	Adult	Erica Ehrhardt	DI	2	N	Yes	No	10.1101/2023.05.31.542897	Ehrhardt, Whitehead; 2023	3028992	XBI001 5B	25508	GMR_22B12-x-GMR_26C06	w[1118]; P{y[+t7.7] w[+mC]=R22B12-p65.AD}attP40/CyO; P{y[+t7.7] w[+mC]=R26C06-GAL4.DBD}attP2
SS34781	Adult	Erica Ehrhardt	DI	1	N	Yes	No	10.1101/2023.05.31.542897	Ehrhardt, Whitehead; 2023	3025861	i2 MN	10145	GMR_74F04-x-GMR_42H07	w; 74F04-p65ADZp in attP40; 42H07-ZpGdbd in attP2/TM6B
SS34789	Adult	Erica Ehrhardt	DI	2	N	No	No	10.1101/2023.05.31.542897	Ehrhardt, Whitehead; 2023	3025867	leg MN		VT064565-x-GMR_73C03	w[1118]; P{y[+t7.7] w[+mC]=VT064565-p65.AD}attP40; P{y[+t7.7] w[+mC]=R73C03-GAL4.DBD}attP2/TM6B, Tb[1]
SS36076	Adult	Erica Ehrhardt	DI	2	N	No	No	10.1101/2023.05.31.542897	Ehrhardt, Whitehead; 2023	3029044	tp1 MN, hi2 MN	10778, 16222	VT008277-x-VT005002	w[1118]; P{y[+t7.7] w[+mC]=VT008277-p65.AD}attP40; P{y[+t7.7] w[+mC]=VT005002-GAL4.DBD}attP2
SS36094	Adult	Ryo Minegishi	Dickson	2	N	No	No	10.1101/2023.05.31.542897	Ehrhardt, Whitehead; 2023	3030753	LBI10		GMR_48D11-x-VT019771	w[1118]; P{y[+t7.7] w[+mC]=R48D11-p65.AD}attP40; P{y[+t7.7] w[+mC]=VT019771-GAL4.DBD}attP2
SS37231	Adult	Erica Ehrhardt	DI	1	N	Yes	No	10.1101/2023.05.31.542897	Ehrhardt, Whitehead; 2023	3026052	hi1 MN, hi2 MN	17022, 16222	GMR_11C05-x-GMR_58H05	w[1118]; P{y[+t7.7] w[+mC]=R11C05-p65.AD}attP40; P{y[+t7.7] w[+mC]=R58H05-GAL4.DBD}attP2
SS37233	Adult	Erica Ehrhardt	DI	1	N	Yes	No	10.1101/2023.05.31.542897	Ehrhardt, Whitehead; 2023	3026042	WBL034 19B, WBL035 19B, WBL038 19B	14625, 22530, 23462	GMR_12E04-x-VT046011	w[1118]; P{y[+t7.7] w[+mC]=R12E04-p65.AD}attP40; P{y[+t7.7] w[+mC]=VT046011-GAL4.DBD}attP2
SS37246	Adult	Erica Ehrhardt	DI	1	N	No	No	10.1101/2023.05.31.542897	Ehrhardt, Whitehead; 2023	3026050	i2 MN	10145	GMR_23C02-x-GMR_42H07	w[1118]; P{y[+t7.7] w[+mC]=R23C02-p65.AD}attP40; P{y[+t7.7] w[+mC]=R42H07-GAL4.DBD}attP2/TM6B, Tb[1]
SS37252	Adult	Erica Ehrhardt	DI	1	N	Yes	No	10.1101/2023.05.31.542897	Ehrhardt, Whitehead; 2023	3026041	hg2 MN, hg3 MN	12927, 10130	GMR_25C08-x-VT043701	w[1118]; P{y[+t7.7] w[+mC]=R25C08-p65.AD}attP40; P{y[+t7.7] w[+mC]=VT043701-GAL4.DBD}attP2
SS37253	Adult	Erica Ehrhardt	DI	1	N	Yes	No	10.1101/2023.05.31.542897	Ehrhardt, Whitehead; 2023	3026043	hg2 MN, hg3 MN, hDVMN, hi1 MN, T2VUM3	12927, 10931, 14322, 17022, 11919	GMR_25C08-x-VT021379	w; 25C08-p65ADZp in attP40; VT021379-ZpGdbd in attP2
SS37262	Adult	Erica Ehrhardt	DI	2	N	No	No	10.1101/2023.05.31.542897	Ehrhardt, Whitehead; 2023	3026044	leg local interneuron		GMR_33H04-x-VT055068	w[1118]; P{y[+t7.7] w[+mC]=R33H04-p65.AD}attP40; P{y[+t7.7] w[+mC]=VT055068-GAL4.DBD}attP2
SS37296	Adult	Erica Ehrhardt	DI	1	N	No	No	10.1101/2023.05.31.542897	Ehrhardt, Whitehead; 2023	3026049	leg ascending neuron		GMR_42B09-x-GMR_18H03	w[1118]; P{y[+t7.7] w[+mC]=R42B09-p65.AD}attP40; P{y[+t7.7] w[+mC]=R18H03-GAL4.DBD}attP2
SS37306	Adult	Erica Ehrhardt	DI	4	N	Yes	No	10.1101/2023.05.31.542897	Ehrhardt, Whitehead; 2023	3026048	WBL024 3B, WBI016 3B	24632, 160309	GMR_64C05-x-GMR_12E04	w[1118]; P{y[+t7.7] w[+mC]=R12E04-GAL4.DBD}attP2 PBac{y[+mDint2] w[+mC]=R64C05-p65.AD}VK00027
SS37984	Adult	Erica Ehrhardt	DI	2	N	No	No	10.1101/2023.05.31.542897	Ehrhardt, Whitehead; 2023	3030791	WBI001 19B	15626	VT037805-x-GMR_37E07	w[1118]; P{y[+t7.7] w[+mC]=VT037805-p65.AD}attP40; P{y[+t7.7] w[+mC]=R37E07-GAL4.DBD}attP2
SS40449	Adult	Jim Truman	Truman	1	N	No	No	10.1101/2023.05.31.542897	Ehrhardt, Whitehead; 2023	3027301	12A		VT029592-x-VT016254	w[1118]; P{y[+t7.7] w[+mC]=VT029592-p65.AD}attP40; P{y[+t7.7] w[+mC]=VT016254-GAL4.DBD}attP2
SS40456	Adult	Erica Ehrhardt	DI	1	N	Yes	No	10.1101/2023.05.31.542897	Ehrhardt, Whitehead; 2023	3029165	WUI006 6B, WUI008 6B, WUI009 6B	21505, 18559, 21009	GMR_22E12-x-VT063559	w[1118]; P{y[+t7.7] w[+mC]=R22E12-p65.AD}attP40; P{y[+t7.7] w[+mC]=VT063559-GAL4.DBD}attP2
SS40778	Adult	Erica Ehrhardt	DI	4	N	Yes	No	10.1101/2023.05.31.542897	Ehrhardt, Whitehead; 2023	3026597	WBL035 19B, WBL038 19B	22530, 23462	VT060731-x-VT043294	w[1118]; P{y[+t7.7] w[+mC]=VT060731-p65.AD}attP40; P{y[+t7.7] w[+mC]=VT043294-GAL4.DBD}attP2
SS40782	Adult	Erica Ehrhardt	DI	2	N	No	No	10.1101/2023.05.31.542897	Ehrhardt, Whitehead; 2023	3026612	WBL001 18B, WBI002 19B	15505, 18477	VT060731-x-GMR_73C07	w[1118]; P{y[+t7.7] w[+mC]=VT060731-p65.AD}attP40; P{y[+t7.7] w[+mC]=R73C07-GAL4.DBD}attP2
SS40851	Adult	Erica Ehrhardt	DI	4	N	No	No	10.1101/2023.05.31.542897	Ehrhardt, Whitehead; 2023	3026632	hb1 MN, hb2 MN	24257, 49582	VT016988-x-GMR_39E01	w[1118]; P{y[+t7.7] w[+mC]=VT016988-p65.AD}attP40; P{y[+t7.7] w[+mC]=R39E01-GAL4.DBD}attP2/TM6B, Tb[1]
SS40865	Adult	Erica Ehrhardt	DI	3	N	No	No	10.1101/2023.05.31.542897	Ehrhardt, Whitehead; 2023	3026599	leg sensory		GMR_91C05-x-VT042001	w[1118]; P{y[+t7.7] w[+mC]=R91C05-p65.AD}attP40/CyO, P{w[+mC]=2xTb[1]-RFP}CyO; P{y[+t7.7] w[+mC]=VT042001-GAL4.DBD}attP2/TM6B, Tb[1]
SS40867	Adult	Erica Ehrhardt	DI	1	N	Yes	No	10.1101/2023.05.31.542897	Ehrhardt, Whitehead; 2023	3026610	T2VUM1 0B, T2VUM2 0B, T2VUM3 0B, T2VUM4 0B	10597, 11900, 11919, 12395	GMR_TDC2-x-VT027316	w[1118]; P{y[+t7.7] w[+mC]=Tdc2-p65.AD}attP40; P{y[+t7.7] w[+mC]=VT027316-GAL4.DBD}attP2
SS40868	Adult	Erica Ehrhardt	DI	1	N	Yes	No	10.1101/2023.05.31.542897	Ehrhardt, Whitehead; 2023	3026629	T2VUM1 0B, T2VUM3 0B	10597, 11919	GMR_TDC2-x-GMR_25C01	w[1118]; P{y[+t7.7] w[+mC]=Tdc2-p65.AD}attP40; P{y[+t7.7] w[+mC]=R25C01-GAL4.DBD}attP2
SS40980	Adult	Erica Ehrhardt	DI	1	N	No	No	10.1101/2023.05.31.542897	Ehrhardt, Whitehead; 2023	3026638	b1 MN, iii1 MN, iii3 MN	10017, 10129, 10287	VT057058-x-GMR_47F01	w[1118]; P{y[+t7.7] w[+mC]=VT057058-p65.AD}attP40; P{y[+t7.7] w[+mC]=R47F01-GAL4.DBD}attP2
SS41027	Adult	Erica Ehrhardt	DI	1	N	Yes	No	10.1101/2023.05.31.542897	Ehrhardt, Whitehead; 2023	3026367	tt MN, b2 MN, i1 MN, iii4 MN	10110, 10064, 10115, 13365	GMR_33F10-x-GMR_75F02	w[1118]; P{y[+t7.7] w[+mC]=R33F10-p65.AD}attP40; P{y[+t7.7] w[+mC]=R75F02-GAL4.DBD}attP2
SS41034	Adult	Erica Ehrhardt	DI	1	N	No	No	10.1101/2023.05.31.542897	Ehrhardt, Whitehead; 2023	3026352	leg sensory		GMR_38A10-x-GMR_12G01	w[1118]; P{y[+t7.7] w[+mC]=R38A10-p65.AD}attP40; P{y[+t7.7] w[+mC]=R12G01-GAL4.DBD}attP2
SS41039	Adult	Erica Ehrhardt	DI	2	N	No	No	10.1101/2023.05.31.542897	Ehrhardt, Whitehead; 2023	3026613	i1 MN, C2BI003 7B	10115, 18297	GMR_38D03-x-GMR_93E02	w[1118]; P{y[+t7.7] w[+mC]=R38D03-p65.AD}attP40; P{y[+t7.7] w[+mC]=R93E02-GAL4.DBD}attP2
SS41041	Adult	Erica Ehrhardt	DI	2	N	No	No	10.1101/2023.05.31.542897	Ehrhardt, Whitehead; 2023	3026354	HUL001 2A	152403	GMR_41A07-x-GMR_12G01	w[1118]; P{y[+t7.7] w[+mC]=R41A07-p65.AD}attP40; P{y[+t7.7] w[+mC]=R12G01-GAL4.DBD}attP2
SS41052	Adult	Erica Ehrhardt	DI	2	Y	No	No	10.1101/2023.05.31.542897	Ehrhardt, Whitehead; 2023	3026634	tp1 MN	10778	GMR_52E06-x-GMR_39G05	w; 52E06-p65ADZp in attP40; 39G05-ZpGDBD in attP2
SS41068	Adult	Erica Ehrhardt	DI	1	N	Yes	No	10.1101/2023.05.31.542897	Ehrhardt, Whitehead; 2023	3026335	DVMNs	38723486729, 10733, 15098, 162114, 11776	GMR_70B07-x-GMR_74D06	w[1118]; P{y[+t7.7] w[+mC]=R70B07-p65.AD}attP40; P{y[+t7.7] w[+mC]=R74D06-GAL4.DBD}attP2
SS41075	Adult	Yoshi Aso	Aso	1	N	Yes	No	10.1101/2023.05.31.542897	Ehrhardt, Whitehead; 2023	3026344			GMR_93E02-x-GMR_22A12	w[1118]; P{y[+t7.7] w[+mC]=R93E02-p65.AD}attP40/CyO, P{w[+mC]=2xTb[1]-RFP}CyO; P{y[+t7.7] w[+mC]=R22A12-GAL4.DBD}attP2
SS42050	Adult	Erica Ehrhardt	DI	2	N	No	No	10.1101/2023.05.31.542897	Ehrhardt, Whitehead; 2023	3028626	HBI015 19B, HBI016	18282, 25115	VT040003-x-VT048635	w[1118]; P{y[+t7.7] w[+mC]=VT040003-p65.AD}attP40; P{y[+t7.7] w[+mC]=VT048635-GAL4.DBD}attP2
SS42079	Adult	Erica Ehrhardt	DI	1	N	Yes	No	10.1101/2023.05.31.542897	Ehrhardt, Whitehead; 2023	3029374	NBI010 6A, NBI011 6A, NBI012 6A	21092, 18804, 26184	GMR_96A08-x-GMR_79E01	w[1118]; P{y[+t7.7] w[+mC]=R96A08-p65.AD}attP40; P{y[+t7.7] w[+mC]=R79E01-GAL4.DBD}attP2
SS42385	Adult	Erica Ehrhardt	DI	1	N	Yes	No	10.1101/2023.05.31.542897	Ehrhardt, Whitehead; 2023	3026822	T2VUM2 0B, T2VUM3 0B, T2VUM4 0B	11900, 11919, 12395	VT014349-x-GMR_11C01	w[1118]; P{y[+t7.7] w[+mC]=VT014349-p65.AD}attP40; P{y[+t7.7] w[+mC]=R11C01-GAL4.DBD}attP2
SS42438	Adult	Kaiyu Wang	Dickson	1	N	Yes	No	10.1101/2023.05.31.542897	Ehrhardt, Whitehead; 2023	3026835	WUL011 17A, WUL012 17A, WBL014 17A, WBL016 17A, WBL018 17A, WBL020 17A, WBI013 17A	167001, 14309, 12742, 13229, 12520, 10817, 12056	GMR_22H01_XA_21-x-GMR_21B02	w[1118]; P{y[+t7.7] w[+mC]=R22H01-p65.AD}attP40; P{y[+t7.7] w[+mC]=R21B02-GAL4.DBD}attP2
SS42439	Adult	Erica Ehrhardt	DI	1	N	Yes	No	10.1101/2023.05.31.542897	Ehrhardt, Whitehead; 2023	3026823	WUL007 17A, WUL012 17A, WBL015 17A, WBL019 17A	14661, 14309, 11302, 12207	GMR_22H01_XA_21-x-GMR_95F12	w[1118]; P{y[+t7.7] w[+mC]=R22H01-p65.AD}attP40; P{y[+t7.7] w[+mC]=R95F12-GAL4.DBD}attP2
SS42442	Adult	Erica Ehrhardt	DI	2	N	No	No	10.1101/2023.05.31.542897	Ehrhardt, Whitehead; 2023	3029207	WUL008 17A, WUL009 17A, WBL014 17A	16009, 15754, 12742	GMR_23B09-x-GMR_21B02	w[1118]; P{y[+t7.7] w[+mC]=VT003476-p65.AD}attP40; P{y[+t7.7] w[+mC]=R19E06-GAL4.DBD}attP2
SS42446	Adult	Erica Ehrhardt	DI	1	N	Yes	No	10.1101/2023.05.31.542897	Ehrhardt, Whitehead; 2023	3026828	WBI005 6A, WBI006 6A, WBI007 6A, WBI009 6A	158479, 26231, 13756, 154996	GMR_26B04_BB_21-x-GMR_39H12	w[1118]; P{y[+t7.7] w[+mC]=R26B04-p65.AD}attP40; P{y[+t7.7] w[+mC]=R39H12-GAL4.DBD}attP2
SS42447	Adult	Erica Ehrhardt	DI	1	N	Yes	No	10.1101/2023.05.31.542897	Ehrhardt, Whitehead; 2023	3026821	WBL021 6B, WUI006 6B, WUI008 6B, WUI009 6B	22821, 21505, 18559, 21009	GMR_26B04_BB_21-x-GMR_76H04	w[1118]; P{y[+t7.7] w[+mC]=R26B04-p65.AD}attP40; P{y[+t7.7] w[+mC]=R76H04-GAL4.DBD}attP2
SS42464	Adult	Erica Ehrhardt	DI	1	N	Yes	No	10.1101/2023.05.31.542897	Ehrhardt, Whitehead; 2023	3026810	tp2 MN, C2BI006 7B, C2BI007 7B, C2BI009 7B	10766, 23748, 24211, 21493	GMR_41G04_BB_21-x-VT014480	w[1118]; P{y[+t7.7] w[+mC]=R41G04-p65.AD}attP40; P{y[+t7.7] w[+mC]=VT014480-GAL4.DBD}attP2
SS42465	Adult	Erica Ehrhardt	DI	1	N	Yes	No	10.1101/2023.05.31.542897	Ehrhardt, Whitehead; 2023	3026817	WBL001 18B, WBL003 18B, WBL005 18B, WBL010 12A, WBL011 12A	15505, 19834, 13479, 18452, 20452	GMR_41G04_BB_21-x-VT050239	w[1118]; P{y[+t7.7] w[+mC]=R41G04-p65.AD}attP40; P{y[+t7.7] w[+mC]=VT050239-GAL4.DBD}attP2
SS42475	Adult	Erica Ehrhardt	DI	4	N	Yes	No	10.1101/2023.05.31.542897	Ehrhardt, Whitehead; 2023	3026808	XBI002 0A, C2BI005 7B	21089, 23779	GMR_64E06_XA_21-x-VT014480	w[1118]; P{y[+t7.7] w[+mC]=R64E06-p65.AD}attP40; P{y[+t7.7] w[+mC]=VT014480-GAL4.DBD}attP2
SS42493	Adult	Erica Ehrhardt	DI	1	N	No	No	10.1101/2023.05.31.542897	Ehrhardt, Whitehead; 2023	3026816	HBI015 19B	18282	GMR_92A09_XA_21-x-VT031084	w[1118]; P{y[+t7.7] w[+mC]=R92A09-p65.AD}attP40; P{y[+t7.7] w[+mC]=VT031084-GAL4.DBD}attP2
SS42498	Adult	Erica Ehrhardt	DI	2	N	No	No	10.1101/2023.05.31.542897	Ehrhardt, Whitehead; 2023	3026834	WUL007 17A, WUL008 17A, WUL010 17A, WUL012 17A, WBL014 17A	14661, 16009, 16664, 14309, 12742	GMR_95F12_BB_21-x-GMR_21B02	w[1118]; P{y[+t7.7] w[+mC]=R95F12-p65.AD}attP40; P{y[+t7.7] w[+mC]=R21B02-GAL4.DBD}attP2
SS42499	Adult	Erica Ehrhardt	DI	1	N	Yes	No	10.1101/2023.05.31.542897	Ehrhardt, Whitehead; 2023	3026826	C2BI005 7B, WBI012 3B, HBI003	23779, 26518, 24372	GMR_9F12_XA_21-x-GMR_87G07	w; 09F12-p65ADZp in attP40; 87G07-ZpGdbd in attP2
SS43546	Adult	Erica Ehrhardt	DI	2	N	Yes	No	10.1101/2023.05.31.542897	Ehrhardt, Whitehead; 2023	3029170	XBL001 18B	11915	GMR_48A03-x-VT063560	w[1118]; P{y[+t7.7] w[+mC]=R48A03-p65.AD}attP40; P{y[+t7.7] w[+mC]=VT063560-GAL4.DBD}attP2
SS43979	Adult	Erica Ehrhardt	DI	4	N	Yes	No	10.1101/2023.05.31.542897	Ehrhardt, Whitehead; 2023	3027064	HBI003	166363	VT025783-x-GMR_33E06	w[1118]; P{y[+t7.7] w[+mC]=VT025783-p65.AD}attP40; P{y[+t7.7] w[+mC]=R33E06-GAL4.DBD}attP2
SS44002	Adult	Erica Ehrhardt	DI	1	N	Yes	No	10.1101/2023.05.31.542897	Ehrhardt, Whitehead; 2023	3027079	WBL031 3B, WBL032 3B, HBI006 8B	10042, 13557, 25470	VT008182-x-GMR_31E10	w[1118]; P{y[+t7.7] w[+mC]=VT008182-p65.AD}attP40; P{y[+t7.7] w[+mC]=R31E10-GAL4.DBD}attP2
SS44003	Adult	Erica Ehrhardt	DI	1	N	Yes	No	10.1101/2023.05.31.542897	Ehrhardt, Whitehead; 2023	3027060	WBL030 3B, WBL031 3B, WBL032 3B, WBI018 11B, WBI019 11B	16142, 10042, 13557, 20190, 16248	VT008182-x-GMR_38A07	w[1118]; P{y[+t7.7] w[+mC]=VT008182-p65.AD}attP40; P{y[+t7.7] w[+mC]=R38A07-GAL4.DBD}attP2
SS44005	Adult	Jim Truman	Truman	1	N	Yes	No	10.1101/2023.05.31.542897	Ehrhardt, Whitehead; 2023	3027058	WBI018 11B	20190	VT008182-x-GMR_94H03	w[1118]; P{y[+t7.7] w[+mC]=VT008182-p65.AD}attP40; P{y[+t7.7] w[+mC]=R94H03-GAL4.DBD}attP2
SS44009	Adult	Jim Truman	Truman	2	N	No	No	10.1101/2023.05.31.542897	Ehrhardt, Whitehead; 2023	3027296	03B		VT026034-x-VT033050	w[1118]; P{y[+t7.7] w[+mC]=VT026034-p65.AD}attP40; P{y[+t7.7] w[+mC]=VT033050-GAL4.DBD}attP2/TM6B, Tb[1]
SS44028	Adult	Erica Ehrhardt	DI	1	N	Yes	Yes	10.1101/2023.05.31.542897	Ehrhardt, Whitehead; 2023	3027071	leg ascending neuron		VT040354-x-GMR_26B07	w[1118]; P{y[+t7.7] w[+mC]=VT040354-p65.AD}attP40; P{y[+t7.7] w[+mC]=R26B07-GAL4.DBD}attP2
SS44034	Adult	Erica Ehrhardt	DI	1	N	Yes	No	10.1101/2023.05.31.542897	Ehrhardt, Whitehead; 2023	3027054	leg intersegmental neuron		GMR_13E04-x-VT026842	w[1118]; P{y[+t7.7] w[+mC]=R13E04-p65.AD}attP40; P{y[+t7.7] w[+mC]=VT026842-GAL4.DBD}attP2
SS44039	Adult	Erica Ehrhardt	DI	1	N	Yes	No	10.1101/2023.05.31.542897	Ehrhardt, Whitehead; 2023	3027033	DLMNs	10589, 10014, 10088, 10592, 10892	GMR_14E09-x-VT021842	w[1118]; P{y[+t7.7] w[+mC]=VT021842-GAL4.DBD}attP2 P{y[+t7.7] w[+mC]=R14E09-p65.AD}su(Hw)attP1
SS44046	Adult	Erica Ehrhardt	DI	1	N	Yes	No	10.1101/2023.05.31.542897	Ehrhardt, Whitehead; 2023	3027068	leg local interneuron		GMR_18H03-x-GMR_52E12	w[1118]; P{y[+t7.7] w[+mC]=R18H03-p65.AD}attP40; P{y[+t7.7] w[+mC]=R52E12-GAL4.DBD}attP2
SS44051	Adult	Erica Ehrhardt	DI	1	N	Yes	No	10.1101/2023.05.31.542897	Ehrhardt, Whitehead; 2023	3027069	WBI018 11B, WBI019 11B	20190, 18653	GMR_20C03-x-GMR_28H03	w[1118]; P{y[+t7.7] w[+mC]=R20C03-p65.AD}attP40; P{y[+t7.7] w[+mC]=R28H03-GAL4.DBD}attP2
SS44054	Adult	Erica Ehrhardt	DI	4	N	No	No	10.1101/2023.05.31.542897	Ehrhardt, Whitehead; 2023	3027081	HBI020 3B	10668	GMR_23B05-x-VT042757	w[1118]; P{y[+t7.7] w[+mC]=VT042757-GAL4.DBD}attP2 PBac{y[+mDint2] w[+mC]=R23B05-p65.AD}VK00027/TM3, Sb[1]
SS44081	Adult	DI	DI	1	N	Yes	No	10.1101/2023.05.31.542897	Ehrhardt, Whitehead; 2023	3027085	primary sensory, leg sensory		GMR_84H05-x-GMR_13E04	w[1118]; P{y[+t7.7] w[+mC]=R13E04-GAL4.DBD}attP2 PBac{y[+mDint2] w[+mC]=R84H05-p65.AD}VK00027
SS44276	Adult	Erica Ehrhardt	DI	2	N	No	No	10.1101/2023.05.31.542897	Ehrhardt, Whitehead; 2023	3028669	HBI013 6A	152354	VT050112-x-GMR_85H06	w[1118]; P{y[+t7.7] w[+mC]=VT050112-p65.AD}attP40; P{y[+t7.7] w[+mC]=R85H06-GAL4.DBD}attP2
SS44314	Adult	Erica Ehrhardt	DI	2	N	No	No	10.1101/2023.05.31.542897	Ehrhardt, Whitehead; 2023	3029164	NUL001 2A, WUL001 2A, WUL002 2A, HUL002 2A	18136, 23475, 24480, 19838	GMR_50G08-x-VT039458	w[1118]; P{y[+t7.7] w[+mC]=R50G08-p65.AD}attP40; P{y[+t7.7] w[+mC]=VT039458-GAL4.DBD}attP2
SS45385	Adult	Erica Ehrhardt	DI	1	N	No	No	10.1101/2023.05.31.542897	Ehrhardt, Whitehead; 2023	3028623	WBI003 6A, WBI004 6A, WBI007 6A, WBI010 6A, WBI011 6A	16826, 16630, 13756, 39497, 17089	VT004417-x-VT014709	w[1118]; P{y[+t7.7] w[+mC]=VT004417-p65.AD}attP40; P{y[+t7.7] w[+mC]=VT014709-GAL4.DBD}attP2
SS45607	Adult	Erica Ehrhardt	DI	1	N	Yes	No	10.1101/2023.05.31.542897	Ehrhardt, Whitehead; 2023	3030797	WBL001 18B, WBL005 18B, WBL007 18B	15505, 13479, 13645	GMR_23E04-x-GMR_83A12	w[1118]; P{y[+t7.7] w[+mC]=R23E04-p65.AD}JK22C; P{y[+t7.7] w[+mC]=R83A12-GAL4.DBD}attP2
SS45611	Adult	Erica Ehrhardt	DI	1	N	Yes	No	10.1101/2023.05.31.542897	Ehrhardt, Whitehead; 2023	3030446	HBL001 6B	16313	GMR_72E10-x-VT000629	w[1118]; P{y[+t7.7] w[+mC]=R72E10-p65.AD}attP40; P{y[+t7.7] w[+mC]=VT000629-GAL4.DBD}attP2
SS45766	Adult	DI	DI	1	N	Yes	No	10.1101/2023.05.31.542897	Ehrhardt, Whitehead; 2023	3027320	T2VUM1 0B, T2VUM2 0B, T2VUM3 0B	10597, 11900, 11919	VT056770-x-GMR_11C01	w[1118]; P{y[+t7.7] w[+mC]=VT056770-p65.AD}attP40; P{y[+t7.7] w[+mC]=R11C01-GAL4.DBD}attP2
SS45772	Adult	DI	DI	4	N	No	No	10.1101/2023.05.31.542897	Ehrhardt, Whitehead; 2023	3027336	tt MN, b2 MN, i2 MN	10110, 10064, 10145	VT004417-x-GMR_75F02	w[1118]; P{y[+t7.7] w[+mC]=VT004417-p65.AD}attP40; P{y[+t7.7] w[+mC]=R75F02-GAL4.DBD}attP2
SS45779	Adult	DI	DI	1	N	Yes	No	10.1101/2023.05.31.542897	Ehrhardt, Whitehead; 2023	3027337	WMN (mnb2?)b3 MN, iii3 MN, iii4 MN, hg1 MN	10055, 100725, 10123	VT042734-x-GMR_75F02	w[1118]; P{y[+t7.7] w[+mC]=VT042734-p65.AD}attP40; P{y[+t7.7] w[+mC]=R75F02-GAL4.DBD}attP2
SS45782	Adult	DI	DI	2	N	No	No	10.1101/2023.05.31.542897	Ehrhardt, Whitehead; 2023	3027310	i2 MN	10145	VT045575-x-VT007752	w[1118]; P{y[+t7.7] w[+mC]=VT045575-p65.AD}attP40; P{y[+t7.7] w[+mC]=VT007752-GAL4.DBD}attP2
SS45830	Adult	DI	DI	1	N	Yes	No	10.1101/2023.05.31.542897	Ehrhardt, Whitehead; 2023	3027330	T2LFN, WBL002 18B	17245	GMR_78B06-x-GMR_67E03	w[1118]; P{y[+t7.7] w[+mC]=R78B06-p65.AD}attP40; P{y[+t7.7] w[+mC]=R67E03-GAL4.DBD}attP2
SS45843	Adult	DI	DI	1	N	Yes	No	10.1101/2023.05.31.542897	Ehrhardt, Whitehead; 2023	3027464	T2LFNb, WBL002 18B, WBL003 18B, WBL005 18B	17245, 19834, 13479	GMR_95F12-x-GMR_59F02	w[1118]; P{y[+t7.7] w[+mC]=R95F12-p65.AD}attP40; P{y[+t7.7] w[+mC]=R59F02-GAL4.DBD}attP2
SS46260	Adult	Erica Ehrhardt	DI	1	N	Yes	No	10.1101/2023.05.31.542897	Ehrhardt, Whitehead; 2023	3029378	HUI003 17A, HUI004 17A, HUI005 17A	19710, 23127, 18798	GMR_81C11-x-GMR_54H10	w[1118]; P{y[+t7.7] w[+mC]=R81C11-p65.AD}attP40; P{y[+t7.7] w[+mC]=R54H10-GAL4.DBD}attP2
SS46295	Adult	Erica Ehrhardt	DI	1	N	No	No	10.1101/2023.05.31.542897	Ehrhardt, Whitehead; 2023	3028591	WBI014 0A	25798	VT046018-x-GMR_76G11	w[1118]; P{y[+t7.7] w[+mC]=VT046018-p65.AD}attP40; P{y[+t7.7] w[+mC]=R76G11-GAL4.DBD}attP2
SS46645	Adult	Erica Ehrhardt	DI	2	N	No	No	10.1101/2023.05.31.542897	Ehrhardt, Whitehead; 2023	3028504	T2VUM2 0B	11900	VT064569-x-VT056770	w[1118]; P{y[+t7.7] w[+mC]=VT064569-p65.AD}attP40; P{y[+t7.7] w[+mC]=VT056770-GAL4.DBD}attP2
SS46675	Adult	Erica Ehrhardt	DI	1	N	Yes	No	10.1101/2023.05.31.542897	Ehrhardt, Whitehead; 2023	3029169	WBL015 17A, WBL017 17A, WBL018 17A	11302, 11032, 12520	GMR_22H01-x-VT008681	w[1118]; P{y[+t7.7] w[+mC]=R22H01-p65.AD}attP40; P{y[+t7.7] w[+mC]=VT008681-GAL4.DBD}attP2
SS46725	Adult	Erica Ehrhardt	DI	2	N	No	No	10.1101/2023.05.31.542897	Ehrhardt, Whitehead; 2023	3030451	WBL008	27768	VT004417-x-VT028869	w[1118]; P{y[+t7.7] w[+mC]=VT004417-p65.AD}attP40; P{y[+t7.7] w[+mC]=VT028869-GAL4.DBD}attP2
SS47120	Adult	Erica Ehrhardt	DI	2	N	No	No	10.1101/2023.05.31.542897	Ehrhardt, Whitehead; 2023	3027732	tp2 MN	10766	VT021762-x-VT042475	w[1118]; P{y[+t7.7] w[+mC]=VT021762-p65.AD}attP40; P{y[+t7.7] w[+mC]=VT042475-GAL4.DBD}attP2/TM6B, Tb[1]
SS47125	Adult	Erica Ehrhardt	DI	1	N	No	No	10.1101/2023.05.31.542897	Ehrhardt, Whitehead; 2023	3027744	tt MN	10110	VT025786-x-GMR_75F02	w[1118]; P{y[+t7.7] w[+mC]=VT025786-p65.AD}attP40; P{y[+t7.7] w[+mC]=R75F02-GAL4.DBD}attP2
SS47152	Adult	Erica Ehrhardt	DI	2	N	No	No	10.1101/2023.05.31.542897	Ehrhardt, Whitehead; 2023	3027735	ps1 MN	10204	VT008474-x-VT006486	w[1118]; P{y[+t7.7] w[+mC]=VT008474-p65.AD}attP40; P{y[+t7.7] w[+mC]=VT006486-GAL4.DBD}attP2
SS47160	Adult	Erica Ehrhardt	DI	1	N	No	No	10.1101/2023.05.31.542897	Ehrhardt, Whitehead; 2023	3027745	b2 MN, b3 MN, iii4 MN, hg1 MN, hg3 MN	10064, 10067, 13665, 10011, 10931	VT042734-x-GMR_10A12	w[1118]; P{y[+t7.7] w[+mC]=VT042734-p65.AD}attP40; P{y[+t7.7] w[+mC]=R10A12-GAL4.DBD}attP2/TM6B, Tb[1]
SS47192	Adult	Jim Truman	Truman	2	N	No	No	10.1101/2023.05.31.542897	Ehrhardt, Whitehead; 2023	3031754	WUL016 3B, WBL033 3B, 12A	22846, 10507	GMR_44D02-x-GMR_23B05	w[1118]; P{y[+t7.7] w[+mC]=R44D02-p65.AD}attP40; P{y[+t7.7] w[+mC]=R23B05-GAL4.DBD}attP2
SS47195	Adult	Erica Ehrhardt	DI	2	N	No	No	10.1101/2023.05.31.542897	Ehrhardt, Whitehead; 2023	3027736	hi1 MN, hb1 MN, hb2 MN	17022, 24257, 49582	GMR_44F09-x-VT046289	w[1118]; P{y[+t7.7] w[+mC]=R44F09-p65.AD}attP40; P{y[+t7.7] w[+mC]=VT046289-GAL4.DBD}attP2
SS47200	Adult	Erica Ehrhardt	DI	1	N	Yes	No	10.1101/2023.05.31.542897	Ehrhardt, Whitehead; 2023	3027742	WBL012 6B, XBI002 0A	15946, 21089	GMR_50G08-x-GMR_23B05	w[1118]; P{y[+t7.7] w[+mC]=R50G08-p65.AD}attP40; P{y[+t7.7] w[+mC]=R23B05-GAL4.DBD}attP2/TM6B, Tb[1]
SS47204	Adult	Erica Ehrhardt	DI	1	N	Yes	No	10.1101/2023.05.31.542897	Ehrhardt, Whitehead; 2023	3027731	prosternal sensory, HBI007 8B	10611	GMR_67B01-x-VT013654	w[1118]; P{y[+t7.7] w[+mC]=R67B01-p65.AD}attP40; P{y[+t7.7] w[+mC]=VT013654-GAL4.DBD}attP2
SS47214	Adult	Erica Ehrhardt	DI	2	N	No	No	10.1101/2023.05.31.542897	Ehrhardt, Whitehead; 2023	3027746	HBI004 8B, HBI006 8B, HBI007 8B	12947, 25470, 10611	GMR_75D06-x-GMR_67B01	w[1118]; P{y[+t7.7] w[+mC]=R75D06-p65.AD}attP40; P{y[+t7.7] w[+mC]=R67B01-GAL4.DBD}attP2/TM6B, Tb[1]
SS47215	Adult	Erica Ehrhardt	DI	2	N	No	No	10.1101/2023.05.31.542897	Ehrhardt, Whitehead; 2023	3027740	HBI005 8B, HBI006 8B, HBI007 8B, HBI009 8B, HBI019 3B	18055, 25470, 10611, 19386, 10183	GMR_75D06-x-GMR_75F06	w[1118]; P{y[+t7.7] w[+mC]=R75D06-p65.AD}attP40; P{y[+t7.7] w[+mC]=R75F06-GAL4.DBD}attP2
SS47219	Adult	Erica Ehrhardt	DI	1	N	Yes	No	10.1101/2023.05.31.542897	Ehrhardt, Whitehead; 2023	3027733	WBL030 3B, WBI018 11B, WBI019 11B	16142, 20190, 16248	GMR_92B11-x-VT063559	w[1118]; P{y[+t7.7] w[+mC]=VT063559-GAL4.DBD}attP2 PBac{y[+mDint2] w[+mC]=R92B11-p65.AD}VK00027
SS47222	Adult	Erica Ehrhardt	DI	1	N	Yes	No	10.1101/2023.05.31.542897	Ehrhardt, Whitehead; 2023	3027738	WBL030 3B, WBI018 11B, WBI019 11B	16142, 20190, 16248	GMR_92B11-x-GMR_38A07	w[1118]; P{y[+t7.7] w[+mC]=R38A07-GAL4.DBD}attP2 PBac{y[+mDint2] w[+mC]=R92B11-p65.AD}VK00027
SS48204	Adult	Erica Ehrhardt	DI	1	N	No	No	10.1101/2023.05.31.542897	Ehrhardt, Whitehead; 2023	3027811	WBI005 6A, WBI006 6A, WBI007 6A, WBI008 6A, WBI010 6A, WBI011 6A	29817, 28684, 13756, 26231, 39497, 17089	VT048835-x-GMR_85F12	w[1118]; P{y[+t7.7] w[+mC]=VT048835-p65.AD}attP40/CyO, P{w[+mC]=2xTb[1]-RFP}CyO; P{y[+t7.7] w[+mC]=R85F12-GAL4.DBD}attP2/TM6B, Tb[1]
SS48215	Adult	Jim Truman	Truman	1	N	Yes	No	10.1101/2023.05.31.542897	Ehrhardt, Whitehead; 2023	3027805	WUL013 11B, WUL014 11B	17679, 15175	VT006486-x-GMR_23B05	w[1118]; P{y[+t7.7] w[+mC]=VT006486-p65.AD}attP40/CyO, P{w[+mC]=2xTb[1]-RFP}CyO; P{y[+t7.7] w[+mC]=R23B05-GAL4.DBD}attP2
SS48221	Adult	DI	DI	1	N	No	No	10.1101/2023.05.31.542897	Ehrhardt, Whitehead; 2023	3027684	DNx01, ascending neuron, HBI019 3B	10183	VT007170-x-GMR_55H04	w[1118]; P{y[+t7.7] w[+mC]=VT007170-p65.AD}attP40; P{y[+t7.7] w[+mC]=R55H04-GAL4.DBD}attP2
SS48240	Adult	Erica Ehrhardt	DI	1	N	Yes	No	10.1101/2023.05.31.542897	Ehrhardt, Whitehead; 2023	3028393	abdominal MN		VT013670-x-VT001597	w[1118]; P{y[+t7.7] w[+mC]=VT013670-p65.AD}attP40; P{y[+t7.7] w[+mC]=VT001597-GAL4.DBD}attP2
SS48247	Adult	Erica Ehrhardt	DI	1	N	Yes	No	10.1101/2023.05.31.542897	Ehrhardt, Whitehead; 2023	3027777	abdominal MN		VT013670-x-VT014340	w[1118]; P{y[+t7.7] w[+mC]=VT013670-p65.AD}attP40; P{y[+t7.7] w[+mC]=VT014340-GAL4.DBD}attP2/TM6B, Tb[1]
SS48268	Adult	Erica Ehrhardt	DI	1	N	Yes	No	10.1101/2023.05.31.542897	Ehrhardt, Whitehead; 2023	3029287	T2VPM1 2A, WUL015 3B, WUL016 3B, WBL030 3B, WBL032 3B	15493, 20763, 22846, 16142, 13557	GMR_23B05-x-VT041298	w[1118]; P{y[+t7.7] w[+mC]=VT041298-GAL4.DBD}attP2 PBac{y[+mDint2] w[+mC]=R23B05-p65.AD}VK00027
SS48272	Adult	Jim Truman	Truman	2	N	No	No	10.1101/2023.05.31.542897	Ehrhardt, Whitehead; 2023	3027783	WBL009 12A, WBL010 12A, WBL011 12A	26736, 18452, 20452	GMR_26A08-x-VT041298	w[1118]; P{y[+t7.7] w[+mC]=R26A08-p65.AD}attP40; P{y[+t7.7] w[+mC]=VT041298-GAL4.DBD}attP2
SS48287	Adult	DI	DI	1	N	Yes	No	10.1101/2023.05.31.542897	Ehrhardt, Whitehead; 2023	3027767	primary sensory, prosternal sensory		GMR_50G08-x-VT042001	w[1118]; P{y[+t7.7] w[+mC]=R50G08-p65.AD}attP40; P{y[+t7.7] w[+mC]=VT042001-GAL4.DBD}attP2
SS48305	Adult	Erica Ehrhardt	DI	4	N	No	No	10.1101/2023.05.31.542897	Ehrhardt, Whitehead; 2023	3027796	leg bilateral interneuron		GMR_92H07-x-GMR_52B02	w[1118]; P{y[+t7.7] w[+mC]=R92H07-p65.AD}attP40; P{y[+t7.7] w[+mC]=R52B02-GAL4.DBD}attP2
SS48619	Adult	Erica Ehrhardt	DI	1	N	No	No	10.1101/2023.05.31.542897	Ehrhardt, Whitehead; 2023	3029463	NUI002 11B	15125	VT045281-x-VT030541	w[1118]; P{y[+t7.7] w[+mC]=VT045281-p65.AD}attP40/CyO, P{2xTb[1]-RFP}CyO; P{y[+t7.7] w[+mC]=VT030541-GAL4.DBD}attP2
SS48709	Adult	Erica Ehrhardt	DI	1	N	Yes	No	10.1101/2023.05.31.542897	Ehrhardt, Whitehead; 2023	3031865	HUI002 17A, HUI004 17A, HUI005 17A	35906, 23127, 18798	GMR_65D05-x-GMR_44H01	w[1118]; P{y[+t7.7] w[+mC]=R65D05-p65.AD}attP40; P{y[+t7.7] w[+mC]=R44H01-GAL4.DBD}attP2
SS49039	Adult	Erica Ehrhardt	DI	1	Y	No	No	10.1101/2023.05.31.542897	Ehrhardt, Whitehead; 2023	3027965	hg3 MN	10931	VT042734-x-GMR_25C08	w[1118]; P{y[+t7.7] w[+mC]=VT042734-p65.AD}attP40; P{y[+t7.7] w[+mC]=R25C08-GAL4.DBD}attP2
SS49041	Adult	DI	DI	1	N	Yes	No	10.1101/2023.05.31.542897	Ehrhardt, Whitehead; 2023	3027957	WUL004 11B, WUL005 11B, WBL034 19B, WBL037 19B	28381, 26369, 14625, 14502	VT043294-x-VT013947	w[1118]; P{y[+t7.7] w[+mC]=VT043294-p65.AD}attP40; P{y[+t7.7] w[+mC]=VT013947-GAL4.DBD}attP2
SS49042	Adult	Erica Ehrhardt	DI	1	N	Yes	No	10.1101/2023.05.31.542897	Ehrhardt, Whitehead; 2023	3027959	WUL003 11B, WUL005 11B	163051, 26369	VT043294-x-VT043015	w[1118]; P{y[+t7.7] w[+mC]=VT043294-p65.AD}attP40; P{y[+t7.7] w[+mC]=VT043015-GAL4.DBD}attP2
SS49125	Adult	Erica Ehrhardt	DI	1	N	No	No	10.1101/2023.05.31.542897	Ehrhardt, Whitehead; 2023	3031818	HUL010 3B	16244	GMR_48A03-x-VT021731	w[1118]; P{y[+t7.7] w[+mC]=R48A03-p65.AD}attP40; P{y[+t7.7] w[+mC]=VT021731-GAL4.DBD}attP2/TM6B, Tb[1]
SS49766	Adult	Erica Ehrhardt	DI	1	N	Yes	No	10.1101/2023.05.31.542897	Ehrhardt, Whitehead; 2023	3028039	WUL012 17A, WBL013 17A	14309, 16116	VT050238-x-VT018838	w[1118]; P{y[+t7.7] w[+mC]=VT050238-p65.AD}attP40; P{y[+t7.7] w[+mC]=VT018838-GAL4.DBD}attP2
SS49777	Adult	Erica Ehrhardt	DI	1	N	No	No	10.1101/2023.05.31.542897	Ehrhardt, Whitehead; 2023	3028044	PSI 18B, HBI001 18B, HBI002	11654, 16223, 23062	VT012768-x-GMR_75F06	w[1118]; P{y[+t7.7] w[+mC]=VT012768-p65.AD}attP40; P{y[+t7.7] w[+mC]=R75F06-GAL4.DBD}attP2
SS49778	Adult	Erica Ehrhardt	DI	1	N	Yes	No	10.1101/2023.05.31.542897	Ehrhardt, Whitehead; 2023	3028006	WUI001 3B, WUI002 3B	158944, 23027	VT029814-x-VT043294	w[1118]; P{y[+t7.7] w[+mC]=VT029814-p65.AD}attP40; P{y[+t7.7] w[+mC]=VT043294-GAL4.DBD}attP2
SS49779	Adult	Jim Truman	Truman	1	N	Yes	No	10.1101/2023.05.31.542897	Ehrhardt, Whitehead; 2023	3028041	WBL022 3B, WUI005 3B, WBI015 3B, WBI016 03B	25342, 14089, 17024, 160309	VT029814-x-GMR_27A05	w[1118]; P{y[+t7.7] w[+mC]=VT029814-p65.AD}attP40; P{y[+t7.7] w[+mC]=R27A05-GAL4.DBD}attP2
SS49784	Adult	Erica Ehrhardt	DI	1	N	Yes	No	10.1101/2023.05.31.542897	Ehrhardt, Whitehead; 2023	3028037	C2BI001 7B, C2BI002 7B, C2BI003 7B, C2BI009 7B	14155, 16544, 18297, 21493	VT013947-x-VT063216	w[1118]; P{y[+t7.7] w[+mC]=VT013947-p65.AD}attP40; P{y[+t7.7] w[+mC]=VT063216-GAL4.DBD}attP2/TM6B, Tb[+]
SS49797	Adult	Erica Ehrhardt	DI	1	N	Yes	No	10.1101/2023.05.31.542897	Ehrhardt, Whitehead; 2023	3028008	DLMNs, DVMNs	169914, 14898, 38723486729, 10733, 15783	VT004196-x-GMR_74D06	w[1118]; P{y[+t7.7] w[+mC]=VT004196-p65.AD}attP40/CyO, P{w[+mC]=2xTb[1]-RFP}CyO; P{y[+t7.7] w[+mC]=R74D06-GAL4.DBD}attP2
SS49799	Adult	Jim Truman	Truman	1	N	Yes	No	10.1101/2023.05.31.542897	Ehrhardt, Whitehead; 2023	3028045	WBL012 6B, WUI010 06B	15946, 29817	VT008691-x-GMR_37E06	w[1118]; P{y[+t7.7] w[+mC]=VT008691-p65.AD}attP40; P{y[+t7.7] w[+mC]=R37E06-GAL4.DBD}attP2/TM6B, Tb[1]
SS49800	Adult	Erica Ehrhardt	DI	1	N	Yes	No	10.1101/2023.05.31.542897	Ehrhardt, Whitehead; 2023	3028007	WUL005 11B, WUI001 3B, WUI002 3B, WUI011 3B, WUI012 3B	26369, 158944, 23027, 23732, 21110	VT043294-x-VT029814	w[1118]; P{y[+t7.7] w[+mC]=VT043294-p65.AD}attP40; P{y[+t7.7] w[+mC]=VT029814-GAL4.DBD}attP2
SS49802	Adult	Erica Ehrhardt	DI	1	N	Yes	No	10.1101/2023.05.31.542897	Ehrhardt, Whitehead; 2023	3028013	WBI017 11B, WBI019 11B	13743, 16248	VT043294-x-GMR_24F10	w[1118]; P{y[+t7.7] w[+mC]=VT043294-p65.AD}attP40; P{y[+t7.7] w[+mC]=R24F10-GAL4.DBD}attP2
SS49806	Adult	Erica Ehrhardt	DI	2	N	No	No	10.1101/2023.05.31.542897	Ehrhardt, Whitehead; 2023	3028046	b3 MN, hg1 MN, HBI017 3B	10067, 10011, 10244	VT025789-x-GMR_14A02	w[1118]; P{y[+t7.7] w[+mC]=VT025789-p65.AD}attP40/CyO, P{w[+mC]=2xTb[1]-RFP}CyO; P{y[+t7.7] w[+mC]=R14A02-GAL4.DBD}attP2
SS49807	Adult	Erica Ehrhardt	DI	1	N	No	No	10.1101/2023.05.31.542897	Ehrhardt, Whitehead; 2023	3028005	NBI005 6A, WUI002 3B, WUI003 3B	23878, 23027, 163396	VT017249-x-VT043294	w[1118]; P{y[+t7.7] w[+mC]=VT017249-p65.AD}attP40/CyO, P{w[+mC]=2xTb[1]-RFP}CyO; P{y[+t7.7] w[+mC]=VT043294-GAL4.DBD}attP2
SS49809	Adult	Jim Truman	Truman	2	N	No	No	10.1101/2023.05.31.542897	Ehrhardt, Whitehead; 2023	3028038	PSI 18B	11654	GMR_10B11-x-VT012768	w[1118]; P{y[+t7.7] w[+mC]=R10B11-p65.AD}attP40; P{y[+t7.7] w[+mC]=VT012768-GAL4.DBD}attP2
SS49810	Adult	Jim Truman	Truman	1	N	No	No	10.1101/2023.05.31.542897	Ehrhardt, Whitehead; 2023	3028040	PSI 18B	11654	GMR_10B11-x-VT049105	w[1118]; P{y[+t7.7] w[+mC]=R10B11-p65.AD}attP40; P{y[+t7.7] w[+mC]=VT049105-GAL4.DBD}attP2
SS49812	Adult	Erica Ehrhardt	DI	1	N	Yes	No	10.1101/2023.05.31.542897	Ehrhardt, Whitehead; 2023	3028010	PSI 18B	11654	GMR_10B11-x-GMR_13C08	w[1118]; P{y[+t7.7] w[+mC]=R10B11-p65.AD}attP40; P{y[+t7.7] w[+mC]=R13C08-GAL4.DBD}attP2
SS49853	Adult	DI	DI	2	N	No	No	10.1101/2023.05.31.542897	Ehrhardt, Whitehead; 2023	3029839	HBI008 8B, HBI010 8B	13915, 15850	GMR_72B05-x-GMR_59H05	w[1118]; P{y[+t7.7] w[+mC]=R72B05-p65.AD}attP40; P{y[+t7.7] w[+mC]=R59H05-GAL4.DBD}attP2
SS49861	Adult	Erica Ehrhardt	DI	2	N	No	No	10.1101/2023.05.31.542897	Ehrhardt, Whitehead; 2023	3029907	leg local interneuron		GMR_93E02-x-VT026839	w[1118]; P{y[+t7.7] w[+mC]=R93E02-p65.AD}attP40/CyO, P{2xTb[1]-RFP}CyO; P{y[+t7.7] w[+mC]=VT026839-GAL4.DBD}attP2
SS51508	Adult	Erica Ehrhardt	DI	1	N	No	No	10.1101/2023.05.31.542897	Ehrhardt, Whitehead; 2023	3028399	A1VUM1	15253	VT013670-x-GMR_24E06	w[1118]; P{y[+t7.7] w[+mC]=VT013670-p65.AD}attP40; P{y[+t7.7] w[+mC]=R24E06-GAL4.DBD}attP2
SS51524	Adult	Erica Ehrhardt	DI	1	N	Yes	No	10.1101/2023.05.31.542897	Ehrhardt, Whitehead; 2023	3029871	hDVMN	14322	GMR_45G01-x-VT044982	w[1118]; P{y[+t7.7] w[+mC]=R45G01-p65.AD}attP40; P{y[+t7.7] w[+mC]=VT044982-GAL4.DBD}attP2
SS51528	Adult	Erica Ehrhardt	DI	1	Y	No	No	10.1101/2023.05.31.542897	Ehrhardt, Whitehead; 2023	3028394	tpN MN	11294	GMR_73C04-x-GMR_60A06	w[1118] P{y[+t7.7] w[+mC]=R73C04-p65.AD}su(Hw)attP8; P{y[+t7.7] w[+mC]=R60A06-GAL4.DBD}attP2
SS51531	Adult	Erica Ehrhardt	DI	2	N	No	No	10.1101/2023.05.31.542897	Ehrhardt, Whitehead; 2023	3028391	HUI001 17A, HUI003 17A	16223, 24372	GMR_74H07-x-VT021842	w[1118]; P{y[+t7.7] w[+mC]=R74H07-p65.AD}attP40/CyO, P{w[+mC]=2xTb[1]-RFP}CyO; P{y[+t7.7] w[+mC]=VT021842-GAL4.DBD}attP2
SS51830	Adult	Erica Ehrhardt	DI	1	N	Yes	No	10.1101/2023.05.31.542897	Ehrhardt, Whitehead; 2023	3031742	WBL024 3B, WBI016 3B	24632, 160309	VT019307-x-VT029814	w[1118]; P{y[+t7.7] w[+mC]=VT019307-p65.AD}attP40; P{y[+t7.7] w[+mC]=VT029814-GAL4.DBD}attP2
SS52389	Adult	Jim Truman	Truman	2	N	No	No	10.1101/2023.05.31.542897	Ehrhardt, Whitehead; 2023	3029057	WBL025 3B, WBL026 3B, WBL027 3B, WBL028 3B, WBL029 03B	30134, 25039, 26016, 19125, 159799	VT029740-x-GMR_76H04	w[1118]; P{y[+t7.7] w[+mC]=VT029740-p65.AD}attP40; P{y[+t7.7] w[+mC]=R76H04-GAL4.DBD}attP2
SS52392	Adult	Erica Ehrhardt	DI	1	N	No	No	10.1101/2023.05.31.542897	Ehrhardt, Whitehead; 2023	3029830	C2BI001 7B, C2BI003 7B, C2BI006 7B, C2BI007 7B, C2BI010 7B	14155, 18297, 23748, 24211, 22311	VT027323-x-VT045153	w[1118]; P{y[+t7.7] w[+mC]=VT027323-p65.AD}attP40/CyO, P{w[+mC]=2xTb[1]-RFP}CyO; P{y[+t7.7] w[+mC]=VT045153-GAL4.DBD}attP2/TM6B, Tb[1]
SS52395	Adult	Erica Ehrhardt	DI	2	N	No	No	10.1101/2023.05.31.542897	Ehrhardt, Whitehead; 2023	3029829	hg2 MN	12927	VT004417-x-VT045153	w[1118]; P{y[+t7.7] w[+mC]=VT004417-p65.AD}attP40/CyO, P{2xTb[1]-RFP}CyO; P{y[+t7.7] w[+mC]=VT045153-GAL4.DBD}attP2
SS52404	Adult	Erica Ehrhardt	DI	1	N	Yes	No	10.1101/2023.05.31.542897	Ehrhardt, Whitehead; 2023	3029053	hg1 MN	10011	VT042734-x-VT043701	w[1118]; P{y[+t7.7] w[+mC]=VT042734-p65.AD}attP40; P{y[+t7.7] w[+mC]=VT043701-GAL4.DBD}attP2
SS53421	Adult	DI	DI	2	N	No	No	10.1101/2023.05.31.542897	Ehrhardt, Whitehead; 2023	3029847	WN-IN (cross), WUL017 6B, WUI006 6B, WUI007 6B, WUI008 6B, WUI009 6B	22753, 21505, 23610, 18559, 21009	GMR_22E12-x-GMR_58F02	w[1118]; P{y[+t7.7] w[+mC]=R22E12-p65.AD}attP40; P{y[+t7.7] w[+mC]=R58F02-GAL4.DBD}attP2
SS53435	Adult	DI	DI	1	N	Yes	No	10.1101/2023.05.31.542897	Ehrhardt, Whitehead; 2023	3030254	bilateral local interneuron, leg bilateral interneuron		GMR_69H11-x-GMR_85G10	w[1118]; P{y[+t7.7] w[+mC]=R69H11-p65.AD}attP40; P{y[+t7.7] w[+mC]=R85G10-GAL4.DBD}attP2
SS53438	Adult	Erica Ehrhardt	DI	1	N	No	No	10.1101/2023.05.31.542897	Ehrhardt, Whitehead; 2023	3029835	i2 MN	10145	GMR_75C10-x-VT031567	w[1118]; P{y[+t7.7] w[+mC]=R75C10-p65.AD}attP40; P{y[+t7.7] w[+mC]=VT031567-GAL4.DBD}attP2
SS54445	Adult	Erica Ehrhardt	DI	2	N	No	No	10.1101/2023.05.31.542897	Ehrhardt, Whitehead; 2023	3029939	WBL012 6B, WUI004	15946, 15856	VT061927-x-GMR_37E06	w[1118]; P{y[+t7.7] w[+mC]=VT061927-p65.AD}attP40; P{y[+t7.7] w[+mC]=R37E06-GAL4.DBD}attP2
SS54480	Adult	Jim Truman	Truman	1	N	Yes	No	10.1101/2023.05.31.542897	Ehrhardt, Whitehead; 2023	3029932	NUI001 6B, NBI003 6A, NBI004 6A, NBI007 06A	22272, 154367, 22994, 37267	VT014604-x-GMR_93B07	w[1118]; P{y[+t7.7] w[+mC]=VT014604-p65.AD}attP40; P{y[+t7.7] w[+mC]=R93B07-GAL4.DBD}attP2
SS54495	Adult	Erica Ehrhardt	DI	1	N	No	No	10.1101/2023.05.31.542897	Ehrhardt, Whitehead; 2023	3029912	NUI001 6B, NBI006 6A, NBI007 6A, NBI008 6B, NBI009 6B	22272, 24899, 37267, 153964, 24082	GMR_46C02-x-VT008133	w[1118]; P{y[+t7.7] w[+mC]=VT008133-GAL4.DBD}attP2 PBac{y[+mDint2] w[+mC]=R46C02-p65.AD}VK00027
SS54506	Adult	Erica Ehrhardt	DI	2	N	Yes	No	10.1101/2023.05.31.542897	Ehrhardt, Whitehead; 2023	3029937	HUL001 2A, HUL002 2A, HUL003 2A, HUL004 2A, HUL005 2A, HUL007 2A, HUL008 2A, HUL009 2A	152403, 19838, 33104, 32073, 28854, 34691, 35192, 19990	GMR_50G08-x-GMR_59D07	w[1118]; P{y[+t7.7] w[+mC]=R50G08-p65.AD}attP40; P{y[+t7.7] w[+mC]=R59D07-GAL4.DBD}attP2
SS60603	Adult	Erica Ehrhardt	DI	1	N	No	No	10.1101/2023.05.31.542897	Ehrhardt, Whitehead; 2023	3034237	NBI001 7B, XBI001 5B, C2BI005 7B	19649, 25508, 23779	VT026771-x-VT019749	w[1118]; P{y[+t7.7] w[+mC]=VT026771-p65.AD}attP40; P{y[+t7.7] w[+mC]=VT019749-GAL4.DBD}attP2/TM6B, Tb[1]
SS55961	Adult	DI	DI	1	N	No	No	10.1101/2023.06.07.543976	Cheong, Eichler, Stuerner; 2023	3030577	DNp33		VT025934-x-GMR_64G02	w[1118]; P{y[+t7.7] w[+mC]=VT025934-p65.AD}attP40; P{y[+t7.7] w[+mC]=R64G02-GAL4.DBD}attP2
SS56145	Adult	DI	DI	1	N	No	No	10.1101/2023.06.07.543976	Cheong, Eichler, Stuerner; 2023	3030992	DNg80		VT049978-x-VT050669	w[1118]; P{y[+t7.7] w[+mC]=VT049978-p65.AD}attP40; P{y[+t7.7] w[+mC]=VT050669-GAL4.DBD}attP2
SS57807	Adult	DI	DI	1	N	No	No	10.1101/2023.06.07.543976	Cheong, Eichler, Stuerner; 2023	3031981	DNp42		GMR_32A04-x-VT033636	w[1118]; P{y[+t7.7] w[+mC]=R32A04-p65.AD}attP40; P{y[+t7.7] w[+mC]=VT033636-GAL4.DBD}attP2
SS63295	Adult	DI	DI	1	N	No	No	10.1101/2023.06.07.543976	Cheong, Eichler, Stuerner; 2023	3036267	New DNg (GNG-T2L)		VT043662-x-VT047418	w[1118]; P{y[+t7.7] w[+mC]=VT043662-p65.AD}attP40; P{y[+t7.7] w[+mC]=VT047418-GAL4.DBD}attP2/TM6B, Tb[1]
SS63715	Adult	DI	DI	1	N	No	No	10.1101/2023.06.07.543976	Cheong, Eichler, Stuerner; 2023	3036271	DNa01x2		GMR_14F03-x-VT002081	w[1118]; P{y[+t7.7] w[+mC]=R14F03-p65.AD}attP40; P{y[+t7.7] w[+mC]=VT002081-GAL4.DBD}attP2/TM6B, Tb[1]
SS64688	Adult	DI	DI	2	N	No	No	10.1101/2023.06.07.543976	Cheong, Eichler, Stuerner; 2023	3036263	DNp44		GMR_23C02-x-VT024643	w[1118]; P{y[+t7.7] w[+mC]=R23C02-p65.AD}attP40; P{y[+t7.7] w[+mC]=VT024643-GAL4.DBD}attP2
SS67109	Adult	DI	DI	1	N	No	No	10.1101/2023.06.07.543976	Cheong, Eichler, Stuerner; 2023	3036644	DNg52		VT050112-x-VT046828	w[1118]; P{y[+t7.7] w[+mC]=VT050112-p65.AD}attP40/CyO, P{w[+mC]=2xTb[1]-RFP}CyO; P{y[+t7.7] w[+mC]=VT046828-GAL4.DBD}attP2
SS67148	Adult	DI	DI	1	N	No	No	10.1101/2023.06.07.543976	Cheong, Eichler, Stuerner; 2023	3036659	DNg50		GMR_85F12-x-VT034404	w[1118]; P{y[+t7.7] w[+mC]=R85F12-p65.AD}attP40; P{y[+t7.7] w[+mC]=VT034404-GAL4.DBD}attP2
SS83628	Adult	DI	DI	1	N	No	No	10.1101/2023.06.07.543976	Cheong, Eichler, Stuerner; 2023	3041180	DNp08		VT010664-x-GMR_91A11	w[1118]; P{y[+t7.7] w[+mC]=VT010664-p65.AD}attP40/CyO, P{w[+mC]=2xTb[1]-RFP}CyO; P{y[+t7.7] w[+mC]=R91A11-GAL4.DBD}attP2
SS85917	Adult	DI	DI	1	N	No	No	10.1101/2023.06.07.543976	Cheong, Eichler, Stuerner; 2023	3041511	DNg69		GMR_29B04-x-VT025957	w[1118]; P{y[+t7.7] w[+mC]=R29B04-p65.AD}attP40; P{y[+t7.7] w[+mC]=VT025957-GAL4.DBD}attP2
SS93763	Adult	DI	DI	2	N	No	No	10.1101/2023.06.07.543976	Cheong, Eichler, Stuerner; 2023	3042804	DNg93		GMR_11B03-x-VT008534	w[1118]; P{y[+t7.7] w[+mC]=R11B03-p65.AD}attP40/CyO, P{w[+mC]=2xTb[1]-RFP}CyO; P{y[+t7.7] w[+mC]=VT008534-GAL4.DBD}attP2
SS02406	Adult	Aljoscha Nern	Rubin	2	N	No	No	10.1101/2023.06.21.546024	Isaacson; 2023	3018357	LLPC1		VT048351-x-VT044492	w[1118]; P{y[+t7.7] w[+mC]=VT048351-p65.AD}attP40; P{y[+t7.7] w[+mC]=VT044492-GAL4.DBD}attP2/TM6B, Tb[1]
SS02407	Adult	Aljoscha Nern	Rubin	1	N	No	No	10.1101/2023.06.21.546024	Isaacson; 2023	3018358	LLPC1		VT057342-x-VT044492	w[1118]; P{y[+t7.7] w[+mC]=VT057342-p65.AD}attP40/CyO, P{w[+mC]=2xTb[1]-RFP}CyO; P{y[+t7.7] w[+mC]=VT044492-GAL4.DBD}attP2/TM6B, Tb[1]
SS02422	Adult	Aljoscha Nern	Rubin	2	N	No	No	10.1101/2023.06.21.546024	Isaacson; 2023	3018373	LLPC2, LLPC3		VT046081-x-VT029598	w[1118]; P{y[+t7.7] w[+mC]=VT046081-p65.AD}attP40; P{y[+t7.7] w[+mC]=VT029598-GAL4.DBD}attP2
SS02436	Adult	Aljoscha Nern	Rubin	2	N	No	No	10.1101/2023.06.21.546024	Isaacson; 2023	3018387	LLPC2, LLPC3		VT029598-x-VT046081	w[1118]; P{y[+t7.7] w[+mC]=VT029598-p65.AD}attP40; P{y[+t7.7] w[+mC]=VT046081-GAL4.DBD}attP2
SS25868	Adult	Aljoscha Nern	Rubin	2	N	No	No	10.1101/2023.06.21.546024	Isaacson; 2023	3024361	LPC2		VT032900-x-VT016114	w[1118]; P{y[+t7.7] w[+mC]=VT032900-p65.AD}attP40; P{y[+t7.7] w[+mC]=VT016114-GAL4.DBD}attP2
SS34215	Adult	Aljoscha Nern	Rubin	1	N	No	No	10.1101/2023.06.21.546024	Isaacson; 2023	3025522	PLP249		VT002033-x-GMR_78A06	w[1118]; P{y[+t7.7] w[+mC]=VT002033-p65.AD}attP40/CyO, P{2xTb[1]-RFP}CyO; P{y[+t7.7] w[+mC]=R78A06-GAL4.DBD}attP2
MB048B	Adult	Yoshi Aso	Aso	2	N	No	No	10.7554/eLife.94168	Shuai; 2024	2135098	VP3, _vPN	663432544	GMR_59F08_BB_21-x-GMR_14E09_AV_01	w[1118]; P{y[+t7.7] w[+mC]=R59F08-p65.AD}attP40/CyO; P{y[+t7.7] w[+mC]=R14E09-GAL4.DBD}attP2
MB116B	Adult	Yoshi Aso	Aso	1	N	Not determined	Not determined	10.7554/eLife.94168	Shuai; 2024	2135164			GMR_10E06_BB_21-x-GMR_35B12_AV_01	w[1118]; P{y[+t7.7] w[+mC]=R10E06-p65.AD}attP40/CyO, P{w[+mC]=2xTb[1]-RFP}CyO; P{y[+t7.7] w[+mC]=R35B12-GAL4.DBD}attP2/TM6B, Tb[1]
MB155B	Adult	Yoshi Aso	Aso	2	N	No	No	10.7554/eLife.94168	Shuai; 2024	2135203	LHAV4e7_b	606444098, 731919293, 1042572999	GMR_24E06_BB_21-x-GMR_30H02_AV_01	w[1118]; P{y[+t7.7] w[+mC]=R24E06-p65.AD}attP40; P{y[+t7.7] w[+mC]=R30H02-GAL4.DBD}attP2/TM6B, Tb[1]
MB203B	Adult	Yoshi Aso	Aso	1	N	No	No	10.7554/eLife.94168	Shuai; 2024	2135251	MBON15-like, MBON16, MBON17, MBON17-like	457175171, 579916831 673366098 5812981264 5812981543	GMR_71D08_BB_21-x-GMR_24H08_AV_01	w[1118]; P{y[+t7.7] w[+mC]=R71D08-p65.AD}attP40/CyO; P{y[+t7.7] w[+mC]=R24H08-GAL4.DBD}attP2
MB206B	Adult	Yoshi Aso	Aso	1	N	No	No	10.7554/eLife.94168	Shuai; 2024	2135254	MBON16, MBON17, MBON17-like	673366098, 5812981264, 5812981543	GMR_71D08_BB_21-x-GMR_53F03_AV_01	w[1118]; P{y[+t7.7] w[+mC]=R71D08-p65.AD}attP40/CyO; P{y[+t7.7] w[+mC]=R53F03-GAL4.DBD}attP2
MB246A	Adult	Yoshi Aso	Aso	2	Y	No	No	10.7554/eLife.94168	Shuai; 2024	2135294			GMR_TDC2_BB_11-x-GMR_30H02_AV_01	w[1118] P{y[+t7.7] w[+mC]=Tdc2-p65.AD}su(Hw)attP8; P{y[+t7.7] w[+mC]=R30H02-GAL4.DBD}attP2/TM6B, Tb[1]
MB252C	Adult	Yoshi Aso	Aso	2	N	No	No	10.7554/eLife.94168	Shuai; 2024	2135300			GMR_20C11_BB_04-x-GMR_21G01_AV_01	w[1118]; P{y[+t7.7] w[+mC]=R21G01-GAL4.DBD}attP2 PBac{y[+mDint2] w[+mC]=R20C11-p65.AD}VK00027
MB302B	Adult	Yoshi Aso	Aso	3	N	No	No	10.7554/eLife.94168	Shuai; 2024	2135350	PPL103	1048172314, 5813022424	GMR_73F07_BB_21-x-GMR_30E11_AV_01	w[1118]; P{y[+t7.7] w[+mC]=R73F07-p65.AD}attP40; P{y[+t7.7] w[+mC]=R30E11-GAL4.DBD}attP2
MB408B	Adult	Yoshi Aso	Aso	2	N	No	No	10.7554/eLife.94168	Shuai; 2024	2501749	HRN_VP1l, TRN_VP1m, ORN_VL1	1977898840, 1977898894, 2039623367, 2101685376, 2133060479, 5813000247 1979263232, 2009274786, 2009274855, 2009611617, 2009611976, 2009612004 2138849727, 2169198172, 2169198190, 2169538985, 2197158842, 2197158864, …	GMR_24H02_BB_21-x-GMR_43C10_AV_01	w[1118]; P{y[+t7.7] w[+mC]=R24H02-p65.AD}attP40/CyO; P{y[+t7.7] w[+mC]=R43C10-GAL4.DBD}attP2
MB485B	Adult	Yoshi Aso	Aso	2	N	No	No	10.7554/eLife.94168	Shuai; 2024	2501827	DL3_lPN, VM4_lvPN	1609542060, 1609883245, 1640568102 726207450, 1850024931	GMR_48H12_BB_21-x-GMR_37E06_AV_01	w[1118]; P{y[+t7.7] w[+mC]=R48H12-p65.AD}attP40/CyO; P{y[+t7.7] w[+mC]=R37E06-GAL4.DBD}attP2
MB563B	Adult	Yoshi Aso	Aso	2	N	No	No	10.7554/eLife.94168	Shuai; 2024	2501913	ORN_VL1, ORN_VL2p	2138849727, 2169198172, 2169198190, 2169538985, 2197158842, 2197158864, … 1697285129, 1948172360, 1948512982, 1948513200, 1979206640, 1979547954, …	GMR_81D09_BB_21-x-GMR_38E07_AV_01	w[1118]; P{y[+t7.7] w[+mC]=R81D09-p65.AD}attP40; P{y[+t7.7] w[+mC]=R38E07-GAL4.DBD}attP2/TM6B, Tb[1]
MB618B	Adult	Yoshi Aso	Aso	1	N	No	No	10.7554/eLife.94168	Shuai; 2024	2502491	MBON15-like, MBON17, MBON17-like	457175171, 579916831 5812981264 5812981543	GMR_65B09_BB_21-x-GMR_53B06_AV_01	w[1118]; P{y[+t7.7] w[+mC]=R65B09-p65.AD}attP40; P{y[+t7.7] w[+mC]=R53B06-GAL4.DBD}attP2/TM6B, Tb[1]
MB623C	Adult	Yoshi Aso	Aso	2	N	No	No	10.7554/eLife.94168	Shuai; 2024	3033397			GMR_13F02_BB_04-x-BJD_128G09_AV_01	w[1118]; P{y[+t7.7] w[+mC]=VT058937-GAL4.DBD}attP2, PBac{y[+mDint2] w[+mC]=R13F02-p65.AD}VK00027
SS00445	Adult	Yoshi Aso	Aso	1	N	No	No	10.7554/eLife.94168	Shuai; 2024	2501956	ORN_VA7l	2042027880, 2044786251, 2106467925, 2106472221, 2106817517, 2137161409, …	GMR_10G02-x-GMR_24A01	w[1118]; P{y[+t7.7] w[+mC]=R10G02-p65.AD}attP40; P{y[+t7.7] w[+mC]=R24A01-GAL4.DBD}attP2
SS00447	Adult	Yoshi Aso	Aso	1	N	No	Yes	10.7554/eLife.94168	Shuai; 2024	2501958	l-LNv	1884625521, 2065745704, 5813001741, 5813026773	GMR_10H10-x-GMR_25A08	w[1118]; P{y[+t7.7] w[+mC]=R10H10-p65.AD}attP40/CyO; P{y[+t7.7] w[+mC]=R25A08-GAL4.DBD}attP2
SS00455	Adult	Yoshi Aso	Aso	1	N	No	Yes	10.7554/eLife.94168	Shuai; 2024	2501966	SAD058, SAD066	1813900946, 1813901048, 1813901059 1844914014, 2127949176	GMR_12E07_XA_21-x-GMR_74F07_XD_01	w[1118]; P{y[+t7.7] w[+mC]=R12E07-p65.AD}attP40/CyO; P{y[+t7.7] w[+mC]=R74F07-GAL4.DBD}attP2
SS00459	Adult	Yoshi Aso	Aso	2	N	No	No	10.7554/eLife.94168	Shuai; 2024	2501970	v2LN40	1728294045, 1728294318, 1852754119, 1887837668, 1888860914, 1947188040, 1947192569	GMR_14B07-x-GMR_94D12	w[1118]; P{y[+t7.7] w[+mC]=R14B07-p65.AD}attP40; P{y[+t7.7] w[+mC]=R94D12-GAL4.DBD}attP2/TM6B, Tb[1]
SS00470	Adult	Yoshi Aso	Aso	1	N	No	No	10.7554/eLife.94168	Shuai; 2024	2501981	DNES2, DNES3	295063181, 5813067334 418645869	GMR_16E11-x-GMR_18G01	w[1118]; P{y[+t7.7] w[+mC]=R16E11-p65.AD}attP40; P{y[+t7.7] w[+mC]=R18G01-GAL4.DBD}attP2/TM6B, Tb[1]
SS00486	Adult	Yoshi Aso	Aso	1	N	No	No	10.7554/eLife.94168	Shuai; 2024	2501997	M_smPNm1	763730414	GMR_24C04-x-GMR_47A11	w[1118]; P{y[+t7.7] w[+mC]=R24C04-p65.AD}attP40; P{y[+t7.7] w[+mC]=R47A11-GAL4.DBD}attP2
SS00502	Adult	Yoshi Aso	Aso	2	N	No	No	10.7554/eLife.94168	Shuai; 2024	2502014	LHPV5a2	573670049, 579576294, 696432315, 727838223	GMR_25B07-x-GMR_45F12	w[1118]; P{y[+t7.7] w[+mC]=R25B07-p65.AD}attP40/CyO; P{y[+t7.7] w[+mC]=R45F12-GAL4.DBD}attP2
SS00503	Adult	Yoshi Aso	Aso	2	N	No	No	10.7554/eLife.94168	Shuai; 2024	2502015	HRN_VP1l	1977898840, 1977898894, 2039623367, 2101685376, 2133060479, 5813000247	GMR_25B07-x-GMR_51D04	w[1118]; P{y[+t7.7] w[+mC]=R25B07-p65.AD}attP40; P{y[+t7.7] w[+mC]=R51D04-GAL4.DBD}attP2
SS00525	Adult	Yoshi Aso	Aso	2	N	No	No	10.7554/eLife.94168	Shuai; 2024	2502038	ORN_V	2200228723, 2200228767, 2200228798, 2200569724, 2230926964, 2230931053, …	GMR_30H02-x-GMR_33E02	w[1118]; P{y[+t7.7] w[+mC]=R33E02-GAL4.DBD}attP2 PBac{y[+mDint2] w[+mC]=R30H02-p65.AD}VK00027
SS00532	Adult	Yoshi Aso	Aso	1	N	No	No	10.7554/eLife.94168	Shuai; 2024	2502045	DNES1	513447083, 574834955, 603477954, 603478303, 5812980506	GMR_31F03-x-GMR_56B05	w[1118]; P{y[+t7.7] w[+mC]=R56B05-GAL4.DBD}attP2 PBac{y[+mDint2] w[+mC]=R31F03-p65.AD}VK00027
SS00550	Adult	Yoshi Aso	Aso	1	Y	No	Yes	10.7554/eLife.94168	Shuai; 2024	2502066			GMR_37A12-x-GMR_27H08	w[1118]; P{y[+t7.7] w[+mC]=R37A12-p65.AD}attP40; P{y[+t7.7] w[+mC]=R27H08-GAL4.DBD}attP2
SS00560	Adult	Yoshi Aso	Aso	1	N	No	Yes	10.7554/eLife.94168	Shuai; 2024	2502076	HRN_VP1l, HRN_VP4, ORN_VL2p	1977898840, 1977898894, 2039623367, 2101685376, 2133060479, 5813000247 1758664692, 1790027507, 1790027663, 1790027860, 1821053937, 1821054097, … 1697285129, 1948172360, 1948512982, 1948513200, 1979206640, 1979547954, …	GMR_38E07_XA_21-x-GMR_51D04_XD_01	w[1118]; P{y[+t7.7] w[+mC]=R38E07-p65.AD}attP40; P{y[+t7.7] w[+mC]=R51D04-GAL4.DBD}attP2/TM6B, Tb[1]
SS00589	Adult	Yoshi Aso	Aso	2	N	No	No	10.7554/eLife.94168	Shuai; 2024	2502106	aSP28_TBD	572801466, 982446156, 5813013228	GMR_50H07-x-GMR_80B04	w[1118]; P{y[+t7.7] w[+mC]=R50H07-p65.AD}attP40; P{y[+t7.7] w[+mC]=R80B04-GAL4.DBD}attP2
SS00603	Adult	Yoshi Aso	Aso	1	N	No	No	10.7554/eLife.94168	Shuai; 2024	2502120			GMR_55F02_XA_21-x-GMR_34A03_XD_01	w[1118]; P{y[+t7.7] w[+mC]=R55F02-p65.AD}attP40/CyO; P{y[+t7.7] w[+mC]=R34A03-GAL4.DBD}attP2
SS00612	Adult	Yoshi Aso	Aso	2	N	No	No	10.7554/eLife.94168	Shuai; 2024	2502129			GMR_60A10-x-GMR_95H02	w; 60A10-p65ADZp in attP40; 95H02-ZpGdbd in attP2/TM2
SS01090	Adult	Yoshi Aso	Aso	2	N	No	No	10.7554/eLife.94168	Shuai; 2024	3016125			VT001606-x-VT030609	w[1118]; P{y[+t7.7] w[+mC]=VT001606-p65.AD}attP40; P{y[+t7.7] w[+mC]=VT030609-GAL4.DBD}attP2
SS01100	Adult	Yoshi Aso	Aso	2	N	No	No	10.7554/eLife.94168	Shuai; 2024	3016135	VP1m, VP5_ilPN, VP1d_il2PN	1944502935, 2069648663 1639234609, 1639243580	VT058568-x-VT026020	w[1118]; P{y[+t7.7] w[+mC]=VT058568-p65.AD}attP40; P{y[+t7.7] w[+mC]=VT026020-GAL4.DBD}attP2
SS01108	Adult	Yoshi Aso	Aso	2	N	No	No	10.7554/eLife.94168	Shuai; 2024	3016143	VA1d_vPN, M_vPNml85, M_vPNml88, M_vPNml89	1888524453 603349484, 635407942 634379734 481268653, 1694850602, 1819326555	VT039458-x-VT015830	w[1118]; P{y[+t7.7] w[+mC]=VT039458-p65.AD}attP40; P{y[+t7.7] w[+mC]=VT015830-GAL4.DBD}attP2
SS01111	Adult	Yoshi Aso	Aso	3	N	No	No	10.7554/eLife.94168	Shuai; 2024	3016146			VT048942-x-VT014097	w[1118]; P{y[+t7.7] w[+mC]=VT048942-p65.AD}attP40; P{y[+t7.7] w[+mC]=VT014097-GAL4.DBD}attP2
SS01127	Adult	Yoshi Aso	Aso	1	N	No	No	10.7554/eLife.94168	Shuai; 2024	3016162	MBON03	487925037, 612738462	GMR_14C08-x-VT065306	w[1118]; P{y[+t7.7] w[+mC]=R14C08-p65.AD}attP40; P{y[+t7.7] w[+mC]=VT065306-GAL4.DBD}attP2
SS01132	Adult	Yoshi Aso	Aso	1	N	No	Yes	10.7554/eLife.94168	Shuai; 2024	3016167	VM7d_adPN, VM7v_adPN	913650065, 913650068, 1851393805, 5813050727, 5813057542, 693479072, 820545761, 913650164, 1889253763	GMR_19G08_BB_03-x-BJD_115F09_AV_01	w[1118]; P{y[+t7.7] w[+mC]=VT033006-GAL4.DBD}attP2 P{y[+t7.7] w[+mC]=R19G08-p65.AD}su(Hw)attP1
SS01147	Adult	Yoshi Aso	Aso	1	N	No	Yes	10.7554/eLife.94168	Shuai; 2024	3016182	DL3_lPN	1609542060, 1609883245, 1640568102	GMR_26B04-x-VT033006	w[1118]; P{y[+t7.7] w[+mC]=R26B04-p65.AD}attP40/CyO, P{w[+mC]=2xTb[1]-RFP}CyO; P{y[+t7.7] w[+mC]=VT033006-GAL4.DBD}attP2/TM6B, Tb[1]
SS01154	Adult	Yoshi Aso	Aso	2	N	No	No	10.7554/eLife.94168	Shuai; 2024	3016189			GMR_33E02_XA_21-x-BJD_112E04_AV_01	w[1118]; P{y[+t7.7] w[+mC]=R33E02-p65.AD}attP40; P{y[+t7.7] w[+mC]=VT007770-GAL4.DBD}attP2
SS01160	Adult	Yoshi Aso	Aso	2	N	No	No	10.7554/eLife.94168	Shuai; 2024	3016195			GMR_41C05_BB_21-x-BJD_114G04_AV_01	w[1118]; P{y[+t7.7] w[+mC]=R41C05-p65.AD}attP40; P{y[+t7.7] w[+mC]=VT058568-GAL4.DBD}attP2
SS01168	Adult	Yoshi Aso	Aso	2	N	No	No	10.7554/eLife.94168	Shuai; 2024	3016203	M_vPNml84	605050789, 729544359, 760250272, 791298858	GMR_49F09-x-VT013594	w[1118]; P{y[+t7.7] w[+mC]=R49F09-p65.AD}attP40; P{y[+t7.7] w[+mC]=VT013594-GAL4.DBD}attP2
SS01171	Adult	Yoshi Aso	Aso	1	N	No	No	10.7554/eLife.94168	Shuai; 2024	3016206	VL2a_vPN, M_vPNml67	948834414, 1889883818, 5813077810, 761938645, 1037518512	GMR_49F09-x-VT050157	w[1118]; P{y[+t7.7] w[+mC]=R49F09-p65.AD}attP40; P{y[+t7.7] w[+mC]=VT050157-GAL4.DBD}attP2/TM6B, Tb[1]
SS01188	Adult	Yoshi Aso	Aso	2	N	No	No	10.7554/eLife.94168	Shuai; 2024	3016223	MBON05		GMR_53C03-x-VT043788	w[1118]; P{y[+t7.7] w[+mC]=R53C03-p65.AD}attP40; P{y[+t7.7] w[+mC]=VT043788-GAL4.DBD}attP2
SS01189	Adult	Yoshi Aso	Aso	1	N	No	No	10.7554/eLife.94168	Shuai; 2024	3016224	DA1_lPN	722817260, 754534424, 754538881, 1734350788, 1734350908, 1765040289, 5813039315	GMR_54A11-x-VT033006	w[1118]; P{y[+t7.7] w[+mC]=R54A11-p65.AD}attP40; P{y[+t7.7] w[+mC]=VT033006-GAL4.DBD}attP2
SS01196	Adult	Yoshi Aso	Aso	2	N	No	No	10.7554/eLife.94168	Shuai; 2024	3016231	VL2a_vPN, VL2p_vPN, DP1m_vPN	948834414, 1889883818, 5813077810, 824353701, 635048729	GMR_67A12-x-VT058720	w[1118]; P{y[+t7.7] w[+mC]=R67A12-p65.AD}attP40; P{y[+t7.7] w[+mC]=VT058720-GAL4.DBD}attP2
SS01197	Adult	Yoshi Aso	Aso	1	N	No	No	10.7554/eLife.94168	Shuai; 2024	3016232	M_vPNml89	481268653, 1694850602, 1819326555	GMR_67A12-x-VT015830	w[1118]; P{y[+t7.7] w[+mC]=R67A12-p65.AD}attP40; P{y[+t7.7] w[+mC]=VT015830-GAL4.DBD}attP2
SS01199	Adult	Yoshi Aso	Aso	1	N	No	Yes	10.7554/eLife.94168	Shuai; 2024	3016234	DA1_lPN, DM2_lPN	722817260, 754534424, 754538881, 1734350788, 1734350908, 1765040289, 5813039315 630714299, 5813050013, 5813054061, 5901222910	GMR_72C11_BB_04-x-BJD_115F09_AV_01	w[1118]; P{y[+t7.7] w[+mC]=VT033006-GAL4.DBD}attP2 PBac{y[+mDint2] w[+mC]=R72C11-p65.AD}VK00027
SS01202	Adult	Yoshi Aso	Aso	1	N	No	No	10.7554/eLife.94168	Shuai; 2024	3016237	M_vPNml56, M_vPNml58	667823920, 634707780, 636418270, 5813034081	GMR_76G04-x-VT058720	w[1118]; P{y[+t7.7] w[+mC]=R76G04-p65.AD}attP40; P{y[+t7.7] w[+mC]=VT058720-GAL4.DBD}attP2
SS01203	Adult	Yoshi Aso	Aso	2	N	No	No	10.7554/eLife.94168	Shuai; 2024	3016238	CRE051, CRE052, CRE053, CRE054	581678043, 673085197, 706840303, 5812982924, 612703762, 643739027, 674100160, 736173896, 672006007, 700321894, 829598814, 830634936, 862671913, 922354084, 5813033196, 5813082459	GMR_80G12-x-VT047171	w; 80G12-p65ADZp in attP40/CyO,Tb; VT047171-ZpGdbd in attP2
SS01208	Adult	Yoshi Aso	Aso	1	N	No	No	10.7554/eLife.94168	Shuai; 2024	3016243	OA-VPM4, MBDLaxon1_TBD (672598344)	767473384, 672598344	GMR_95A10-x-VT019391	w[1118]; P{y[+t7.7] w[+mC]=R95A10-p65.AD}attP40; P{y[+t7.7] w[+mC]=VT019391-GAL4.DBD}attP2
SS01210	Adult	Yoshi Aso	Aso	2	N	No	No	10.7554/eLife.94168	Shuai; 2024	3016245	OA-VPM4, OA-VUMa2	767473384, 638481581, 1670265016	GMR_TDC2-x-VT019841	w[1118]; P{y[+t7.7] w[+mC]=Tdc2-p65.AD}attP40; P{y[+t7.7] w[+mC]=VT019841-GAL4.DBD}attP2
SS01216	Adult	Yoshi Aso	Aso	2	N	No	No	10.7554/eLife.94168	Shuai; 2024	3016251			GMR_TDC2-x-VT046247	w[1118]; P{y[+t7.7] w[+mC]=Tdc2-p65.AD}attP40; P{y[+t7.7] w[+mC]=VT046247-GAL4.DBD}attP2
SS01217	Adult	Yoshi Aso	Aso	2	N	No	No	10.7554/eLife.94168	Shuai; 2024	3016252	OA-VPM3, OA-VPM4, OA-VUMa2	329566174, 5813061260 767473384 638481581, 1670265016	GMR_TDC2-x-VT039419	w[1118]; P{y[+t7.7] w[+mC]=Tdc2-p65.AD}attP40/CyO, P{w[+mC]=2xTb[1]-RFP}CyO; P{y[+t7.7] w[+mC]=VT039419-GAL4.DBD}attP2
SS01241	Adult	Yoshi Aso	Aso	2	N	No	No	10.7554/eLife.94168	Shuai; 2024	3016276	DPM	425276848, 5813105172	VT064246-x-GMR_13F04	w[1118]; P{y[+t7.7] w[+mC]=VT064246-p65.AD}attP40; P{y[+t7.7] w[+mC]=R13F04-GAL4.DBD}attP2/TM6B, Tb[1]
SS01262	Adult	Yoshi Aso	Aso	1	N	No	No	10.7554/eLife.94168	Shuai; 2024	3016297	M_lvPNm25, M_lvPNm26, M_lvPNm27, M_lvPNm28, M_lvPNm29, M_lvPNm30, M_lvPNm32	639276164, 1411784734 1730656082, 5812995328 1670973150 1670969304 1672293837 5813079228 329599710	VT029592-x-GMR_19B06	w[1118]; P{y[+t7.7] w[+mC]=VT029592-p65.AD}attP40; P{y[+t7.7] w[+mC]=R19B06-GAL4.DBD}attP2
SS01269	Adult	Yoshi Aso	Aso	1	N	No	Yes	10.7554/eLife.94168	Shuai; 2024	3016304	DL1_adPN	1484850301, 1670079387, 1700937093, 1700946301	VT033006-x-GMR_20G07	w[1118]; P{y[+t7.7] w[+mC]=VT033006-p65.AD}attP40; P{y[+t7.7] w[+mC]=R20G07-GAL4.DBD}attP2
SS01298	Adult	Yoshi Aso	Aso	2	N	No	No	10.7554/eLife.94168	Shuai; 2024	3016333	MBON16, MBON17	673366098, 5812981264	VT037580-x-GMR_24H08	w[1118]; P{y[+t7.7] w[+mC]=VT037580-p65.AD}attP40; P{y[+t7.7] w[+mC]=R24H08-GAL4.DBD}attP2/TM6B, Tb[1]
SS01308	Adult	Yoshi Aso	Aso	2	N	No	No	10.7554/eLife.94168	Shuai; 2024	3016343	MBON01	612371421, 673509195	VT050240-x-GMR_27G01	w[1118]; P{y[+t7.7] w[+mC]=VT050240-p65.AD}attP40; P{y[+t7.7] w[+mC]=R27G01-GAL4.DBD}attP2/TM6B, Tb[1]
SS01318	Adult	Yoshi Aso	Aso	1	N	No	No	10.7554/eLife.94168	Shuai; 2024	3016353	VM4_lvPN	726207450, 1850024931	VT033006-x-GMR_33H11	w[1118]; P{y[+t7.7] w[+mC]=VT033006-p65.AD}attP40; P{y[+t7.7] w[+mC]=R33H11-GAL4.DBD}attP2
SS01388	Adult	Yoshi Aso	Aso	1	N	No	No	10.7554/eLife.94168	Shuai; 2024	3016423	MBON22	985131499, 5813042659	VT063192-x-GMR_64F07	w[1118]; P{y[+t7.7] w[+mC]=VT063192-p65.AD}attP40; P{y[+t7.7] w[+mC]=R64F07-GAL4.DBD}attP2/TM6B, Tb[1]
SS01390	Adult	Yoshi Aso	Aso	1	N	No	No	10.7554/eLife.94168	Shuai; 2024	3016425	VA1d_adPN, VM4_lvPN	850375847, 1851061177, 5813055162, 726207450, 1850024931	VT033006-x-GMR_65D07	w[1118]; P{y[+t7.7] w[+mC]=VT033006-p65.AD}attP40; P{y[+t7.7] w[+mC]=R65D07-GAL4.DBD}attP2
SS01391	Adult	Yoshi Aso	Aso	2	N	No	No	10.7554/eLife.94168	Shuai; 2024	3016426	DA1_lPN, DL3_lPN, VM4_lvPN	722817260, 754534424, 754538881, 1734350788, 1734350908, 1765040289, 5813039315 1609542060, 1609883245, 1640568102 726207450, 1850024931	VT033006-x-GMR_66B02	w[1118]; P{y[+t7.7] w[+mC]=VT033006-p65.AD}attP40; P{y[+t7.7] w[+mC]=R66B02-GAL4.DBD}attP2
SS01396	Adult	Yoshi Aso	Aso	1	N	No	No	10.7554/eLife.94168	Shuai; 2024	3016431	MBON18, MBON28	457196444, 5813020828 457196643	VT007770-x-GMR_71D08	w[1118]; P{y[+t7.7] w[+mC]=VT007770-p65.AD}attP40; P{y[+t7.7] w[+mC]=R71D08-GAL4.DBD}attP2/TM6B, Tb[1]
SS01427	Adult	Yoshi Aso	Aso	2	N	No	No	10.7554/eLife.94168	Shuai; 2024	3016462	OA-VPM4	767473384	VT019391-x-GMR_TDC2	w[1118]; P{y[+t7.7] w[+mC]=VT019391-p65.AD}attP40; P{y[+t7.7] w[+mC]=Tdc2-GAL4.DBD}attP2/TM6B, Tb[1]
SS01828	Adult	Yoshi Aso	Aso	2	N	No	No	10.7554/eLife.94168	Shuai; 2024	3017155	PS104, VP3+_vPN	1501074095, 1501074228, 1501074253 663432544	BJD_115B03_BB_21-x-BJD_123G12_AV_01	w[1118]; P{y[+t7.7] w[+mC]=VT065322-p65.AD}attP40; P{y[+t7.7] w[+mC]=VT048884-GAL4.DBD}attP2
SS01845	Adult	Yoshi Aso	Aso	1	N	No	No	10.7554/eLife.94168	Shuai; 2024	3017172	M_vPNml60, M_vPNml61, M_vPNml62	5812983053, 975457916, 976830572 1039237469, 1070613107 947513805	BJD_123D08_BB_21-x-BJD_105F10_AV_01	w[1118]; P{y[+t7.7] w[+mC]=VT015830-p65.AD}attP40; P{y[+t7.7] w[+mC]=VT057245-GAL4.DBD}attP2
SS01850	Adult	Yoshi Aso	Aso	1	N	No	No	10.7554/eLife.94168	Shuai; 2024	3017177	VL2a_vPN	948834414, 1889883818, 5813077810	GMR_24H08_XA_21-x-BJD_105F10_AV_01	w[1118]; P{y[+t7.7] w[+mC]=R24H08-p65.AD}attP40; P{y[+t7.7] w[+mC]=VT057245-GAL4.DBD}attP2
SS01854	Adult	Yoshi Aso	Aso	2	N	No	No	10.7554/eLife.94168	Shuai; 2024	3017181	VL2a_vPN, VL2p_vPN	948834414, 1889883818, 5813077810, 824353701	GMR_45F05_BB_21-x-BJD_105F10_AV_01	w[1118]; P{y[+t7.7] w[+mC]=R45F05-p65.AD}attP40; P{y[+t7.7] w[+mC]=VT057245-GAL4.DBD}attP2
SS01868	Adult	Yoshi Aso	Aso	1	N	No	Yes	10.7554/eLife.94168	Shuai; 2024	3017226	VL2p_vPN	824353701	GMR_76G04-x-VT057245	w[1118]; P{y[+t7.7] w[+mC]=R76G04-p65.AD}attP40; P{y[+t7.7] w[+mC]=VT057245-GAL4.DBD}attP2
SS02052	Adult	Yoshi Aso	Aso	2	N	No	No	10.7554/eLife.94168	Shuai; 2024	3017421	SAD077, SAD078, TBD (1622191254)	944249308, 975289165, 1099073905, 1130458829, 1005624122, 2000792054, 2247336031, 1622191254	GMR_12C04_XA_21-x-GMR_14B03_AV_01	w[1118]; P{y[+t7.7] w[+mC]=R12C04-p65.AD}attP40; P{y[+t7.7] w[+mC]=R14B03-GAL4.DBD}attP2
SS12089	Adult	Yoshi Aso	Aso	1	N	No	Yes	10.7554/eLife.94168	Shuai; 2024	3028822	PVLP004, PVLP007, PVLP008_a	858838467, 889194759, 889531496, 949904655, 1073354203, 1073354472, 1073694558, 1293688646, 1720333334, 5813058416, 5813062942, 5813110223, 581262846, 644001906, 736748242, 737093692, 737093754, 798132291, 5813057854, 519909788, 674687388, 828826327, 858838262, 889535602, 5813026724	VT018764-x-GMR_18C12	w[1118]; P{y[+t7.7] w[+mC]=VT018764-p65.AD}attP40; P{y[+t7.7] w[+mC]=R18C12-GAL4.DBD}attP2
SS16659	Adult	Yoshi Aso	Aso	1	N	No	Yes	10.7554/eLife.94168	Shuai; 2024	3024080	LHAD1c2	424776680, 424780893, 424781115, 425121959, 551298257	GMR_65D05-x-GMR_66B12	w[1118]; P{y[+t7.7] w[+mC]=R65D05-p65.AD}attP40; P{y[+t7.7] w[+mC]=R66B12-GAL4.DBD}attP2
SS25297	Adult	Yoshi Aso	Aso	1	N	No	No	10.7554/eLife.94168	Shuai; 2024	3024417	CL357, CL358, MeVC27, OLVC4	511686666, 5813078595 1070332560, 5813070050	GMR_10D10-x-GMR_70C05	w[1118]; P{y[+t7.7] w[+mC]=R10D10-p65.AD}attP40; P{y[+t7.7] w[+mC]=R70C05-GAL4.DBD}attP2
SS32193	Adult	Yoshi Aso	Aso	1	N	No	No	10.7554/eLife.94168	Shuai; 2024	3026956	M_l2PNl22	1793403571	VT043241-x-GMR_86A05	w[1118]; P{y[+t7.7] w[+mC]=VT043241-p65.AD}attP40; P{y[+t7.7] w[+mC]=R86A05-GAL4.DBD}attP2
SS32194	Adult	Yoshi Aso	Aso	2	N	No	No	10.7554/eLife.94168	Shuai; 2024	3026957	SLP374	420221276	VT046099-x-GMR_48F07	w[1118]; P{y[+t7.7] w[+mC]=VT046099-p65.AD}attP40/CyO; P{y[+t7.7] w[+mC]=R48F07-GAL4.DBD}attP2
SS32205	Adult	Yoshi Aso	Aso	1	N	No	Yes	10.7554/eLife.94168	Shuai; 2024	3026967	DL1_adPN, D_adPN	1484850301, 1670079387, 1700937093, 1700946301 1536947502, 1671076884, 5812994744, 5813038889, 5813055184	VT033006-x-GMR_14A02	w[1118]; P{y[+t7.7] w[+mC]=VT033006-p65.AD}attP40/CyO; P{y[+t7.7] w[+mC]=R14A02-GAL4.DBD}attP2/TM6B, Tb[1]
SS32226	Adult	Yoshi Aso	Aso	1	N	No	No	10.7554/eLife.94168	Shuai; 2024	3025277	SIP041, SIP044, SIP050, SMP210	640281116, 701327912 456152222, 456152258 422401750, 547888586 510278853, 540972196, 675119034	VT008485-x-VT040847	w[1118]; P{y[+t7.7] w[+mC]=VT008485-p65.AD}attP40; P{y[+t7.7] w[+mC]=VT040847-GAL4.DBD}attP2
SS32228	Adult	Yoshi Aso	Aso	2	N	No	No	10.7554/eLife.94168	Shuai; 2024	3026986	SMP146	268731005, 299289811	VT040004-x-VT020600	w[1118]; P{y[+t7.7] w[+mC]=VT040004-p65.AD}attP40; P{y[+t7.7] w[+mC]=VT020600-GAL4.DBD}attP2
SS32229	Adult	Yoshi Aso	Aso	1	N	No	No	10.7554/eLife.94168	Shuai; 2024	3026987	VP5, VP3_l2PN	2065197353	VT019428-x-GMR_87F12	w[1118]; P{y[+t7.7] w[+mC]=VT019428-p65.AD}attP40; P{y[+t7.7] w[+mC]=R87F12-GAL4.DBD}attP2
SS32233	Adult	Yoshi Aso	Aso	2	N	No	No	10.7554/eLife.94168	Shuai; 2024	3026991			VT050734-x-GMR_87D09	w[1118]; P{y[+t7.7] w[+mC]=VT050734-p65.AD}attP40; P{y[+t7.7] w[+mC]=R87D09-GAL4.DBD}attP2
SS32235	Adult	Yoshi Aso	Aso	1	N	No	Yes	10.7554/eLife.94168	Shuai; 2024	3026992	SMP591	454822542, 487212916, 514833145, 5813011133, 5813033443	GMR_10D10-x-VT045235	w[1118]; P{y[+t7.7] w[+mC]=R10D10-p65.AD}attP40/CyO; P{y[+t7.7] w[+mC]=VT045235-GAL4.DBD}attP2/TM6B, Tb[1]
SS32256	Adult	Gerry Rubin	Rubin	2	N	No	No	10.7554/eLife.94168	Shuai; 2024	3027007	unknown cell type		GMR_29E04-x-VT013618	w[1118]; P{y[+t7.7] w[+mC]=R29E04-p65.AD}attP40/CyO; P{y[+t7.7] w[+mC]=VT013618-GAL4.DBD}attP2
SS32259	Adult	Yoshi Aso	Aso	2	N	No	No	10.7554/eLife.94168	Shuai; 2024	3027009	5-HTPMPD01	297230760, 297908801	GMR_46C02-x-GMR_13F04	w[1118]; P{y[+t7.7] w[+mC]=R46C02-p65.AD}attP40/CyO; P{y[+t7.7] w[+mC]=R13F04-GAL4.DBD}attP2/TM6B, Tb[1]
SS32261	Adult	Gerry Rubin	Rubin	1	N	No	No	10.7554/eLife.94168	Shuai; 2024	3027011	olfactory PN		GMR_47F09-x-VT033006	w[1118]; P{y[+t7.7] w[+mC]=R47F09-p65.AD}attP40; P{y[+t7.7] w[+mC]=VT033006-GAL4.DBD}attP2
SS32274	Adult	Gerry Rubin	Rubin	1	N	No	No	10.7554/eLife.94168	Shuai; 2024	3027021	olfactory PN		GMR_73F07-x-VT033006	w[1118]; P{y[+t7.7] w[+mC]=R73F07-p65.AD}attP40; P{y[+t7.7] w[+mC]=VT033006-GAL4.DBD}attP2
SS33905	Adult	Yoshi Aso	Aso	1	N	No	No	10.7554/eLife.94168	Shuai; 2024	3025254	DSKMP3	327937328, 328559607	VT033047-x-VT003236	w[1118]; P{y[+t7.7] w[+mC]=VT033047-p65.AD}attP40; P{y[+t7.7] w[+mC]=VT003236-GAL4.DBD}attP2
SS33908	Adult	Yoshi Aso	Aso	3	N	No	No	10.7554/eLife.94168	Shuai; 2024	3027031			VT034628-x-GMR_71G01	w[1118]; P{y[+t7.7] w[+mC]=VT034628-p65.AD}attP40/CyO; P{y[+t7.7] w[+mC]=R71G01-GAL4.DBD}attP2
SS33915	Adult	Yoshi Aso	Aso	1	N	No	No	10.7554/eLife.94168	Shuai; 2024	3025270	VP1m, _lvPN	663787020, 664814903	VT037537-x-VT007764	w[1118]; P{y[+t7.7] w[+mC]=VT037537-p65.AD}attP40; P{y[+t7.7] w[+mC]=VT007764-GAL4.DBD}attP2
SS33917	Adult	Yoshi Aso	Aso	1	N	No	No	10.7554/eLife.94168	Shuai; 2024	3025283			VT007746-x-GMR_64A11	w[1118]; P{y[+t7.7] w[+mC]=VT007746-p65.AD}attP40; P{y[+t7.7] w[+mC]=R64A11-GAL4.DBD}attP2
SS33919	Adult	Yoshi Aso	Aso	2	N	No	No	10.7554/eLife.94168	Shuai; 2024	3027022			VT050734-x-VT026019	w[1118]; P{y[+t7.7] w[+mC]=VT050734-p65.AD}attP40; P{y[+t7.7] w[+mC]=VT026019-GAL4.DBD}attP2/TM6C, Tb[1]
SS33920	Adult	Yoshi Aso	Aso	1	N	No	No	10.7554/eLife.94168	Shuai; 2024	3027023	l2LN23	2069647778, 2069648213	VT047885-x-GMR_23C06	w[1118]; P{y[+t7.7] w[+mC]=VT047885-p65.AD}attP40/CyO; P{y[+t7.7] w[+mC]=R23C06-GAL4.DBD}attP2/TM6B, Tb[1]
SS35043	Adult	Yoshi Aso	Aso	1	N	No	Yes	10.7554/eLife.94168	Shuai; 2024	3026357	VC3l_adPN, VC4_adPN, VM5d_adPN, VM5v_adPN, D_adPN	693125078, 1914823337, 5813000276 754854077, 788306724, 5813055147 1006258344, 1547273567, 1693577325, 1856259388, 1888572074, 1914140664, 1914823414, 5813024712 1887971628, 2010992546, 5813034571 1536947502, 1671076884, 5812994744, 5813038889, 5813055184	GMR_42D01-x-GMR_54F05	w[1118]; P{y[+t7.7] w[+mC]=R42D01-p65.AD}attP40; P{y[+t7.7] w[+mC]=R54F05-GAL4.DBD}attP2/TM6B, Tb[1]
SS35094	Adult	Yoshi Aso	Aso	1	N	No	Yes	10.7554/eLife.94168	Shuai; 2024	3026368	VA1d_adPN	850375847, 1851061177, 5813055162	GMR_80A09-x-GMR_82E08	w[1118]; P{y[+t7.7] w[+mC]=R80A09-p65.AD}attP40; P{y[+t7.7] w[+mC]=R82E08-GAL4.DBD}attP2
SS35224	Adult	Yoshi Aso	Aso	2	N	No	No	10.7554/eLife.94168	Shuai; 2024	3025245	AN_TBD (2131597754), AN_TBD (2225755564), AN_TBD (1197455268), AN_TBD (1290222901)	2131597754 2225755564 1197455268 1290222901	GMR_41C05-x-VT018700	w[1118]; P{y[+t7.7] w[+mC]=R41C05-p65.AD}attP40; P{y[+t7.7] w[+mC]=VT018700-GAL4.DBD}attP2
SS35225	Adult	Yoshi Aso	Aso	2	N	No	No	10.7554/eLife.94168	Shuai; 2024	3025246	AN_TBD (1197455013), AN_TBD (1197455268), AN_TBD (1414724312)	1197455013 1197455268 1414724312	GMR_41C05-x-VT018700	w[1118]; P{y[+t7.7] w[+mC]=VT018700-GAL4.DBD}attP2 P{y[+t7.7] w[+mC]=R41C05-p65.AD}JK73A/TM3, Sb[1]
SS35227	Adult	Yoshi Aso	Aso	2	N	No	No	10.7554/eLife.94168	Shuai; 2024	3025249			GMR_41C05-x-VT050663	w[1118]; P{y[+t7.7] w[+mC]=R41C05-p65.AD}attP40; P{y[+t7.7] w[+mC]=VT050663-GAL4.DBD}attP2
SS35230	Adult	Yoshi Aso	Aso	2	Y	No	No	10.7554/eLife.94168	Shuai; 2024	3025252			GMR_41C05-x-VT050247	w[1118]; P{y[+t7.7] w[+mC]=VT050247-GAL4.DBD}attP2 P{y[+t7.7] w[+mC]=R41C05-p65.AD}JK73A/TM3, Sb[1]
SS35234	Adult	Yoshi Aso	Aso	2	N	No	No	10.7554/eLife.94168	Shuai; 2024	3025257			GMR_41C05-x-VT040047	w[1118]; P{y[+t7.7] w[+mC]=R41C05-p65.AD}attP40; P{y[+t7.7] w[+mC]=VT040047-GAL4.DBD}attP2
SS35236	Adult	Yoshi Aso	Aso	2	N	No	No	10.7554/eLife.94168	Shuai; 2024	3025260			GMR_41C05-x-VT032912	w[1118]; P{y[+t7.7] w[+mC]=R41C05-p65.AD}attP40; P{y[+t7.7] w[+mC]=VT032912-GAL4.DBD}attP2
SS35241	Adult	Yoshi Aso	Aso	2	N	No	No	10.7554/eLife.94168	Shuai; 2024	3025265			GMR_41C05-x-VT002043	w[1118]; P{y[+t7.7] w[+mC]=R41C05-p65.AD}attP40; P{y[+t7.7] w[+mC]=VT002043-GAL4.DBD}attP2
SS35248	Adult	Yoshi Aso	Aso	2	N	No	No	10.7554/eLife.94168	Shuai; 2024	3025275			GMR_41C05-x-VT014099	w[1118]; P{y[+t7.7] w[+mC]=R41C05-p65.AD}attP40; P{y[+t7.7] w[+mC]=VT014099-GAL4.DBD}attP2/TM6B, Tb[1]
SS35253	Adult	Yoshi Aso	Aso	2	N	No	No	10.7554/eLife.94168	Shuai; 2024	3025281			GMR_41C05-x-VT042832	w[1118]; P{y[+t7.7] w[+mC]=R41C05-p65.AD}attP40; P{y[+t7.7] w[+mC]=VT042832-GAL4.DBD}attP2
SS35256	Adult	Yoshi Aso	Aso	1	N	No	No	10.7554/eLife.94168	Shuai; 2024	3025288	AN_TBD (1505123111)	1505123111	GMR_41C05-x-GMR_79C11	w[1118]; P{y[+t7.7] w[+mC]=R41C05-p65.AD}attP40; P{y[+t7.7] w[+mC]=R79C11-GAL4.DBD}attP2
SS35317	Adult	Yoshi Aso	Aso	1	N	No	No	10.7554/eLife.94168	Shuai; 2024	3031434			VT007746-x-VT002042	w[1118]; P{y[+t7.7] w[+mC]=VT007746-p65.AD}attP40; P{y[+t7.7] w[+mC]=VT002042-GAL4.DBD}attP2/TM6B, Tb[1]
SS39617	Adult	Yoshi Aso	Aso	2	Y	No	No	10.7554/eLife.94168	Shuai; 2024	3028674	AVLP569, CL313	1292022825, 1351679002 1135160387, 1167882816, 1260655256, 1351674644, 5813067886	GMR_20G10-x-GMR_11F12	w[1118]; P{y[+t7.7] w[+mC]=R20G10-p65.AD}attP40; P{y[+t7.7] w[+mC]=R11F12-GAL4.DBD}attP2
SS45229	Adult	Yoshi Aso	Aso	2	N	No	No	10.7554/eLife.94168	Shuai; 2024	3027043	M_spPN5t10, LAL183	731690040, 1733370882 915105102, 5813078438	VT061711-x-VT019398	w[1118]; P{y[+t7.7] w[+mC]=VT061711-p65.AD}attP40; P{y[+t7.7] w[+mC]=VT019398-GAL4.DBD}attP2
SS45231	Adult	Yoshi Aso	Aso	1	N	No	No	10.7554/eLife.94168	Shuai; 2024	3036955	VES037, SMP108	919206921, 1284852376, 1875962033, 298258513, 361445621	VT026646-x-VT026846	w[1118]; P{y[+t7.7] w[+mC]=VT026646-p65.AD}attP40/CyO, P{w[+mC]=2xTb[1]-RFP}CyO; P{y[+t7.7] w[+mC]=VT026846-GAL4.DBD}attP2
SS48335	Adult	Yoshi Aso	Aso	2	N	No	No	10.7554/eLife.94168	Shuai; 2024	3028826			VT008882-x-GMR_68C01	w[1118]; P{y[+t7.7] w[+mC]=VT008882-p65.AD}attP40; P{y[+t7.7] w[+mC]=R68C01-GAL4.DBD}attP2
SS48336	Adult	Yoshi Aso	Aso	2	N	No	No	10.7554/eLife.94168	Shuai; 2024	3028540			VT008646-x-GMR_49C12	w[1118]; P{y[+t7.7] w[+mC]=VT008646-p65.AD}attP40/CyO, P{w[+mC]=2xTb[1]-RFP}CyO; P{y[+t7.7] w[+mC]=R49C12-GAL4.DBD}attP2
SS48339	Adult	Yoshi Aso	Aso	2	N	No	No	10.7554/eLife.94168	Shuai; 2024	3028815	TBD (1416796844)	1416796844	VT021853-x-GMR_10G03	w[1118]; P{y[+t7.7] w[+mC]=VT021853-p65.AD}attP40; P{y[+t7.7] w[+mC]=R10G03-GAL4.DBD}attP2
SS48598	Adult	Yoshi Aso	Aso	2	N	No	No	10.7554/eLife.94168	Shuai; 2024	3028829	PI1_c	206555682, 270322941, 301037686, 331411807, 5813026416, 5813061389	VT026024-x-GMR_30H05	w[1118]; P{y[+t7.7] w[+mC]=VT026024-p65.AD}attP40; P{y[+t7.7] w[+mC]=R30H05-GAL4.DBD}attP2
SS48777	Adult	Yoshi Aso	Aso	1	Y	No	Yes	10.7554/eLife.94168	Shuai; 2024	3028534	aIPg1, aIPg2, aIPg3, aIPg4	707854989, 707858790, 707863263, 1138212774 645456880, 676479156, 1882009576, 5813022814, 5813035694 768590452, 5813098975 861251038, 5813068484	VT043699-x-VT064565	w[1118]; P{y[+t7.7] w[+mC]=VT043699-p65.AD}attP40/CyO, P{w[+mC]=2xTb[1]-RFP}CyO; P{y[+t7.7] w[+mC]=VT064565-GAL4.DBD}attP2
SS48784	Adult	Yoshi Aso	Aso	1	N	No	No	10.7554/eLife.94168	Shuai; 2024	3029553			VT045661-x-VT044178	w[1118]; P{y[+t7.7] w[+mC]=VT045661-p65.AD}attP40; P{y[+t7.7] w[+mC]=VT044178-GAL4.DBD}attP2
SS48787	Adult	Yoshi Aso	Aso	1	N	No	No	10.7554/eLife.94168	Shuai; 2024	3028536			VT046776-x-VT029814	w[1118]; P{y[+t7.7] w[+mC]=VT046776-p65.AD}attP40; P{y[+t7.7] w[+mC]=VT029814-GAL4.DBD}attP2
SS48788	Adult	Yoshi Aso	Aso	1	N	No	No	10.7554/eLife.94168	Shuai; 2024	3029542	TBD (1253230158)	1253230158	VT048843-x-VT019079	w[1118]; P{y[+t7.7] w[+mC]=VT048843-p65.AD}attP40; P{y[+t7.7] w[+mC]=VT019079-GAL4.DBD}attP2
SS48794	Adult	Yoshi Aso	Aso	2	N	No	No	10.7554/eLife.94168	Shuai; 2024	3028537	OA-VUMa2	638481581, 1670265016	VT025925-x-VT058566	w[1118]; P{y[+t7.7] w[+mC]=VT025925-p65.AD}attP40/CyO, P{w[+mC]=2xTb[1]-RFP}CyO; P{y[+t7.7] w[+mC]=VT058566-GAL4.DBD}attP2
SS48834	Adult	Yoshi Aso	Aso	1	N	No	Yes	10.7554/eLife.94168	Shuai; 2024	3028817	PVLP004	858838467, 889194759, 889531496, 949904655, 1073354203, 1073354472, …	VT008474-x-GMR_53G06	w[1118]; P{y[+t7.7] w[+mC]=VT008474-p65.AD}attP40; P{y[+t7.7] w[+mC]=R53G06-GAL4.DBD}attP2
SS48866	Adult	Yoshi Aso	Aso	2	N	No	No	10.7554/eLife.94168	Shuai; 2024	3028818	PVLP004, PVLP006	858838467, 889194759, 889531496, 949904655, 1073354203, 1073354472, …, 1073691439, 5813048443	GMR_25A01-x-GMR_53G06	w[1118]; P{y[+t7.7] w[+mC]=R25A01-p65.AD}attP40/CyO, P{w[+mC]=2xTb[1]-RFP}CyO; P{y[+t7.7] w[+mC]=R53G06-GAL4.DBD}attP2/TM6B, Tb[1]
SS48892	Adult	Yoshi Aso	Aso	2	N	No	No	10.7554/eLife.94168	Shuai; 2024	3028804	CL003	549175510	GMR_73H08-x-VT019731	w[1118]; P{y[+t7.7] w[+mC]=R73H08-p65.AD}attP40; P{y[+t7.7] w[+mC]=VT019731-GAL4.DBD}attP2
SS48918	Adult	Yoshi Aso	Aso	2	N	No	No	10.7554/eLife.94168	Shuai; 2024	3029533			VT008646-x-VT025604	w[1118]; P{y[+t7.7] w[+mC]=VT008646-p65.AD}attP40/CyO, P{w[+mC]=2xTb[1]-RFP}CyO; P{y[+t7.7] w[+mC]=VT025604-GAL4.DBD}attP2
SS49267	Adult	Yoshi Aso	Aso	1	N	No	No	10.7554/eLife.94168	Shuai; 2024	3029600	AN_TBD (1044330963)	1044330963	VT000771-x-GMR_71A10	w[1118]; P{y[+t7.7] w[+mC]=VT000771-p65.AD}attP40; P{y[+t7.7] w[+mC]=R71A10-GAL4.DBD}attP2
SS49298	Adult	Yoshi Aso	Aso	2	N	No	No	10.7554/eLife.94168	Shuai; 2024	3028798	VC3l_adPN, VM5d_adPN, VM5v_adPN, VM4_lvPN	693125078, 1914823337, 5813000276, 1006258344, 1547273567, 1693577325, 1856259388, 1888572074, 1914140664, 1914823414, 5813024712, 1887971628, 2010992546, 5813034571, 726207450, 1850024931	VT033006-x-VT040053	w[1118]; P{y[+t7.7] w[+mC]=VT033006-p65.AD}attP40; P{y[+t7.7] w[+mC]=VT040053-GAL4.DBD}attP2
SS49300	Adult	Yoshi Aso	Aso	1	N	No	No	10.7554/eLife.94168	Shuai; 2024	3029564	AN_TBD (5813047188)	5813047188	VT065317-x-VT061918	w[1118]; P{y[+t7.7] w[+mC]=VT065317-p65.AD}attP40; P{y[+t7.7] w[+mC]=VT061918-GAL4.DBD}attP2
SS49304	Adult	Yoshi Aso	Aso	1	N	No	No	10.7554/eLife.94168	Shuai; 2024	3028619	M_lPNm11A	819993149, 1630734360, 5813044177	GMR_22C06-x-VT040552	w[1118]; P{y[+t7.7] w[+mC]=R22C06-p65.AD}attP40; P{y[+t7.7] w[+mC]=VT040552-GAL4.DBD}attP2
SS49306	Adult	Yoshi Aso	Aso	1	N	No	Yes	10.7554/eLife.94168	Shuai; 2024	3028629	DM5_lPN	635416407, 697485362, 5901195610	GMR_22C06-x-VT033006	w[1118]; P{y[+t7.7] w[+mC]=R22C06-p65.AD}attP40; P{y[+t7.7] w[+mC]=VT033006-GAL4.DBD}attP2/TM6B, Tb[1]
SS49345	Adult	Yoshi Aso	Aso	1	N	No	No	10.7554/eLife.94168	Shuai; 2024	3028824	Z_vPNml1, AVLP447	792364888, 761325477	GMR_48A03-x-GMR_85F12	w[1118]; P{y[+t7.7] w[+mC]=R48A03-p65.AD}attP40; P{y[+t7.7] w[+mC]=R85F12-GAL4.DBD}attP2
SS49352	Adult	Yoshi Aso	Aso	1	N	No	No	10.7554/eLife.94168	Shuai; 2024	3028830	mAL3B	578189223, 610571450, 668876945, 703351975, 5812980330	GMR_52F01-x-GMR_70H11	w[1118]; P{y[+t7.7] w[+mC]=R52F01-p65.AD}attP40; P{y[+t7.7] w[+mC]=R70H11-GAL4.DBD}attP2/TM6B, Tb[1]
SS49755	Adult	Yoshi Aso	Aso	1	N	No	No	10.7554/eLife.94168	Shuai; 2024	3028811			GMR_56B05-x-GMR_84B09	w[1118]; P{y[+t7.7] w[+mC]=R56B05-p65.AD}attP40; P{y[+t7.7] w[+mC]=R84B09-GAL4.DBD}attP2
SS49868	Adult	Yoshi Aso	Aso	2	N	No	No	10.7554/eLife.94168	Shuai; 2024	3028809	AVLP462	1413744837, 1445112287, 1753195131	VT008650-x-VT036781	w[1118]; P{y[+t7.7] w[+mC]=VT008650-p65.AD}attP40; P{y[+t7.7] w[+mC]=VT036781-GAL4.DBD}attP2
SS49882	Adult	Yoshi Aso	Aso	2	N	No	No	10.7554/eLife.94168	Shuai; 2024	3028558	VES019, LAL098	1502532477, 1720088459 1728942250	VT039475-x-VT045661	w[1118]; P{y[+t7.7] w[+mC]=VT039475-p65.AD}attP40; P{y[+t7.7] w[+mC]=VT045661-GAL4.DBD}attP2
SS49890	Adult	Yoshi Aso	Aso	1	N	No	No	10.7554/eLife.94168	Shuai; 2024	3029574	AN_TBD (1750733958), AN_TBD (1782447437)	1750733958 1782447437	VT002218-x-GMR_54H04	w[1118]; P{y[+t7.7] w[+mC]=VT002218-p65.AD}attP40; P{y[+t7.7] w[+mC]=R54H04-GAL4.DBD}attP2
SS49896	Adult	Yoshi Aso	Aso	2	N	No	No	10.7554/eLife.94168	Shuai; 2024	3028543	SMP319, SMP320	542691005, 5812981228 417908800, 479637825, 480987689, 512014262, 5812981506, 5813021225	GMR_26C06-x-VT021379	w[1118]; P{y[+t7.7] w[+mC]=VT021379-GAL4.DBD}attP2 PBac{y[+mDint2] w[+mC]=R26C06-p65.AD}VK00027
SS67219	Adult	Yoshi Aso	Aso	2	N	No	No	10.7554/eLife.94168	Shuai; 2024	3036476			VT007746-x-VT063301	w[1118]; P{y[+t7.7] w[+mC]=VT007746-p65.AD}attP40; P{y[+t7.7] w[+mC]=VT063301-GAL4.DBD}attP2
SS67221	Adult	Yoshi Aso	Aso	1	N	No	No	10.7554/eLife.94168	Shuai; 2024	3036477	SMP108	298258513, 361445621	VT026646-x-VT019911	w[1118]; P{y[+t7.7] w[+mC]=VT026646-p65.AD}attP40; P{y[+t7.7] w[+mC]=VT019911-GAL4.DBD}attP2
SS67238	Adult	Yoshi Aso	Aso	1	N	No	Yes	10.7554/eLife.94168	Shuai; 2024	3036483			VT007746-x-VT027738	w[1118]; P{y[+t7.7] w[+mC]=VT007746-p65.AD}attP40; P{y[+t7.7] w[+mC]=VT027738-GAL4.DBD}attP2
SS67241	Adult	Yoshi Aso	Aso	1	N	No	No	10.7554/eLife.94168	Shuai; 2024	3036485	PVLP049, WED047	1445743278, 1479134215 1411314129, 1753112545, 1753117041	VT026646-x-GMR_51H04	w[1118]; P{y[+t7.7] w[+mC]=VT026646-p65.AD}attP40; P{y[+t7.7] w[+mC]=R51H04-GAL4.DBD}attP2
SS67248	Adult	Yoshi Aso	Aso	2	Y	No	No	10.7554/eLife.94168	Shuai; 2024	3036487			VT025965-x-GMR_64A11	w[1118]; P{y[+t7.7] w[+mC]=VT025965-p65.AD}attP40; P{y[+t7.7] w[+mC]=R64A11-GAL4.DBD}attP2
SS67254	Adult	Yoshi Aso	Aso	2	N	No	No	10.7554/eLife.94168	Shuai; 2024	3036490			VT038816-x-GMR_66B12	w[1118]; P{y[+t7.7] w[+mC]=VT038816-p65.AD}attP40/CyO, P{w[+mC]=2xTb[1]-RFP}CyO; P{y[+t7.7] w[+mC]=R66B12-GAL4.DBD}attP2
SS68128	Adult	Yoshi Aso	Aso	1	N	No	Yes	10.7554/eLife.94168	Shuai; 2024	3036961			VT045617-x-GMR_66B12	w[1118]; P{y[+t7.7] w[+mC]=VT045617-p65.AD}attP40; P{y[+t7.7] w[+mC]=R66B12-GAL4.DBD}attP2
SS68135	Adult	Yoshi Aso	Aso	1	N	No	Yes	10.7554/eLife.94168	Shuai; 2024	3036962			VT057342-x-GMR_66B12	w[1118]; P{y[+t7.7] w[+mC]=VT057342-p65.AD}attP40/CyO, P{w[+mC]=2xTb[1]-RFP}CyO; P{y[+t7.7] w[+mC]=R66B12-GAL4.DBD}attP2
SS68157	Adult	Yoshi Aso	Aso	1	N	No	No	10.7554/eLife.94168	Shuai; 2024	3036960			GMR_26D04-x-GMR_64A11	w[1118]; P{y[+t7.7] w[+mC]=R26D04-p65.AD}attP40; P{y[+t7.7] w[+mC]=R64A11-GAL4.DBD}attP2
SS68158	Adult	Yoshi Aso	Aso	1	N	No	No	10.7554/eLife.94168	Shuai; 2024	3036967			GMR_26D04-x-GMR_66B12	w[1118]; P{y[+t7.7] w[+mC]=R26D04-p65.AD}attP40; P{y[+t7.7] w[+mC]=R66B12-GAL4.DBD}attP2/TM6B, Tb[1]
SS69402	Adult	Yoshi Aso	Aso	1	N	No	No	10.7554/eLife.94168	Shuai; 2024	3036718			VT007746-x-GMR_64A11	w[1118]; P{y[+t7.7] w[+mC]=R64A11-GAL4.DBD}JK22C P{y[+t7.7] w[+mC]=VT007746-p65.AD}attP40
SS69945	Adult	Yoshi Aso	Aso	2	N	No	No	10.7554/eLife.94168	Shuai; 2024	3037247	SMP549	329566197, 455229034	VT038816-x-GMR_53G12	w[1118]; P{y[+t7.7] w[+mC]=VT038816-p65.AD}attP40; P{y[+t7.7] w[+mC]=R53G12-GAL4.DBD}attP2
SS69962	Adult	Yoshi Aso	Aso	1	N	No	No	10.7554/eLife.94168	Shuai; 2024	3037246	SLP363	294428266	VT014554-x-GMR_12E09	w[1118]; P{y[+t7.7] w[+mC]=VT014554-p65.AD}attP40; P{y[+t7.7] w[+mC]=R12E09-GAL4.DBD}attP2
SS69977	Adult	Yoshi Aso	Aso	2	N	No	No	10.7554/eLife.94168	Shuai; 2024	3037229			VT025717-x-VT014554	w[1118]; P{y[+t7.7] w[+mC]=VT025717-p65.AD}attP40; P{y[+t7.7] w[+mC]=VT014554-GAL4.DBD}attP2
SS69983	Adult	Yoshi Aso	Aso	1	N	No	No	10.7554/eLife.94168	Shuai; 2024	3037242			VT025717-x-GMR_51H04	w[1118]; P{y[+t7.7] w[+mC]=VT025717-p65.AD}attP40; P{y[+t7.7] w[+mC]=R51H04-GAL4.DBD}attP2
SS70173	Adult	Yoshi Aso	Aso	1	N	No	No	10.7554/eLife.94168	Shuai; 2024	3037248	SMP424	386877197, 510676580	VT011311-x-GMR_53G12	w[1118]; P{y[+t7.7] w[+mC]=VT011311-p65.AD}attP40; P{y[+t7.7] w[+mC]=R53G12-GAL4.DBD}attP2
SS70178	Adult	Yoshi Aso	Aso	1	N	No	No	10.7554/eLife.94168	Shuai; 2024	3037240	SLP388, SLP440	297917459, 298258611 328870472	VT040698-x-VT038816	w[1118]; P{y[+t7.7] w[+mC]=VT040698-p65.AD}attP40; P{y[+t7.7] w[+mC]=VT038816-GAL4.DBD}attP2
SS70217	Adult	Yoshi Aso	Aso	2	Y	No	No	10.7554/eLife.94168	Shuai; 2024	3037224	MBDLaxon2_TBD (516943720)	516943720	VT009855-x-VT014718	w[1118]; P{y[+t7.7] w[+mC]=VT009855-p65.AD}attP40; P{y[+t7.7] w[+mC]=VT014718-GAL4.DBD}attP2
SS81024	Adult	Yoshi Aso	Aso	2	N	No	No	10.7554/eLife.94168	Shuai; 2024	3040670	MBDLaxon1_TBD (482071823)	482071823	GMR_24A02-x-GMR_21F07	w[1118]; P{y[+t7.7] w[+mC]=R24A02-p65.AD}attP40/CyO, P{w[+mC]=2xTb[1]-RFP}CyO; P{y[+t7.7] w[+mC]=R21F07-GAL4.DBD}attP2/TM6B, Tb[1]
SS81027	Adult	Yoshi Aso	Aso	1	N	No	No	10.7554/eLife.94168	Shuai; 2024	3040671	LHPV6a1	480590337, 480594756, 480599437, 480945354, 481627444, 511625768, 511626068, 511626286, 511966731, 543684107, 574468840, 758154573, 5813012322, 5813039907	GMR_78B06-x-VT037023	w[1118]; P{y[+t7.7] w[+mC]=R78B06-p65.AD}attP40; P{y[+t7.7] w[+mC]=VT037023-GAL4.DBD}attP2
SS81054	Adult	Yoshi Aso	Aso	2	N	No	No	10.7554/eLife.94168	Shuai; 2024	3040678	SMP084, SMP106	297917363, 297925608, 331774819, 392130578 519957346, 550318785, 550651224, 551333454, 551666144, 551669824, 583024065, 583024625, 5812980299	GMR_33H04-x-VT038787	w[1118]; P{y[+t7.7] w[+mC]=R33H04-p65.AD}attP40; P{y[+t7.7] w[+mC]=VT038787-GAL4.DBD}attP2
SS81068	Adult	Yoshi Aso	Aso	1	N	No	No	10.7554/eLife.94168	Shuai; 2024	3040685	OA-VPM3	329566174, 5813061260	VT008176-x-VT058566	w[1118]; P{y[+t7.7] w[+mC]=VT008176-p65.AD}attP40/CyO, P{w[+mC]=2xTb[1]-RFP}CyO; P{y[+t7.7] w[+mC]=VT058566-GAL4.DBD}attP2
SS81072	Adult	Yoshi Aso	Aso	1	N	No	No	10.7554/eLife.94168	Shuai; 2024	3040688			GMR_26D04-x-VT057342	w[1118]; P{y[+t7.7] w[+mC]=R26D04-p65.AD}attP40; P{y[+t7.7] w[+mC]=VT057342-GAL4.DBD}attP2
SS81122	Adult	Yoshi Aso	Aso	1	N	No	No	10.7554/eLife.94168	Shuai; 2024	3040692	SLP391	298612190	VT028320-x-GMR_37G12	w[1118]; P{y[+t7.7] w[+mC]=VT028320-p65.AD}attP40; P{y[+t7.7] w[+mC]=R37G12-GAL4.DBD}attP2
SS81138	Adult	Yoshi Aso	Aso	1	N	No	No	10.7554/eLife.94168	Shuai; 2024	3040695	SMP496	542410481	GMR_37G12-x-GMR_50C10	w[1118]; P{y[+t7.7] w[+mC]=R37G12-p65.AD}attP40; P{y[+t7.7] w[+mC]=R50C10-GAL4.DBD}attP2
SS82405	Adult	Yoshi Aso	Aso	2	N	No	No	10.7554/eLife.94168	Shuai; 2024	3041092	SMP350	266873591, 296199026, 327937494	VT008974-x-GMR_48E02	w[1118]; P{y[+t7.7] w[+mC]=VT008974-p65.AD}attP40; P{y[+t7.7] w[+mC]=R48E02-GAL4.DBD}attP2
SS82503	Adult	Yoshi Aso	Aso	1	N	No	No	10.7554/eLife.94168	Shuai; 2024	3041103	LHAD1b3	451382570, 455828904, 5813047019	GMR_64A11-x-GMR_65G11	w[1118]; P{y[+t7.7] w[+mC]=R64A11-p65.AD}JK22C; P{y[+t7.7] w[+mC]=R65G11-GAL4.DBD}attP2
SS83861	Adult	Yoshi Aso	Aso	1	N	No	No	10.7554/eLife.94168	Shuai; 2024	3041079	SIP049	449209971, 578914626, 642693620	VT045636-x-VT008485	w[1118]; P{y[+t7.7] w[+mC]=VT045636-p65.AD}attP40/CyO, P{w[+mC]=2xTb[1]-RFP}CyO; P{y[+t7.7] w[+mC]=VT008485-GAL4.DBD}attP2/TM6B, Tb[1]
SS83894	Adult	Yoshi Aso	Aso	1	N	No	Yes	10.7554/eLife.94168	Shuai; 2024	3041086	SIP065	330320065, 5813021235	VT057255-x-VT032906	w[1118]; P{y[+t7.7] w[+mC]=VT057255-p65.AD}attP40; P{y[+t7.7] w[+mC]=VT032906-GAL4.DBD}attP2
SS83956	Adult	Yoshi Aso	Aso	2	N	No	No	10.7554/eLife.94168	Shuai; 2024	3041093			GMR_65E11-x-GMR_27G01	w[1118]; P{y[+t7.7] w[+mC]=R65E11-p65.AD}attP40; P{y[+t7.7] w[+mC]=R27G01-GAL4.DBD}attP2/TM6B, Tb[1]
SS85348	Adult	Yoshi Aso	Aso	2	N	No	No	10.7554/eLife.94168	Shuai; 2024	3041552	CRE055	673362451, 796836697, 797187575, 798908816, 800273538, 829593966, 5813011840, 5813094619	VT027273-x-VT043925	w[1118]; P{y[+t7.7] w[+mC]=VT027273-p65.AD}attP40; P{y[+t7.7] w[+mC]=VT043925-GAL4.DBD}attP2
SS85535	Adult	Yoshi Aso	Aso	1	N	No	No	10.7554/eLife.94168	Shuai; 2024	3041577	SMP212	702692200, 893338749, 5813058310	GMR_58G11-x-GMR_49A06	w[1118]; P{y[+t7.7] w[+mC]=R58G11-p65.AD}attP40; P{y[+t7.7] w[+mC]=R49A06-GAL4.DBD}attP2
SS85568	Adult	Yoshi Aso	Aso	2	N	No	No	10.7554/eLife.94168	Shuai; 2024	3041581	CL193, CL194	388280200, 418970123, 450005014 388280249, 388280610, 418970095	VT043925-x-GMR_23F02	w[1118]; P{y[+t7.7] w[+mC]=VT043925-p65.AD}attP40; P{y[+t7.7] w[+mC]=R23F02-GAL4.DBD}attP2
SS85572	Adult	Yoshi Aso	Aso	2	N	No	No	10.7554/eLife.94168	Shuai; 2024	3041583	LHMB1	5813020988	VT020713-x-GMR_32B12	w[1118]; P{y[+t7.7] w[+mC]=VT020713-p65.AD}attP40; P{y[+t7.7] w[+mC]=R32B12-GAL4.DBD}attP2
SS86025	Adult	Yoshi Aso	Aso	1	N	No	Yes	10.7554/eLife.94168	Shuai; 2024	3041419	VL1_vPN	757556799	VT040712-x-VT012760	w[1118]; P{y[+t7.7] w[+mC]=VT040712-p65.AD}attP40; P{y[+t7.7] w[+mC]=VT012760-GAL4.DBD}attP2
SS87416	Adult	Yoshi Aso	Aso	2	N	No	No	10.7554/eLife.94168	Shuai; 2024	3041556	SLP457	326119769, 792692885	GMR_54G09-x-VT012410	w[1118]; P{y[+t7.7] w[+mC]=R54G09-p65.AD}attP40; P{y[+t7.7] w[+mC]=VT012410-GAL4.DBD}attP2
SS88901	Adult	Yoshi Aso	Aso	1	N	No	No	10.7554/eLife.94168	Shuai; 2024	3042192	LHPV6q1	787563949, 5813047683	VT023793-x-VT024643	w[1118]; P{y[+t7.7] w[+mC]=VT023793-p65.AD}attP40; P{y[+t7.7] w[+mC]=VT024643-GAL4.DBD}attP2
SS88938	Adult	Yoshi Aso	Aso	1	N	No	No	10.7554/eLife.94168	Shuai; 2024	3042194			VT064563-x-VT033285	w[1118]; P{y[+t7.7] w[+mC]=VT064563-p65.AD}attP40; P{y[+t7.7] w[+mC]=VT033285-GAL4.DBD}attP2
SS89005	Adult	Yoshi Aso	Aso	1	N	No	No	10.7554/eLife.94168	Shuai; 2024	3042200			VT013612-x-GMR_24C08	w[1118]; P{y[+t7.7] w[+mC]=VT013612-p65.AD}attP40; P{y[+t7.7] w[+mC]=R24C08-GAL4.DBD}attP2
SS02082	Adult	Aljoscha Nern	Rubin	1	N	No	No	10.1101/2023.10.16.562634	Zhao; 2023	3017712	MeVPLp2		VT043284-x-VT000926	w[1118]; P{y[+t7.7] w[+mC]=VT043284-p65.AD}attP40; P{y[+t7.7] w[+mC]=VT000926-GAL4.DBD}attP2
SS53141	Adult	Aljoscha Nern	Rubin	1	N	No	No	10.1101/2023.10.16.562634	Zhao; 2023	3030075	LPi2b		GMR_91C05-x-VT049130	w[1118]; P{y[+t7.7] w[+mC]=R91C05-p65.AD}attP40/CyO, P{w[+mC]=2xTb[1]-RFP}CyO; P{y[+t7.7] w[+mC]=VT049130-GAL4.DBD}attP2/TM6B, Tb[1]
SS00336	Adult	Aljoscha Nern	Rubin	2	N	No	No	10.1101/2023.11.29.569241	Garner, Kind; 2023	2502543	MeTu2a		GMR_91C12-x-GMR_65H03	w[1118]; P{y[+t7.7] w[+mC]=R91C12-p65.AD}attP40; P{y[+t7.7] w[+mC]=R65H03-GAL4.DBD}attP2
SS00385	Adult	Aljoscha Nern	Rubin	1	N	No	No	10.1101/2023.11.29.569241	Garner, Kind; 2023	3000774	MeTu1		GMR_84F07-x-GMR_70E04	w[1118]; P{y[+t7.7] w[+mC]=R84F07-p65.AD}attP40; P{y[+t7.7] w[+mC]=R70E04-GAL4.DBD}attP2
SS03719	Adult	Aljoscha Nern	Rubin	1	N	No	No	10.1101/2023.11.29.569241	Garner, Kind; 2023	3020242	MeTu4		VT025797-x-VT008678	w[1118]; P{y[+t7.7] w[+mC]=VT025797-p65.AD}attP40; P{y[+t7.7] w[+mC]=VT008678-GAL4.DBD}attP2
SS03744	Adult	Aljoscha Nern	Rubin	2	N	No	No	10.1101/2023.11.29.569241	Garner, Kind; 2023	3020267	MeTu2b		VT016285-x-VT059699	w[1118]; P{y[+t7.7] w[+mC]=VT016285-p65.AD}attP40; P{y[+t7.7] w[+mC]=VT059699-GAL4.DBD}attP2
SS23880	Adult	Aljoscha Nern	Rubin	1	N	No	Yes	10.1101/2023.11.29.569241	Garner, Kind; 2023	3023731	MeTu4d		VT014974-x-GMR_68A08	w[1118]; P{y[+t7.7] w[+mC]=VT014974-p65.AD}attP40/CyO, P{w[+mC]=2xTb[1]-RFP}CyO; P{y[+t7.7] w[+mC]=R68A08-GAL4.DBD}attP2
SS00029	Adult	Tanya Wolff	Rubin	3	0	No	No	10.1101/2024.01.09.574419	Meissner; 2024	2502194			GMR_38G07-x-GMR_15D05	w[1118]; P{y[+t7.7] w[+mC]=R38G07-p65.AD}attP40/CyO; P{y[+t7.7] w[+mC]=R15D05-GAL4.DBD}attP2
SS01475	Adult	Kaiyu Wang	Dickson	2	N	No	No	10.1101/2024.01.09.574419	Meissner; 2024	3016674			VT029591-x-VT040973	w[1118]; P{y[+t7.7] w[+mC]=VT029591-p65.AD}attP40; P{y[+t7.7] w[+mC]=VT040973-GAL4.DBD}attP2
SS01506	Adult	Kaiyu Wang	Dickson	1	N	No	No	10.1101/2024.01.09.574419	Meissner; 2024	3016805			VT038210-x-VT026992	w[1118]; P{y[+t7.7] w[+mC]=VT038210-p65.AD}attP40/CyO, P{w[+mC]=2xTb[1]-RFP}CyO; P{y[+t7.7] w[+mC]=VT026992-GAL4.DBD}attP2/TM6B, Tb[1]
SS01516	Adult	Kaiyu Wang	Dickson	1	Y	No	Yes	10.1101/2024.01.09.574419	Meissner; 2024	3016815			VT050239-x-VT028277	w[1118]; P{y[+t7.7] w[+mC]=VT050239-p65.AD}attP40; P{y[+t7.7] w[+mC]=VT028277-GAL4.DBD}attP2
SS01539	Adult	Barry Dickson	Dickson	1	Y	No	No	10.1101/2024.01.09.574419	Meissner; 2024	3016838			GMR_71G01-x-VT054805	w[1118]; P{y[+t7.7] w[+mC]=R71G01-p65.AD}attP40; P{y[+t7.7] w[+mC]=VT054805-GAL4.DBD}attP2
SS02050	Adult	Aljoscha Nern	Rubin	2	N	No	No	10.1101/2024.01.09.574419	Meissner; 2024	3017419	PVLP085/086 or similar		GMR_21C01-x-GMR_70B08	w[1118]; P{y[+t7.7] w[+mC]=R21C01-p65.AD}attP40/CyO, P{w[+mC]=2xTb[1]-RFP}CyO; P{y[+t7.7] w[+mC]=R70B08-GAL4.DBD}attP2
SS02057	Adult	Aljoscha Nern	Rubin	1	N	No	No	10.1101/2024.01.09.574419	Meissner; 2024	3017426	PVLP037 or similar		GMR_21B12-x-GMR_17H01	w[1118]; P{y[+t7.7] w[+mC]=R21B12-p65.AD}attP40; P{y[+t7.7] w[+mC]=R17H01-GAL4.DBD}attP2
SS02058	Adult	Aljoscha Nern	Rubin	1	N	No	Yes	10.1101/2024.01.09.574419	Meissner; 2024	3017427	PLP036		GMR_21B12-x-GMR_27E07	w[1118]; P{y[+t7.7] w[+mC]=R21B12-p65.AD}attP40; P{y[+t7.7] w[+mC]=R27E07-GAL4.DBD}attP2
SS02072	Adult	Aljoscha Nern	Rubin	1	N	No	No	10.1101/2024.01.09.574419	Meissner; 2024	3017441	PVLP007 (LC16g1)		GMR_18C12-x-VT013605	w[1118]; P{y[+t7.7] w[+mC]=R18C12-p65.AD}attP40/CyO, P{w[+mC]=2xTb[1]-RFP}CyO; P{y[+t7.7] w[+mC]=VT013605-GAL4.DBD}attP2
SS02347	Adult	Aljoscha Nern	Rubin	1	N	No	Yes	10.1101/2024.01.09.574419	Meissner; 2024	3018249	PVLP007 (LC16g1)		VT046799-x-GMR_18C12	w[1118]; P{y[+t7.7] w[+mC]=VT046799-p65.AD}attP40; P{y[+t7.7] w[+mC]=R18C12-GAL4.DBD}attP2
SS02512	Adult	Barry Dickson	Dickson	2	N	No	No	10.1101/2024.01.09.574419	Meissner; 2024	3018490			VT040012-x-GMR_35D04	w[1118]; P{y[+t7.7] w[+mC]=VT040012-p65.AD}attP40/CyO, P{w[+mC]=2xTb[1]-RFP}CyO; P{y[+t7.7] w[+mC]=R35D04-GAL4.DBD}attP2
SS02950	Adult	Tanya Wolff	Rubin	2	N	No	No	10.1101/2024.01.09.574419	Meissner; 2024	3019024	vDH+ct		GMR_33C05-x-GMR_72G07	w[1118]; P{y[+t7.7] w[+mC]=R33C05-p65.AD}attP40; P{y[+t7.7] w[+mC]=R72G07-GAL4.DBD}attP2
SS02996	Adult	Barry Dickson	Dickson	1	N	No	No	10.1101/2024.01.09.574419	Meissner; 2024	3019192			VT049125-x-GMR_38B09	w[1118]; P{y[+t7.7] w[+mC]=VT049125-p65.AD}attP40; P{y[+t7.7] w[+mC]=R38B09-GAL4.DBD}attP2
SS03049	Adult	Kaiyu Wang	Dickson	1	N	No	Yes	10.1101/2024.01.09.574419	Meissner; 2024	3019247			VT057053-x-VT026992	w[1118]; P{y[+t7.7] w[+mC]=VT057053-p65.AD}attP40; P{y[+t7.7] w[+mC]=VT026992-GAL4.DBD}attP2
SS03103	Adult	Barry Dickson	Dickson	1	N	No	No	10.1101/2024.01.09.574419	Meissner; 2024	3019301			GMR_31H10-x-VT025718	w[1118]; P{y[+t7.7] w[+mC]=R31H10-p65.AD}attP40; P{y[+t7.7] w[+mC]=VT025718-GAL4.DBD}attP2/TM6B, Tb[1]
SS03112	Adult	Barry Dickson	Dickson	1	N	No	Yes	10.1101/2024.01.09.574419	Meissner; 2024	3019310			GMR_45D07-x-VT027804	w[1118]; P{y[+t7.7] w[+mC]=R45D07-p65.AD}attP40/CyO, P{w[+mC]=2xTb[1]-RFP}CyO; P{y[+t7.7] w[+mC]=VT027804-GAL4.DBD}attP2
SS03283	Adult	Kaiyu Wang	Dickson	1	N	No	No	10.1101/2024.01.09.574419	Meissner; 2024	3019634			VT019018-x-GMR_19F09	w[1118]; P{y[+t7.7] w[+mC]=VT019018-p65.AD}attP40; P{y[+t7.7] w[+mC]=R19F09-GAL4.DBD}attP2
SS03326	Adult	Barry Dickson	Dickson	1	N	No	Yes	10.1101/2024.01.09.574419	Meissner; 2024	3019677			VT059450-x-GMR_47D05	w[1118]; P{y[+t7.7] w[+mC]=VT059450-p65.AD}attP40/CyO, P{w[+mC]=2xTb[1]-RFP}CyO; P{y[+t7.7] w[+mC]=R47D05-GAL4.DBD}attP2
SS03365	Adult	Barry Dickson	Dickson	1	N	No	No	10.1101/2024.01.09.574419	Meissner; 2024	3019716			VT048418-x-GMR_17B02	w[1118]; P{y[+t7.7] w[+mC]=VT048418-p65.AD}attP40/CyO, P{w[+mC]=2xTb[1]-RFP}CyO; P{y[+t7.7] w[+mC]=R17B02-GAL4.DBD}attP2
SS03558	Adult	Barry Dickson	Dickson	1	N	No	No	10.1101/2024.01.09.574419	Meissner; 2024	3020054			VT056375-x-VT025805	w[1118]; P{y[+t7.7] w[+mC]=VT056375-p65.AD}attP40; P{y[+t7.7] w[+mC]=VT025805-GAL4.DBD}attP2/TM6B, Tb[1]
SS03563	Adult	Barry Dickson	Dickson	1	N	No	No	10.1101/2024.01.09.574419	Meissner; 2024	3020059			VT056375-x-VT000767	w[1118]; P{y[+t7.7] w[+mC]=VT056375-p65.AD}attP40; P{y[+t7.7] w[+mC]=VT000767-GAL4.DBD}attP2
SS03573	Adult	Barry Dickson	Dickson	1	N	No	No	10.1101/2024.01.09.574419	Meissner; 2024	3020069			VT044982-x-VT010664	w[1118]; P{y[+t7.7] w[+mC]=VT044982-p65.AD}attP40; P{y[+t7.7] w[+mC]=VT010664-GAL4.DBD}attP2
SS03575	Adult	Barry Dickson	Dickson	1	N	No	No	10.1101/2024.01.09.574419	Meissner; 2024	3020071			VT046081-x-GMR_55C09	w[1118]; P{y[+t7.7] w[+mC]=VT046081-p65.AD}attP40; P{y[+t7.7] w[+mC]=R55C09-GAL4.DBD}attP2
SS03627	Adult	Barry Dickson	Dickson	1	N	No	No	10.1101/2024.01.09.574419	Meissner; 2024	3020123			GMR_94D12-x-GMR_11B07	w[1118]; P{y[+t7.7] w[+mC]=R94D12-p65.AD}attP40/CyO, P{w[+mC]=2xTb[1]-RFP}CyO; P{y[+t7.7] w[+mC]=R11B07-GAL4.DBD}attP2
SS03644	Adult	Aljoscha Nern	Rubin	2	N	No	No	10.1101/2024.01.09.574419	Meissner; 2024	3020140	PLP015		VT008149-x-GMR_22A12	w[1118]; P{y[+t7.7] w[+mC]=VT008149-p65.AD}attP40; P{y[+t7.7] w[+mC]=R22A12-GAL4.DBD}attP2/TM6B, Tb[1]
SS03658	Adult	Aljoscha Nern	Rubin	1	N	No	No	10.1101/2024.01.09.574419	Meissner; 2024	3020154	PLP115		VT027323-x-VT008675	w[1118]; P{y[+t7.7] w[+mC]=VT027323-p65.AD}attP40; P{y[+t7.7] w[+mC]=VT008675-GAL4.DBD}attP2
SS03689	Adult	Aljoscha Nern	Rubin	1	N	No	No	10.1101/2024.01.09.574419	Meissner; 2024	3020212	PVLP098 and/or similar		GMR_22D12-x-GMR_31C03	w[1118]; P{y[+t7.7] w[+mC]=R22D12-p65.AD}attP40; P{y[+t7.7] w[+mC]=R31C03-GAL4.DBD}attP2
SS03704	Adult	Aljoscha Nern	Rubin	2	N	No	No	10.1101/2024.01.09.574419	Meissner; 2024	3020227	LC6g4 (AVLP468)		GMR_72G03-x-GMR_22D12	w[1118]; P{y[+t7.7] w[+mC]=R72G03-p65.AD}attP40; P{y[+t7.7] w[+mC]=R22D12-GAL4.DBD}attP2
SS03737	Adult	Aljoscha Nern	Rubin	2	N	No	No	10.1101/2024.01.09.574419	Meissner; 2024	3020260	PLP115		VT027323-x-GMR_78F07	w[1118]; P{y[+t7.7] w[+mC]=VT027323-p65.AD}attP40; P{y[+t7.7] w[+mC]=R78F07-GAL4.DBD}attP2
SS03765	Adult	Aljoscha Nern	Rubin	1	N	No	No	10.1101/2024.01.09.574419	Meissner; 2024	3020288	PVLP103 or similar		GMR_92A09-x-GMR_82E12	w[1118]; P{y[+t7.7] w[+mC]=R92A09-p65.AD}attP40; P{y[+t7.7] w[+mC]=R82E12-GAL4.DBD}attP2
SS03838	Adult	Aljoscha Nern	Rubin	1	N	No	Yes	10.1101/2024.01.09.574419	Meissner; 2024	3020441	PVLP069		GMR_76E09-x-VT046799	w[1118]; P{y[+t7.7] w[+mC]=R76E09-p65.AD}attP40; P{y[+t7.7] w[+mC]=VT046799-GAL4.DBD}attP2/TM6B, Tb[1]
SS04259	Adult	Gerry Rubin	Rubin	1	N	No	No	10.1101/2024.01.09.574419	Meissner; 2024	3021032	aIPg4		VT043699-x-GMR_28H03	w[1118]; P{y[+t7.7] w[+mC]=VT043699-p65.AD}attP40/CyO, P{w[+mC]=2xTb[1]-RFP}CyO; P{y[+t7.7] w[+mC]=R28H03-GAL4.DBD}attP2/TM6B, Tb[1]
SS04443	Adult	Aljoscha Nern	Rubin	2	N	No	No	10.1101/2024.01.09.574419	Meissner; 2024	3021225	PVLP037 or similar		GMR_17H01-x-GMR_21B12	w[1118]; P{y[+t7.7] w[+mC]=R17H01-p65.AD}attP40/CyO, P{w[+mC]=2xTb[1]-RFP}CyO; P{y[+t7.7] w[+mC]=R21B12-GAL4.DBD}attP2/TM6B, Tb[1]
SS04532	Adult	DI	DI	1	N	No	No	10.1101/2024.01.09.574419	Meissner; 2024	3021407	uLAL-BN		GMR_72H06-x-VT033290	w[1118]; P{y[+t7.7] w[+mC]=R72H06-p65.AD}attP40; P{y[+t7.7] w[+mC]=VT033290-GAL4.DBD}attP2
SS04723	Adult	Jim Truman	Truman	2	N	No	No	10.1101/2024.01.09.574419	Meissner; 2024	3021731	13B		VT046782-x-GMR_30G06	w[1118]; P{y[+t7.7] w[+mC]=VT046782-p65.AD}attP40; P{y[+t7.7] w[+mC]=R30G06-GAL4.DBD}attP2/TM6B, Tb[1]
SS04724	Adult	Jim Truman	Truman	2	N	No	No	10.1101/2024.01.09.574419	Meissner; 2024	3021732	10B		VT050249-x-VT043132	w[1118]; P{y[+t7.7] w[+mC]=VT050249-p65.AD}attP40/CyO; P{y[+t7.7] w[+mC]=VT043132-GAL4.DBD}attP2
SS04726	Adult	Jim Truman	Truman	2	N	No	No	10.1101/2024.01.09.574419	Meissner; 2024	3021734	12B		VT044519-x-VT040346	w[1118]; P{y[+t7.7] w[+mC]=VT044519-p65.AD}attP40; P{y[+t7.7] w[+mC]=VT040346-GAL4.DBD}attP2/TM6B, Tb[1]
SS04728	Adult	Jim Truman	Truman	2	N	No	No	10.1101/2024.01.09.574419	Meissner; 2024	3021736	12B		VT040346-x-VT050658	w[1118]; P{y[+t7.7] w[+mC]=VT040346-p65.AD}attP40; P{y[+t7.7] w[+mC]=VT050658-GAL4.DBD}attP2
SS04730	Adult	Jim Truman	Truman	1	N	Yes	No	10.1101/2024.01.09.574419	Meissner; 2024	3021738	01A		VT058873-x-GMR_73A06	w[1118]; P{y[+t7.7] w[+mC]=VT058873-p65.AD}attP40; P{y[+t7.7] w[+mC]=R73A06-GAL4.DBD}attP2
SS04732	Adult	Jim Truman	Truman	2	N	No	No	10.1101/2024.01.09.574419	Meissner; 2024	3021740	14A		VT064489-x-VT049923	w[1118]; P{y[+t7.7] w[+mC]=VT064489-p65.AD}attP40/CyO, P{w[+mC]=2xTb[1]-RFP}CyO; P{y[+t7.7] w[+mC]=VT049923-GAL4.DBD}attP2
SS04733	Adult	Jim Truman	Truman	2	N	No	No	10.1101/2024.01.09.574419	Meissner; 2024	3021741	14A		VT064489-x-GMR_23C06	w[1118]; P{y[+t7.7] w[+mC]=VT064489-p65.AD}attP40/CyO, P{w[+mC]=2xTb[1]-RFP}CyO; P{y[+t7.7] w[+mC]=R23C06-GAL4.DBD}attP2/TM6B, Tb[1]
SS04736	Adult	Jim Truman	Truman	2	N	No	No	10.1101/2024.01.09.574419	Meissner; 2024	3021744	01B		VT044946-x-GMR_30A10	w[1118]; P{y[+t7.7] w[+mC]=VT044946-p65.AD}attP40; P{y[+t7.7] w[+mC]=R30A10-GAL4.DBD}attP2
SS04738	Adult	Jim Truman	Truman	2	N	No	No	10.1101/2024.01.09.574419	Meissner; 2024	3021746	12B		VT019339-x-VT050658	w[1118]; P{y[+t7.7] w[+mC]=VT019339-p65.AD}attP40; P{y[+t7.7] w[+mC]=VT050658-GAL4.DBD}attP2
SS04739	Adult	Jim Truman	Truman	1	N	No	No	10.1101/2024.01.09.574419	Meissner; 2024	3021747	14A		GMR_34F03-x-VT049923	w[1118]; P{y[+t7.7] w[+mC]=R34F03-p65.AD}attP40; P{y[+t7.7] w[+mC]=VT049923-GAL4.DBD}attP2
SS04741	Adult	Jim Truman	Truman	2	N	No	No	10.1101/2024.01.09.574419	Meissner; 2024	3021749	01A		GMR_54D12-x-GMR_73A06	w[1118]; P{y[+t7.7] w[+mC]=R54D12-p65.AD}attP40; P{y[+t7.7] w[+mC]=R73A06-GAL4.DBD}attP2
SS04742	Adult	Jim Truman	Truman	1	N	Yes	No	10.1101/2024.01.09.574419	Meissner; 2024	3021750	01A		GMR_73B05-x-VT058873	w[1118]; P{y[+t7.7] w[+mC]=R73B05-p65.AD}attP40; P{y[+t7.7] w[+mC]=VT058873-GAL4.DBD}attP2
SS04744	Adult	Jim Truman	Truman	1	N	Yes	No	10.1101/2024.01.09.574419	Meissner; 2024	3021752	01A		GMR_77B09-x-GMR_73A06	w[1118]; P{y[+t7.7] w[+mC]=R77B09-p65.AD}attP40; P{y[+t7.7] w[+mC]=R73A06-GAL4.DBD}attP2
SS04745	Adult	Jim Truman	Truman	2	N	No	No	10.1101/2024.01.09.574419	Meissner; 2024	3021753	23B		GMR_77C10-x-VT050226	w[1118]; P{y[+t7.7] w[+mC]=R77C10-p65.AD}attP40; P{y[+t7.7] w[+mC]=VT050226-GAL4.DBD}attP2
SS04746	Adult	Jim Truman	Truman	1	N	Yes	No	10.1101/2024.01.09.574419	Meissner; 2024	3021754	23B		GMR_77C10-x-VT026010	w[1118]; P{y[+t7.7] w[+mC]=R77C10-p65.AD}attP40; P{y[+t7.7] w[+mC]=VT026010-GAL4.DBD}attP2
SS04747	Adult	Jim Truman	Truman	2	N	No	No	10.1101/2024.01.09.574419	Meissner; 2024	3021755	23B		GMR_77C10-x-VT026655	w[1118]; P{y[+t7.7] w[+mC]=R77C10-p65.AD}attP40; P{y[+t7.7] w[+mC]=VT026655-GAL4.DBD}attP2
SS04748	Adult	Jim Truman	Truman	2	N	No	No	10.1101/2024.01.09.574419	Meissner; 2024	3021756	23B		GMR_77C10-x-GMR_59C10	w[1118]; P{y[+t7.7] w[+mC]=R77C10-p65.AD}attP40; P{y[+t7.7] w[+mC]=R59C10-GAL4.DBD}attP2
SS04749	Adult	Jim Truman	Truman	2	Y	No	No	10.1101/2024.01.09.574419	Meissner; 2024	3021757	23B		GMR_87C08-x-VT026655	w[1118]; P{y[+t7.7] w[+mC]=R87C08-p65.AD}attP40; P{y[+t7.7] w[+mC]=VT026655-GAL4.DBD}attP2
SS04750	Adult	Jim Truman	Truman	1	N	Yes	No	10.1101/2024.01.09.574419	Meissner; 2024	3021758	23B		GMR_87C08-x-GMR_77C10	w[1118]; P{y[+t7.7] w[+mC]=R87C08-p65.AD}attP40; P{y[+t7.7] w[+mC]=R77C10-GAL4.DBD}attP2
SS04751	Adult	Jim Truman	Truman	2	N	No	No	10.1101/2024.01.09.574419	Meissner; 2024	3021759	10B		VT045623-x-VT043132	w[1118]; P{y[+t7.7] w[+mC]=VT045623-p65.AD}attP40; P{y[+t7.7] w[+mC]=VT043132-GAL4.DBD}attP2
SS05018	Adult	Aljoscha Nern	Rubin	1	N	No	Yes	10.1101/2024.01.09.574419	Meissner; 2024	3022077	PVLP/PLP TBD		VT050300-x-VT014013	w[1118]; P{y[+t7.7] w[+mC]=VT050300-p65.AD}attP40; P{y[+t7.7] w[+mC]=VT014013-GAL4.DBD}attP2
SS05024	Adult	Aljoscha Nern	Rubin	2	N	No	Yes	10.1101/2024.01.09.574419	Meissner; 2024	3022083	PLP015		GMR_22A12-x-GMR_93B11	w[1118]; P{y[+t7.7] w[+mC]=R22A12-p65.AD}attP40; P{y[+t7.7] w[+mC]=R93B11-GAL4.DBD}attP2
SS05077	Adult	Jens Goldammer	Rubin	1	N	No	Yes	10.1101/2024.01.09.574419	Meissner; 2024	3039008	WED136, maybe SAD087		GMR_93D09-x-GMR_92H05	w; 93D09-p65ADZp in attP40; 92H05-ZpGdbd in attP2
SS05108	Adult	DI	DI	2	N	No	No	10.1101/2024.01.09.574419	Meissner; 2024	3023053	DNg03x~5		VT039465-x-VT043924	w[1118]; P{y[+t7.7] w[+mC]=VT039465-p65.AD}attP40/CyO, P{w[+mC]=2xTb[1]-RFP}CyO; P{y[+t7.7] w[+mC]=VT043924-GAL4.DBD}attP2
SS11141	Adult	Kaiyu Wang	Dickson	1	Y	No	No	10.1101/2024.01.09.574419	Meissner; 2024	3027853			VT048418-x-VT020610	w[1118]; P{y[+t7.7] w[+mC]=VT048418-p65.AD}attP40/CyO; P{y[+t7.7] w[+mC]=VT020610-GAL4.DBD}attP2/TM6B, Tb[1]
SS12653	Adult	DI	DI	2	N	No	No	10.1101/2024.01.09.574419	Meissner; 2024	3041707	DNp15, DNp19		GMR_26E02-x-VT048635	w[1118]; P{y[+t7.7] w[+mC]=R26E02-p65.AD}attP40/CyO, P{2xTb[1]-RFP}CyO; P{y[+t7.7] w[+mC]=VT048635-GAL4.DBD}attP2
SS13337	Adult	DI	DI	2	N	No	No	10.1101/2024.01.09.574419	Meissner; 2024	3037651	DNg95		GMR_56H08-x-VT027273	w[1118]; P{y[+t7.7] w[+mC]=R56H08-p65.AD}attP40/CyO, P{w[+mC]=2xTb[1]-RFP}CyO; P{y[+t7.7] w[+mC]=VT027273-GAL4.DBD}attP2
SS14728	Adult	Jim Truman	Truman	1	N	No	No	10.1101/2024.01.09.574419	Meissner; 2024	3022870	07B		VT044958-x-VT050273	w[1118]; P{y[+t7.7] w[+mC]=VT044958-p65.AD}attP40; P{y[+t7.7] w[+mC]=VT050273-GAL4.DBD}attP2
SS15829	Adult	Jens Goldammer	Rubin	1	N	No	No	10.1101/2024.01.09.574419	Meissner; 2024	3039032	unknown GNG type 5: 5812999840?, 2055976080?, 1993914947?, 5813077999?, 1870474876?, 5813060278?, 5813078093?		GMR_18A05-x-VT024641	w[1118]; P{y[+t7.7] w[+mC]=R18A05-p65.AD}attP40/CyO; P{y[+t7.7] w[+mC]=VT024641-GAL4.DBD}attP2/TM6, Tb[1]
SS17563	Adult	Aljoscha Nern	Rubin	2	N	No	No	10.1101/2024.01.09.574419	Meissner; 2024	3022184	PLP016		GMR_22A12-x-GMR_65H10	w[1118]; P{y[+t7.7] w[+mC]=R22A12-p65.AD}attP40; P{y[+t7.7] w[+mC]=R65H10-GAL4.DBD}attP2
SS17567	Adult	Aljoscha Nern	Rubin	2	N	No	No	10.1101/2024.01.09.574419	Meissner; 2024	3022189			GMR_22D12-x-GMR_44H01	w[1118]; P{y[+t7.7] w[+mC]=R22D12-p65.AD}attP40; P{y[+t7.7] w[+mC]=R44H01-GAL4.DBD}attP2/TM6B, Tb[1]
SS17568	Adult	Aljoscha Nern	Rubin	1	N	No	Yes	10.1101/2024.01.09.574419	Meissner; 2024	3022190	LC6g4 (AVLP468), faint VPN		GMR_22D12-x-GMR_55C09	w[1118]; P{y[+t7.7] w[+mC]=R22D12-p65.AD}attP40; P{y[+t7.7] w[+mC]=R55C09-GAL4.DBD}attP2
SS17676	Adult	Aljoscha Nern	Rubin	1	N	No	No	10.1101/2024.01.09.574419	Meissner; 2024	3022217	PVLP099 or similar		GMR_42B05-x-GMR_22D12	w; 42B05-p65ADZp in attP40; 22D12-ZpGdbd in attP2/TM6B
SS17768	Adult	Aljoscha Nern	Rubin	1	N	No	No	10.1101/2024.01.09.574419	Meissner; 2024	3022212	PVLP112/113		GMR_72A10-x-VT002042	w[1118]; P{y[+t7.7] w[+mC]=R72A10-p65.AD}attP40; P{y[+t7.7] w[+mC]=VT002042-GAL4.DBD}attP2
SS17786	Adult	Aljoscha Nern	Rubin	1	N	No	Yes	10.1101/2024.01.09.574419	Meissner; 2024	3022202	PVLP069		GMR_76E07-x-VT046799	w[1118]; P{y[+t7.7] w[+mC]=R76E07-p65.AD}attP40; P{y[+t7.7] w[+mC]=VT046799-GAL4.DBD}attP2/TM6B, Tb[1]
SS18018	Adult	Aljoscha Nern	Rubin	1	N	No	No	10.1101/2024.01.09.574419	Meissner; 2024	3022831	PLP219		GMR_81D05-x-VT041832	w[1118]; P{y[+t7.7] w[+mC]=VT041832-GAL4.DBD}attP2 PBac{y[+mDint2] w[+mC]=R81D05-p65.AD}VK00027
SS20257	Adult	Jim Truman	Truman	2	N	No	No	10.1101/2024.01.09.574419	Meissner; 2024	3022888	09A		VT014013-x-GMR_30A10	w[1118]; P{y[+t7.7] w[+mC]=VT014013-p65.AD}attP40/CyO, P{2xTb[1]-RFP}CyO; P{y[+t7.7] w[+mC]=R30A10-GAL4.DBD}attP2
SS20268	Adult	Jim Truman	Truman	1	N	Yes	No	10.1101/2024.01.09.574419	Meissner; 2024	3024006	09A		VT064562-x-VT044946	w[1118]; P{y[+t7.7] w[+mC]=VT064562-p65.AD}attP40; P{y[+t7.7] w[+mC]=VT044946-GAL4.DBD}attP2
SS20301	Adult	Jim Truman	Truman	2	N	No	No	10.1101/2024.01.09.574419	Meissner; 2024	3022902	01A		GMR_73B05-x-VT000629	w[1118]; P{y[+t7.7] w[+mC]=R73B05-p65.AD}attP40; P{y[+t7.7] w[+mC]=VT000629-GAL4.DBD}attP2
SS20733	Adult	Jim Truman	Truman	2	N	No	No	10.1101/2024.01.09.574419	Meissner; 2024	3022885	19A		VT040542-x-GMR_34H05	w[1118]; P{y[+t7.7] w[+mC]=VT040542-p65.AD}attP40/CyO, P{w[+mC]=2xTb[1]-RFP}CyO; P{y[+t7.7] w[+mC]=R34H05-GAL4.DBD}attP2/TM6B, Tb[1]
SS20738	Adult	Jim Truman	Truman	1	N	Yes	No	10.1101/2024.01.09.574419	Meissner; 2024	3022874	19A		VT044964-x-VT044494	w[1118]; P{y[+t7.7] w[+mC]=VT044964-p65.AD}attP40; P{y[+t7.7] w[+mC]=VT044494-GAL4.DBD}attP2
SS20743	Adult	Jim Truman	Truman	1	N	No	No	10.1101/2024.01.09.574419	Meissner; 2024	3022875	19A		VT044964-x-GMR_34H05	w[1118]; P{y[+t7.7] w[+mC]=VT044964-p65.AD}attP40/CyO, P{w[+mC]=2xTb[1]-RFP}CyO; P{y[+t7.7] w[+mC]=R34H05-GAL4.DBD}attP2/TM6B, Tb[1]
SS20745	Adult	Ryo Minegishi	Dickson	1	N	No	No	10.1101/2024.01.09.574419	Meissner; 2024	3028840	LUL89, LUL97		VT044964-x-VT046303	w[1118]; P{y[+t7.7] w[+mC]=VT044964-p65.AD}attP40; P{y[+t7.7] w[+mC]=VT046303-GAL4.DBD}attP2
SS20748	Adult	Jim Truman	Truman	1	N	Yes	No	10.1101/2024.01.09.574419	Meissner; 2024	3022896	19B		GMR_29F08-x-GMR_39H01	w[1118]; P{y[+t7.7] w[+mC]=R29F08-p65.AD}attP40; P{y[+t7.7] w[+mC]=R39H01-GAL4.DBD}attP2
SS20751	Adult	Jim Truman	Truman	1	N	Yes	No	10.1101/2024.01.09.574419	Meissner; 2024	3022898	19A		GMR_32E04-x-GMR_64H06	w[1118]; P{y[+t7.7] w[+mC]=R32E04-p65.AD}attP40; P{y[+t7.7] w[+mC]=R64H06-GAL4.DBD}attP2
SS20752	Adult	Jim Truman	Truman	2	N	No	No	10.1101/2024.01.09.574419	Meissner; 2024	3022876	19A		VT006555-x-GMR_64H06	w; VT006555-p65ADZp in attP40; 64H06-ZpGDBD in attP2
SS20754	Adult	Jim Truman	Truman	2	N	No	No	10.1101/2024.01.09.574419	Meissner; 2024	3022882	19B		VT060731-x-GMR_39H01	w[1118]; P{y[+t7.7] w[+mC]=VT060731-p65.AD}attP40; P{y[+t7.7] w[+mC]=R39H01-GAL4.DBD}attP2
SS20765	Adult	Jim Truman	Truman	1	N	No	No	10.1101/2024.01.09.574419	Meissner; 2024	3022892	05B		GMR_26C06-x-VT016966	w[1118]; P{y[+t7.7] w[+mC]=R26C06-p65.AD}attP40; P{y[+t7.7] w[+mC]=VT016966-GAL4.DBD}attP2
SS20767	Adult	Jim Truman	Truman	2	N	No	No	10.1101/2024.01.09.574419	Meissner; 2024	3022895	19B		GMR_29F08-x-VT063983	w[1118]; P{y[+t7.7] w[+mC]=R29F08-p65.AD}attP40; P{y[+t7.7] w[+mC]=VT063983-GAL4.DBD}attP2
SS20768	Adult	Jim Truman	Truman	2	N	No	No	10.1101/2024.01.09.574419	Meissner; 2024	3022897	07B		GMR_32E04-x-VT006555	w[1118]; P{y[+t7.7] w[+mC]=R32E04-p65.AD}attP40; P{y[+t7.7] w[+mC]=VT006555-GAL4.DBD}attP2/TM6B, Tb[1]
SS20769	Adult	Jim Truman	Truman	1	N	Yes	No	10.1101/2024.01.09.574419	Meissner; 2024	3022880	19B		VT060731-x-VT063983	w[1118]; P{y[+t7.7] w[+mC]=VT060731-p65.AD}attP40; P{y[+t7.7] w[+mC]=VT063983-GAL4.DBD}attP2
SS20770	Adult	Jim Truman	Truman	2	N	No	No	10.1101/2024.01.09.574419	Meissner; 2024	3022887	05B		VT004320-x-VT016966	w; VT004320-p65ADZp in attP40; VT016966-ZpGDBD in attP2
SS20774	Adult	Jim Truman	Truman	2	N	No	No	10.1101/2024.01.09.574419	Meissner; 2024	3022889	06A		VT014709-x-VT004417	w[1118]; P{y[+t7.7] w[+mC]=VT014709-p65.AD}attP40; P{y[+t7.7] w[+mC]=VT004417-GAL4.DBD}attP2
SS20790	Adult	Jim Truman	Truman	2	N	No	No	10.1101/2024.01.09.574419	Meissner; 2024	3027656	08B		GMR_75F06-x-VT047325	w[1118]; P{y[+t7.7] w[+mC]=R75F06-p65.AD}attP40; P{y[+t7.7] w[+mC]=VT047325-GAL4.DBD}attP2/TM6B, Tb[1]
SS20791	Adult	Jim Truman	Truman	1	N	No	No	10.1101/2024.01.09.574419	Meissner; 2024	3022903	08B		GMR_75F06-x-VT058856	w[1118]; P{y[+t7.7] w[+mC]=R75F06-p65.AD}attP40; P{y[+t7.7] w[+mC]=VT058856-GAL4.DBD}attP2
SS20797	Adult	Jim Truman	Truman	1	N	Yes	No	10.1101/2024.01.09.574419	Meissner; 2024	3022908	06A		GMR_80C08-x-VT044982	w[1118]; P{y[+t7.7] w[+mC]=R80C08-p65.AD}attP40; P{y[+t7.7] w[+mC]=VT044982-GAL4.DBD}attP2
SS20806	Adult	Jim Truman	Truman	1	N	No	No	10.1101/2024.01.09.574419	Meissner; 2024	3022871	07B		VT044958-x-VT026140	w; VT044958-p65ADZp in attP40; VT026140-ZpGdbd in attP2
SS20807	Adult	Jim Truman	Truman	1	N	No	No	10.1101/2024.01.09.574419	Meissner; 2024	3022872	07B		VT044958-x-VT027704	w[1118]; P{y[+t7.7] w[+mC]=VT044958-p65.AD}attP40; P{y[+t7.7] w[+mC]=VT027704-GAL4.DBD}attP2
SS20810	Adult	Jim Truman	Truman	2	N	No	No	10.1101/2024.01.09.574419	Meissner; 2024	3024206	07B		VT049923-x-VT020833	w[1118]; P{y[+t7.7] w[+mC]=VT049923-p65.AD}attP40; P{y[+t7.7] w[+mC]=VT020833-GAL4.DBD}attP2
SS20818	Adult	Jim Truman	Truman	1	N	No	No	10.1101/2024.01.09.574419	Meissner; 2024	3022879	10B		VT050249-x-VT043613	w[1118]; P{y[+t7.7] w[+mC]=VT050249-p65.AD}attP40/CyO, P{2xTb[1]-RFP}CyO; P{y[+t7.7] w[+mC]=VT043613-GAL4.DBD}attP2/TM6B, Tb[1]
SS20826	Adult	Jim Truman	Truman	2	N	No	No	10.1101/2024.01.09.574419	Meissner; 2024	3022884	07B		VT029740-x-VT026140	w[1118]; P{y[+t7.7] w[+mC]=VT029740-p65.AD}attP40; P{y[+t7.7] w[+mC]=VT026140-GAL4.DBD}attP2
SS20829	Adult	Jim Truman	Truman	2	N	No	No	10.1101/2024.01.09.574419	Meissner; 2024	3024204	12A		VT025598-x-VT019307	w[1118]; P{y[+t7.7] w[+mC]=VT025598-p65.AD}attP40; P{y[+t7.7] w[+mC]=VT019307-GAL4.DBD}attP2
SS20830	Adult	Jim Truman	Truman	2	N	No	No	10.1101/2024.01.09.574419	Meissner; 2024	3022890	02A		VT025598-x-VT042767	w[1118]; P{y[+t7.7] w[+mC]=VT025598-p65.AD}attP40/CyO, P{2xTb[1]-RFP}CyO; P{y[+t7.7] w[+mC]=VT042767-GAL4.DBD}attP2/TM6B, Tb[1]
SS20834	Adult	Jim Truman	Truman	2	N	No	No	10.1101/2024.01.09.574419	Meissner; 2024	3024203	12A		GMR_22H01-x-GMR_22E06	w[1118]; P{y[+t7.7] w[+mC]=R22H01-p65.AD}attP40; P{y[+t7.7] w[+mC]=R22E06-GAL4.DBD}attP2
SS20846	Adult	Jim Truman	Truman	1	N	Yes	No	10.1101/2024.01.09.574419	Meissner; 2024	3022891	06B		GMR_26B04-x-VT058566	w[1118]; P{y[+t7.7] w[+mC]=R26B04-p65.AD}attP40; P{y[+t7.7] w[+mC]=VT058566-GAL4.DBD}attP2
SS20847	Adult	Jim Truman	Truman	2	N	No	No	10.1101/2024.01.09.574419	Meissner; 2024	3022893	14A		GMR_28A12-x-VT000606	w[1118]; P{y[+t7.7] w[+mC]=R28A12-p65.AD}attP40; P{y[+t7.7] w[+mC]=VT000606-GAL4.DBD}attP2/TM6B, Tb[1]
SS20849	Adult	Jim Truman	Truman	1	N	No	No	10.1101/2024.01.09.574419	Meissner; 2024	3022899	07B		GMR_34H12-x-VT019307	w[1118]; P{y[+t7.7] w[+mC]=R34H12-p65.AD}attP40; P{y[+t7.7] w[+mC]=VT019307-GAL4.DBD}attP2
SS20856	Adult	Jim Truman	Truman	2	N	No	No	10.1101/2024.01.09.574419	Meissner; 2024	3022883	07B		VT019307-x-VT049727	w[1118]; P{y[+t7.7] w[+mC]=VT019307-p65.AD}attP40; P{y[+t7.7] w[+mC]=VT049727-GAL4.DBD}attP2
SS20857	Adult	Jim Truman	Truman	2	N	No	No	10.1101/2024.01.09.574419	Meissner; 2024	3024201	13B		VT032228-x-VT042478	w[1118]; P{y[+t7.7] w[+mC]=VT032228-p65.AD}attP40; P{y[+t7.7] w[+mC]=VT042478-GAL4.DBD}attP2
SS21089	Adult	Jens Goldammer	Rubin	1	N	No	Yes	10.1101/2024.01.09.574419	Meissner; 2024	3023860	ATL031 and ATL032?, IB065 weak		VT036271-x-GMR_26C12	w[1118]; P{y[+t7.7] w[+mC]=VT036271-p65.AD}attP40; P{y[+t7.7] w[+mC]=R26C12-GAL4.DBD}attP2
SS21292	Adult	Aljoscha Nern	Rubin	2	N	No	No	10.1101/2024.01.09.574419	Meissner; 2024	3022823	PVLP TBD		GMR_22A02-x-VT050300	w[1118]; P{y[+t7.7] w[+mC]=R22A02-p65.AD}attP40; P{y[+t7.7] w[+mC]=VT050300-GAL4.DBD}attP2
SS21346	Adult	Barry Dickson	Dickson	1	N	No	No	10.1101/2024.01.09.574419	Meissner; 2024	3022550			VT043068-x-VT054805	w[1118]; P{y[+t7.7] w[+mC]=VT043068-p65.AD}attP40; P{y[+t7.7] w[+mC]=VT054805-GAL4.DBD}attP2
SS21348	Adult	Kaiyu Wang	Dickson	2	N	No	No	10.1101/2024.01.09.574419	Meissner; 2024	3022552			GMR_22D03-x-VT054805	w[1118]; P{y[+t7.7] w[+mC]=R22D03-p65.AD}attP40; P{y[+t7.7] w[+mC]=VT054805-GAL4.DBD}attP2
SS21359	Adult	Jens Goldammer	Rubin	1	N	No	No	10.1101/2024.01.09.574419	Meissner; 2024	3023887	LAL146-LAL151		GMR_37H01-x-GMR_85A07	w[1118]; P{y[+t7.7] w[+mC]=R37H01-p65.AD}attP40/CyO, P{2xTb[1]-RFP}CyO; P{y[+t7.7] w[+mC]=R85A07-GAL4.DBD}attP2
SS21644	Adult	Aljoscha Nern	Rubin	2	N	No	No	10.1101/2024.01.09.574419	Meissner; 2024	3023136	PVLP022/3/4 and/or similar		GMR_91C05-x-GMR_83H07	w[1118]; P{y[+t7.7] w[+mC]=R91C05-p65.AD}attP40/CyO, P{w[+mC]=2xTb[1]-RFP}CyO; P{y[+t7.7] w[+mC]=R83H07-GAL4.DBD}attP2
SS21679	Adult	Jens Goldammer	Rubin	2	N	No	No	10.1101/2024.01.09.574419	Meissner; 2024	3023879	PS052		GMR_25G10-x-VT000254	w[1118]; P{y[+t7.7] w[+mC]=R25G10-p65.AD}attP40/CyO, P{w[+mC]=2xTb[1]-RFP}CyO; P{y[+t7.7] w[+mC]=VT000254-GAL4.DBD}attP2
SS21696	Adult	Kaiyu Wang	Dickson	1	N	No	No	10.1101/2024.01.09.574419	Meissner; 2024	3025012			VT044842-x-VT007396	w[1118]; P{y[+t7.7] w[+mC]=VT044842-p65.AD}attP40; P{y[+t7.7] w[+mC]=VT007396-GAL4.DBD}attP2
SS21963	Adult	Jens Goldammer	Rubin	1	N	No	Yes	10.1101/2024.01.09.574419	Meissner; 2024	3023869	OCG04		VT002026-x-VT000877	w[1118]; P{y[+t7.7] w[+mC]=VT002026-p65.AD}attP40; P{y[+t7.7] w[+mC]=VT000877-GAL4.DBD}attP2
SS21976	Adult	Jens Goldammer	Rubin	1	N	No	Yes	10.1101/2024.01.09.574419	Meissner; 2024	3023907	OCG09		GMR_84E05-x-VT005106	w[1118]; P{y[+t7.7] w[+mC]=R84E05-p65.AD}attP40; P{y[+t7.7] w[+mC]=VT005106-GAL4.DBD}attP2
SS22035	Adult	Jens Goldammer	Rubin	1	N	No	No	10.1101/2024.01.09.574419	Meissner; 2024	3023867	OCG04		VT000877-x-VT028198	w[1118]; P{y[+t7.7] w[+mC]=VT000877-p65.AD}attP40; P{y[+t7.7] w[+mC]=VT028198-GAL4.DBD}attP2
SS22118	Adult	Jens Goldammer	Rubin	2	N	No	No	10.1101/2024.01.09.574419	Meissner; 2024	3023853	VES019-VES023, CL119-CL121, No Names: 1569256602, 1507182930, 1505140214, 1724124614, 1599323719, 1350367449		VT063540-x-VT045661	w[1118]; P{y[+t7.7] w[+mC]=VT063540-p65.AD}attP40; P{y[+t7.7] w[+mC]=VT045661-GAL4.DBD}attP2
SS22293	Adult	Aljoscha Nern	Rubin	1	N	No	Yes	10.1101/2024.01.09.574419	Meissner; 2024	3030095	PLP0008, TuTu		GMR_21D03-x-VT033054	w[1118]; P{y[+t7.7] w[+mC]=R21D03-p65.AD}attP40; P{y[+t7.7] w[+mC]=VT033054-GAL4.DBD}attP2
SS22296	Adult	Aljoscha Nern	Rubin	1	N	No	No	10.1101/2024.01.09.574419	Meissner; 2024	3030088	PLP0008		GMR_21D03-x-VT043166	w[1118]; P{y[+t7.7] w[+mC]=R21D03-p65.AD}attP40; P{y[+t7.7] w[+mC]=VT043166-GAL4.DBD}attP2
SS22437	Adult	Aljoscha Nern	Rubin	2	N	No	No	10.1101/2024.01.09.574419	Meissner; 2024	3023153	PVLP071		VT013594-x-VT002857	w[1118]; P{y[+t7.7] w[+mC]=VT013594-p65.AD}attP40; P{y[+t7.7] w[+mC]=VT002857-GAL4.DBD}attP2
SS22441	Adult	Aljoscha Nern	Rubin	1	N	No	No	10.1101/2024.01.09.574419	Meissner; 2024	3023156	PVLP071		VT056376-x-VT002857	w[1118]; P{y[+t7.7] w[+mC]=VT056376-p65.AD}attP40/CyO, P{2xTb[1]-RFP}CyO; P{y[+t7.7] w[+mC]=VT002857-GAL4.DBD}attP2
SS22505	Adult	Jens Goldammer	Rubin	2	N	No	Yes	10.1101/2024.01.09.574419	Meissner; 2024	3025211	PS159, PS161		VT020825-x-VT026018	w[1118]; P{y[+t7.7] w[+mC]=VT020825-p65.AD}attP40; P{y[+t7.7] w[+mC]=VT026018-GAL4.DBD}attP2
SS23197	Adult	Barry Dickson	Dickson	2	N	No	No	10.1101/2024.01.09.574419	Meissner; 2024	3024002			GMR_64A12-x-GMR_84B09	w[1118]; P{y[+t7.7] w[+mC]=R64A12-p65.AD}attP40; P{y[+t7.7] w[+mC]=R84B09-GAL4.DBD}attP2
SS23540	Adult	Jens Goldammer	Rubin	1	N	No	No	10.1101/2024.01.09.574419	Meissner; 2024	3023906	PS078-PS079, PS077		GMR_79C09-x-GMR_12E04	w[1118]; P{y[+t7.7] w[+mC]=R79C09-p65.AD}attP40; P{y[+t7.7] w[+mC]=R12E04-GAL4.DBD}attP2
SS23556	Adult	Masayoshi Ito	Rubin	2	N	No	No	10.1101/2024.01.09.574419	Meissner; 2024	3024741	SLP405_a, _b, _c		GMR_64F08-x-GMR_49C08	w[1118]; P{y[+t7.7] w[+mC]=R64F08-p65.AD}attP40; P{y[+t7.7] w[+mC]=R49C08-GAL4.DBD}attP2
SS23599	Adult	Jens Goldammer	Rubin	1	N	No	No	10.1101/2024.01.09.574419	Meissner; 2024	3039086	unknown GNG type 2		VT037537-x-GMR_66B07	w[1118]; P{y[+t7.7] w[+mC]=VT037537-p65.AD}attP40; P{y[+t7.7] w[+mC]=R66B07-GAL4.DBD}attP2
SS23691	Adult	Aljoscha Nern	Rubin	2	N	No	No	10.1101/2024.01.09.574419	Meissner; 2024	3023715	PVLP067/68 and/or similar		VT050239-x-VT012790	w[1118]; P{y[+t7.7] w[+mC]=VT050239-p65.AD}attP40; P{y[+t7.7] w[+mC]=VT012790-GAL4.DBD}attP2
SS23720	Adult	Aljoscha Nern	Rubin	1	N	No	Yes	10.1101/2024.01.09.574419	Meissner; 2024	3023724	PVLP067/68 and/or similar		VT012790-x-VT050239	w[1118]; P{y[+t7.7] w[+mC]=VT012790-p65.AD}attP40; P{y[+t7.7] w[+mC]=VT050239-GAL4.DBD}attP2
SS24617	Adult	Masayoshi Ito	Rubin	1	N	No	Yes	10.1101/2024.01.09.574419	Meissner; 2024	3024734	LHPD5b1		VT026655-x-GMR_26C12	w[1118]; P{y[+t7.7] w[+mC]=VT026655-p65.AD}attP40; P{y[+t7.7] w[+mC]=R26C12-GAL4.DBD}attP2
SS24860	Adult	Jens Goldammer	Rubin	2	N	No	No	10.1101/2024.01.09.574419	Meissner; 2024	3023892	CL171		GMR_48F12-x-GMR_48H11	w[1118]; P{y[+t7.7] w[+mC]=R48F12-p65.AD}attP40; P{y[+t7.7] w[+mC]=R48H11-GAL4.DBD}attP2
SS24868	Adult	Jens Goldammer	Rubin	1	N	No	No	10.1101/2024.01.09.574419	Meissner; 2024	3023856	PS043-PS044, SAD005-SAD007		VT043144-x-VT003478	w[1118]; P{y[+t7.7] w[+mC]=VT043144-p65.AD}attP40; P{y[+t7.7] w[+mC]=VT003478-GAL4.DBD}attP2
SS24913	Adult	Masayoshi Ito	Rubin	1	N	No	Yes	10.1101/2024.01.09.574419	Meissner; 2024	3024302			VT034811-x-GMR_78G04	w[1118]; P{y[+t7.7] w[+mC]=VT034811-p65.AD}attP40; P{y[+t7.7] w[+mC]=R78G04-GAL4.DBD}attP2
SS25095	Adult	Aljoscha Nern	Rubin	2	N	No	No	10.1101/2024.01.09.574419	Meissner; 2024	3024226			GMR_20D07-x-VT039959	w[1118]; P{y[+t7.7] w[+mC]=R20D07-p65.AD}attP40/CyO, P{w[+mC]=2xTb[1]-RFP}CyO; P{y[+t7.7] w[+mC]=VT039959-GAL4.DBD}attP2
SS25106	Adult	Aljoscha Nern	Rubin	1	N	No	No	10.1101/2024.01.09.574419	Meissner; 2024	3024231	PVLP097 or similar		GMR_20D07-x-GMR_67B01	w[1118]; P{y[+t7.7] w[+mC]=R20D07-p65.AD}attP40/CyO, P{w[+mC]=2xTb[1]-RFP}CyO; P{y[+t7.7] w[+mC]=R67B01-GAL4.DBD}attP2/TM6B, Tb[1]
SS25165	Adult	Aljoscha Nern	Rubin	1	N	No	Yes	10.1101/2024.01.09.574419	Meissner; 2024	3024251	PLP219		GMR_76B06-x-GMR_81D05	w[1118]; P{y[+t7.7] w[+mC]=R76B06-p65.AD}attP40; P{y[+t7.7] w[+mC]=R81D05-GAL4.DBD}attP2
SS25466	Adult	Ryo Minegishi	Dickson	1	N	No	No	10.1101/2024.01.09.574419	Meissner; 2024	3028844	LBA9, LBI15		VT039624-x-VT043132	w[1118]; P{y[+t7.7] w[+mC]=VT039624-p65.AD}attP40; P{y[+t7.7] w[+mC]=VT043132-GAL4.DBD}attP2
SS25473	Adult	Ryo Minegishi	Dickson	1	N	No	No	10.1101/2024.01.09.574419	Meissner; 2024	3028845	LBI66		VT043084-x-VT061518	w[1118]; P{y[+t7.7] w[+mC]=VT043084-p65.AD}attP40; P{y[+t7.7] w[+mC]=VT061518-GAL4.DBD}attP2
SS25480	Adult	Ryo Minegishi	Dickson	1	N	No	No	10.1101/2024.01.09.574419	Meissner; 2024	3028846	LBI2, LBI6		VT044957-x-VT019728	w[1118]; P{y[+t7.7] w[+mC]=VT044957-p65.AD}attP40/CyO; P{y[+t7.7] w[+mC]=VT019728-GAL4.DBD}attP2
SS25504	Adult	Ryo Minegishi	Dickson	1	N	No	No	10.1101/2024.01.09.574419	Meissner; 2024	3028856	LBI2, LBI6		VT050226-x-VT046808	w[1118]; P{y[+t7.7] w[+mC]=VT050226-p65.AD}attP40; P{y[+t7.7] w[+mC]=VT046808-GAL4.DBD}attP2/TM6B, Tb[1]
SS25516	Adult	Ryo Minegishi	Dickson	2	N	No	No	10.1101/2024.01.09.574419	Meissner; 2024	3028367	LBL23, LBL24, LUI8		VT008537-x-VT055068	w[1118]; P{y[+t7.7] w[+mC]=VT008537-p65.AD}attP40; P{y[+t7.7] w[+mC]=VT055068-GAL4.DBD}attP2
SS25564	Adult	Jim Truman	Truman	1	N	No	No	10.1101/2024.01.09.574419	Meissner; 2024	3024181	12A		VT057294-x-VT009094	w[1118]; P{y[+t7.7] w[+mC]=VT057294-p65.AD}attP40; P{y[+t7.7] w[+mC]=VT009094-GAL4.DBD}attP2
SS25572	Adult	Jim Truman	Truman	2	N	No	No	10.1101/2024.01.09.574419	Meissner; 2024	3024184	06A		VT039769-x-VT005526	w[1118]; P{y[+t7.7] w[+mC]=VT039769-p65.AD}attP40; P{y[+t7.7] w[+mC]=VT005526-GAL4.DBD}attP2
SS25573	Adult	Jim Truman	Truman	2	N	No	No	10.1101/2024.01.09.574419	Meissner; 2024	3024185	06A		VT039769-x-VT008191	w[1118]; P{y[+t7.7] w[+mC]=VT039769-p65.AD}attP40; P{y[+t7.7] w[+mC]=VT008191-GAL4.DBD}attP2
SS25575	Adult	Jim Truman	Truman	2	N	No	No	10.1101/2024.01.09.574419	Meissner; 2024	3024186	08A		VT030297-x-VT040724	w[1118]; P{y[+t7.7] w[+mC]=VT030297-p65.AD}attP40; P{y[+t7.7] w[+mC]=VT040724-GAL4.DBD}attP2
SS25576	Adult	Jim Truman	Truman	2	N	No	No	10.1101/2024.01.09.574419	Meissner; 2024	3024187	08A, 06B		VT030297-x-VT019423	w[1118]; P{y[+t7.7] w[+mC]=VT030297-p65.AD}attP40; P{y[+t7.7] w[+mC]=VT019423-GAL4.DBD}attP2/TM6B, Tb[1]
SS25577	Adult	Jim Truman	Truman	2	N	No	No	10.1101/2024.01.09.574419	Meissner; 2024	3024188	08A		VT039475-x-VT040724	w[1118]; P{y[+t7.7] w[+mC]=VT039475-p65.AD}attP40; P{y[+t7.7] w[+mC]=VT040724-GAL4.DBD}attP2
SS25580	Adult	Jim Truman	Truman	2	N	No	No	10.1101/2024.01.09.574419	Meissner; 2024	3024190	06B		VT004417-x-GMR_86D08	w[1118]; P{y[+t7.7] w[+mC]=VT004417-p65.AD}attP40; P{y[+t7.7] w[+mC]=R86D08-GAL4.DBD}attP2
SS25582	Adult	Jim Truman	Truman	1	N	Yes	No	10.1101/2024.01.09.574419	Meissner; 2024	3024191	12A		GMR_22H01-x-VT009094	w[1118]; P{y[+t7.7] w[+mC]=R22H01-p65.AD}attP40; P{y[+t7.7] w[+mC]=VT009094-GAL4.DBD}attP2
SS25585	Adult	Jim Truman	Truman	2	N	No	No	10.1101/2024.01.09.574419	Meissner; 2024	3024194	18B		GMR_26B06-x-VT027008	w[1118]; P{y[+t7.7] w[+mC]=R26B06-p65.AD}attP40; P{y[+t7.7] w[+mC]=VT027008-GAL4.DBD}attP2
SS25586	Adult	Jim Truman	Truman	2	N	No	No	10.1101/2024.01.09.574419	Meissner; 2024	3024195	18B		GMR_26B06-x-VT064564	w[1118]; P{y[+t7.7] w[+mC]=R26B06-p65.AD}attP40; P{y[+t7.7] w[+mC]=VT064564-GAL4.DBD}attP2
SS25587	Adult	Jim Truman	Truman	1	N	No	No	10.1101/2024.01.09.574419	Meissner; 2024	3024196	18B		GMR_26B06-x-VT061933	w[1118]; P{y[+t7.7] w[+mC]=R26B06-p65.AD}attP40; P{y[+t7.7] w[+mC]=VT061933-GAL4.DBD}attP2
SS25594	Adult	Jim Truman	Truman	2	N	No	No	10.1101/2024.01.09.574419	Meissner; 2024	3024198	02A		GMR_50G08-x-VT008533	w[1118]; P{y[+t7.7] w[+mC]=R50G08-p65.AD}attP40; P{y[+t7.7] w[+mC]=VT008533-GAL4.DBD}attP2
SS25597	Adult	Jim Truman	Truman	1	N	No	No	10.1101/2024.01.09.574419	Meissner; 2024	3024200	19B		GMR_91F05-x-VT060731	w[1118]; P{y[+t7.7] w[+mC]=R91F05-p65.AD}attP40/CyO, P{w[+mC]=2xTb[1]-RFP}CyO; P{y[+t7.7] w[+mC]=VT060731-GAL4.DBD}attP2
SS25733	Adult	Barry Dickson	Dickson	1	N	No	Yes	10.1101/2024.01.09.574419	Meissner; 2024	3024004			GMR_93D10-x-GMR_94D12	w[1118]; P{y[+t7.7] w[+mC]=R93D10-p65.AD}attP40; P{y[+t7.7] w[+mC]=R94D12-GAL4.DBD}attP2
SS25735	Adult	Kaiyu Wang	Dickson	1	N	No	No	10.1101/2024.01.09.574419	Meissner; 2024	3024005			GMR_94D12-x-GMR_93D11	w[1118]; P{y[+t7.7] w[+mC]=R94D12-p65.AD}attP40/CyO, P{w[+mC]=2xTb[1]-RFP}CyO; P{y[+t7.7] w[+mC]=R93D11-GAL4.DBD}attP2
SS25885	Adult	Kaiyu Wang	Dickson	1	N	Yes	No	10.1101/2024.01.09.574419	Meissner; 2024	3031525	VNC		VT031084-x-VT033614	w[1118]; P{y[+t7.7] w[+mC]=VT031084-p65.AD}attP40; P{y[+t7.7] w[+mC]=VT033614-GAL4.DBD}attP2
SS26094	Adult	Masayoshi Ito	Rubin	2	N	No	No	10.1101/2024.01.09.574419	Meissner; 2024	3024334	ATL001		GMR_91D10-x-GMR_77A01	w[1118]; P{y[+t7.7] w[+mC]=R91D10-p65.AD}attP40; P{y[+t7.7] w[+mC]=R77A01-GAL4.DBD}attP2
SS26356	Adult	Masayoshi Ito	Rubin	2	N	No	No	10.1101/2024.01.09.574419	Meissner; 2024	3024306	SLP092?		VT015830-x-GMR_89B12	w[1118]; P{y[+t7.7] w[+mC]=VT015830-p65.AD}attP40; P{y[+t7.7] w[+mC]=R89B12-GAL4.DBD}attP2
SS26358	Adult	Masayoshi Ito	Rubin	1	N	No	Yes	10.1101/2024.01.09.574419	Meissner; 2024	3024305			VT015830-x-VT033463	w[1118]; P{y[+t7.7] w[+mC]=VT015830-p65.AD}attP40; P{y[+t7.7] w[+mC]=VT033463-GAL4.DBD}attP2
SS26371	Adult	Masayoshi Ito	Rubin	1	N	No	Yes	10.1101/2024.01.09.574419	Meissner; 2024	3024299	SLP082		VT046821-x-GMR_82F01	w[1118]; P{y[+t7.7] w[+mC]=VT046821-p65.AD}attP40; P{y[+t7.7] w[+mC]=R82F01-GAL4.DBD}attP2
SS26913	Adult	Jens Goldammer	Rubin	2	N	No	No	10.1101/2024.01.09.574419	Meissner; 2024	3025225	OCG07		GMR_40C02-x-GMR_89A03	w[1118]; P{y[+t7.7] w[+mC]=R40C02-p65.AD}attP40/CyO, P{w[+mC]=2xTb[1]-RFP}CyO; P{y[+t7.7] w[+mC]=R89A03-GAL4.DBD}attP2
SS26926	Adult	Jens Goldammer	Rubin	1	N	No	No	10.1101/2024.01.09.574419	Meissner; 2024	3025218	OCG09		GMR_38H01-x-GMR_58G03	w[1118]; P{y[+t7.7] w[+mC]=R38H01-p65.AD}attP40/CyO, P{w[+mC]=2xTb[1]-RFP}CyO; P{y[+t7.7] w[+mC]=R58G03-GAL4.DBD}attP2/TM6B, Tb[1]
SS26953	Adult	Jim Truman	Truman	2	N	No	No	10.1101/2024.01.09.574419	Meissner; 2024	3024795	20A-22A		VT003849-x-GMR_72E09	w[1118]; P{y[+t7.7] w[+mC]=VT003849-p65.AD}attP40; P{y[+t7.7] w[+mC]=R72E09-GAL4.DBD}attP2
SS26967	Adult	Jim Truman	Truman	2	N	No	No	10.1101/2024.01.09.574419	Meissner; 2024	3024783	06A		GMR_96A08-x-VT039769	w[1118]; P{y[+t7.7] w[+mC]=R96A08-p65.AD}attP40; P{y[+t7.7] w[+mC]=VT039769-GAL4.DBD}attP2
SS26968	Adult	Jim Truman	Truman	2	N	No	No	10.1101/2024.01.09.574419	Meissner; 2024	3024797	20A-22A		GMR_37G12-x-GMR_72E09	w[1118]; P{y[+t7.7] w[+mC]=R37G12-p65.AD}attP40; P{y[+t7.7] w[+mC]=R72E09-GAL4.DBD}attP2
SS26973	Adult	Jim Truman	Truman	2	N	No	No	10.1101/2024.01.09.574419	Meissner; 2024	3024798	20A-22A		GMR_75H10-x-GMR_72E09	w[1118]; P{y[+t7.7] w[+mC]=R75H10-p65.AD}attP40; P{y[+t7.7] w[+mC]=R72E09-GAL4.DBD}attP2
SS26974	Adult	Jim Truman	Truman	2	N	No	No	10.1101/2024.01.09.574419	Meissner; 2024	3024785	20A-22A		GMR_75H10-x-GMR_92A08	w[1118]; P{y[+t7.7] w[+mC]=R75H10-p65.AD}attP40; P{y[+t7.7] w[+mC]=R92A08-GAL4.DBD}attP2
SS26977	Adult	Jim Truman	Truman	2	N	No	No	10.1101/2024.01.09.574419	Meissner; 2024	3024800	21A		GMR_72H09-x-GMR_54B03	w[1118]; P{y[+t7.7] w[+mC]=R72H09-p65.AD}attP40; P{y[+t7.7] w[+mC]=R54B03-GAL4.DBD}attP2/TM6B, Tb[1]
SS27135	Adult	Masayoshi Ito	Rubin	1	N	No	No	10.1101/2024.01.09.574419	Meissner; 2024	3024315	AVLP041?, AVLP042?		GMR_29G03-x-GMR_38E10	w[1118]; P{y[+t7.7] w[+mC]=R29G03-p65.AD}attP40; P{y[+t7.7] w[+mC]=R38E10-GAL4.DBD}attP2
SS27137	Adult	Masayoshi Ito	Rubin	2	N	No	No	10.1101/2024.01.09.574419	Meissner; 2024	3024316			GMR_29G03-x-GMR_87G07	w[1118]; P{y[+t7.7] w[+mC]=R29G03-p65.AD}attP40/CyO, P{w[+mC]=2xTb[1]-RFP}CyO; P{y[+t7.7] w[+mC]=R87G07-GAL4.DBD}attP2
SS27191	Adult	Kaiyu Wang	Dickson	2	N	No	No	10.1101/2024.01.09.574419	Meissner; 2024	3030383			VT025718-x-VT043086	w[1118]; P{y[+t7.7] w[+mC]=VT025718-p65.AD}attP40/CyO, P{w[+mC]=2xTb[1]-RFP}CyO; P{y[+t7.7] w[+mC]=VT043086-GAL4.DBD}attP2
SS27239	Adult	Masayoshi Ito	Rubin	1	N	No	Yes	10.1101/2024.01.09.574419	Meissner; 2024	3024310	CL022		GMR_23G11-x-GMR_30C01	w[1118]; P{y[+t7.7] w[+mC]=R23G11-p65.AD}attP40; P{y[+t7.7] w[+mC]=R30C01-GAL4.DBD}attP2
SS27255	Adult	Masayoshi Ito	Rubin	1	N	No	Yes	10.1101/2024.01.09.574419	Meissner; 2024	3024326			GMR_46F09-x-GMR_77B11	w[1118]; P{y[+t7.7] w[+mC]=R46F09-p65.AD}attP40; P{y[+t7.7] w[+mC]=R77B11-GAL4.DBD}attP2
SS27265	Adult	Jens Goldammer	Rubin	2	N	No	No	10.1101/2024.01.09.574419	Meissner; 2024	3039138	unknown GNG type 1		GMR_60D10-x-GMR_38B11	w[1118]; P{y[+t7.7] w[+mC]=R60D10-p65.AD}attP40; P{y[+t7.7] w[+mC]=R38B11-GAL4.DBD}attP2
SS27422	Adult	Ryo Minegishi	Dickson	1	N	Yes	No	10.1101/2024.01.09.574419	Meissner; 2024	3028460	LUL58		GMR_85C01-x-GMR_12D09	w[1118]; P{y[+t7.7] w[+mC]=R85C01-p65.AD}attP40/CyO, P{w[+mC]=2xTb[1]-RFP}CyO; P{y[+t7.7] w[+mC]=R12D09-GAL4.DBD}attP2/TM6B, Tb[1]
SS27425	Adult	Ryo Minegishi	Dickson	2	N	No	No	10.1101/2024.01.09.574419	Meissner; 2024	3028882	LUL58		GMR_89G04-x-GMR_52E12	w[1118]; P{y[+t7.7] w[+mC]=R89G04-p65.AD}attP40/CyO; P{y[+t7.7] w[+mC]=R52E12-GAL4.DBD}attP2/TM6B, Tb[1]
SS27580	Adult	Masayoshi Ito	Rubin	2	N	No	No	10.1101/2024.01.09.574419	Meissner; 2024	3024969	MBDL		GMR_45F09-x-GMR_70E08	w[1118]; P{y[+t7.7] w[+mC]=R45F09-p65.AD}attP40; P{y[+t7.7] w[+mC]=R70E08-GAL4.DBD}attP2
SS27590	Adult	Masayoshi Ito	Rubin	1	N	No	No	10.1101/2024.01.09.574419	Meissner; 2024	3024944	MBDL		GMR_34E12-x-GMR_53E11	w[1118]; P{y[+t7.7] w[+mC]=R34E12-p65.AD}attP40; P{y[+t7.7] w[+mC]=R53E11-GAL4.DBD}attP2
SS27649	Adult	Jens Goldammer	Rubin	2	N	No	No	10.1101/2024.01.09.574419	Meissner; 2024	3025227	PLP196		GMR_59B10-x-GMR_85F12	w[1118]; P{y[+t7.7] w[+mC]=R59B10-p65.AD}attP40; P{y[+t7.7] w[+mC]=R85F12-GAL4.DBD}attP2
SS27959	Adult	Masayoshi Ito	Rubin	1	N	No	Yes	10.1101/2024.01.09.574419	Meissner; 2024	3024942			GMR_48A08-x-GMR_60F09	w[1118]; P{y[+t7.7] w[+mC]=R48A08-p65.AD}attP40; P{y[+t7.7] w[+mC]=R60F09-GAL4.DBD}attP2
SS27970	Adult	Masayoshi Ito	Rubin	1	N	No	Yes	10.1101/2024.01.09.574419	Meissner; 2024	3024957			GMR_22E07-x-GMR_16B04	w[1118]; P{y[+t7.7] w[+mC]=R22E07-p65.AD}attP40; P{y[+t7.7] w[+mC]=R16B04-GAL4.DBD}attP2
SS27991	Adult	Masayoshi Ito	Rubin	1	Y	No	Yes	10.1101/2024.01.09.574419	Meissner; 2024	3024958			GMR_92E10-x-GMR_16B04	w[1118]; P{y[+t7.7] w[+mC]=R92E10-p65.AD}attP40; P{y[+t7.7] w[+mC]=R16B04-GAL4.DBD}attP2
SS28003	Adult	Ryo Minegishi	Dickson	1	N	No	No	10.1101/2024.01.09.574419	Meissner; 2024	3029274	LBL46, LBL47		GMR_91F05-x-GMR_9C12	w[1118]; P{y[+t7.7] w[+mC]=R91F05-p65.AD}attP40/CyO, P{w[+mC]=2xTb[1]-RFP}CyO; P{y[+t7.7] w[+mC]=R9C12-GAL4.DBD}attP2
SS28010	Adult	Ryo Minegishi	Dickson	1	N	No	No	10.1101/2024.01.09.574419	Meissner; 2024	3028884	LBL49		GMR_70D06-x-GMR_59E04	w[1118]; P{y[+t7.7] w[+mC]=R70D06-p65.AD}attP40; P{y[+t7.7] w[+mC]=R59E04-GAL4.DBD}attP2
SS28035	Adult	Ryo Minegishi	Dickson	1	N	Yes	No	10.1101/2024.01.09.574419	Meissner; 2024	3028888	LBI1		GMR_33C01-x-GMR_70C10	w[1118]; P{y[+t7.7] w[+mC]=R33C01-p65.AD}attP40; P{y[+t7.7] w[+mC]=R70C10-GAL4.DBD}attP2/TM6B, Tb[1]
SS28218	Adult	Jens Goldammer	Rubin	1	N	No	No	10.1101/2024.01.09.574419	Meissner; 2024	3025204	CL128		VT008462-x-VT019073	w[1118]; P{y[+t7.7] w[+mC]=VT008462-p65.AD}attP40; P{y[+t7.7] w[+mC]=VT019073-GAL4.DBD}attP2/TM6B, Tb[1]
SS28428	Adult	Ryo Minegishi	Dickson	2	N	No	No	10.1101/2024.01.09.574419	Meissner; 2024	3028620	unpaired		VT029799-x-VT013605	w[1118]; P{y[+t7.7] w[+mC]=VT029799-p65.AD}attP40; P{y[+t7.7] w[+mC]=VT013605-GAL4.DBD}attP2/TM6B, Tb[1]
SS28453	Adult	Ryo Minegishi	Dickson	2	N	No	No	10.1101/2024.01.09.574419	Meissner; 2024	3028372	LUI6		GMR_52G05-x-GMR_85A03	w[1118]; P{y[+t7.7] w[+mC]=R52G05-p65.AD}attP40; P{y[+t7.7] w[+mC]=R85A03-GAL4.DBD}attP2
SS28598	Adult	Jim Truman	Truman	2	N	No	No	10.1101/2024.01.09.574419	Meissner; 2024	3024802	07B		VT044958-x-GMR_92A11	w[1118]; P{y[+t7.7] w[+mC]=VT044958-p65.AD}attP40; P{y[+t7.7] w[+mC]=R92A11-GAL4.DBD}attP2
SS28630	Adult	Masayoshi Ito	Rubin	1	N	No	Yes	10.1101/2024.01.09.574419	Meissner; 2024	3024961	SMP564		GMR_42E03-x-GMR_45G05	w[1118]; P{y[+t7.7] w[+mC]=R42E03-p65.AD}attP40; P{y[+t7.7] w[+mC]=R45G05-GAL4.DBD}attP2
SS28776	Adult	Masayoshi Ito	Rubin	1	N	No	No	10.1101/2024.01.09.574419	Meissner; 2024	3024966	PI1_a		GMR_18B10-x-GMR_35G08	w[1118]; P{y[+t7.7] w[+mC]=R18B10-p65.AD}attP40; P{y[+t7.7] w[+mC]=R35G08-GAL4.DBD}attP2
SS28784	Adult	Masayoshi Ito	Rubin	1	N	No	Yes	10.1101/2024.01.09.574419	Meissner; 2024	3024972	SMP359_b		GMR_64A12-x-GMR_82F01	w[1118]; P{y[+t7.7] w[+mC]=R64A12-p65.AD}attP40; P{y[+t7.7] w[+mC]=R82F01-GAL4.DBD}attP2
SS28827	Adult	Aljoscha Nern	Rubin	1	N	No	No	10.1101/2024.01.09.574419	Meissner; 2024	3024793	AVLP TBD		VT057295-x-GMR_22C12	w[1118]; P{y[+t7.7] w[+mC]=VT057295-p65.AD}attP40; P{y[+t7.7] w[+mC]=R22C12-GAL4.DBD}attP2/TM6B, Tb[1]
SS28943	Adult	Jim Truman	Truman	2	N	No	No	10.1101/2024.01.09.574419	Meissner; 2024	3024903	10B		VT016127-x-VT000688	w[1118]; P{y[+t7.7] w[+mC]=VT016127-p65.AD}attP40; P{y[+t7.7] w[+mC]=VT000688-GAL4.DBD}attP2
SS28945	Adult	Jim Truman	Truman	2	N	No	No	10.1101/2024.01.09.574419	Meissner; 2024	3024907	00A		VT016127-x-VT063306	w[1118]; P{y[+t7.7] w[+mC]=VT016127-p65.AD}attP40; P{y[+t7.7] w[+mC]=VT063306-GAL4.DBD}attP2/TM6B, Tb[1]
SS28951	Adult	Jim Truman	Truman	2	N	No	No	10.1101/2024.01.09.574419	Meissner; 2024	3024896	06B		VT014712-x-VT046792	w[1118]; P{y[+t7.7] w[+mC]=VT014712-p65.AD}attP40; P{y[+t7.7] w[+mC]=VT046792-GAL4.DBD}attP2
SS28953	Adult	Jim Truman	Truman	2	N	No	No	10.1101/2024.01.09.574419	Meissner; 2024	3024912	06B		VT014712-x-VT045240	w[1118]; P{y[+t7.7] w[+mC]=VT014712-p65.AD}attP40; P{y[+t7.7] w[+mC]=VT045240-GAL4.DBD}attP2
SS28954	Adult	Jim Truman	Truman	2	N	No	No	10.1101/2024.01.09.574419	Meissner; 2024	3024913	06B		VT014712-x-VT008133	w[1118]; P{y[+t7.7] w[+mC]=VT014712-p65.AD}attP40; P{y[+t7.7] w[+mC]=VT008133-GAL4.DBD}attP2
SS28958	Adult	Jim Truman	Truman	2	N	No	No	10.1101/2024.01.09.574419	Meissner; 2024	3024901	09A		VT026324-x-VT047276	w[1118]; P{y[+t7.7] w[+mC]=VT026324-p65.AD}attP40; P{y[+t7.7] w[+mC]=VT047276-GAL4.DBD}attP2
SS28961	Adult	Jim Truman	Truman	2	N	No	No	10.1101/2024.01.09.574419	Meissner; 2024	3024900	09A		VT049362-x-VT047276	w[1118]; P{y[+t7.7] w[+mC]=VT049362-p65.AD}attP40; P{y[+t7.7] w[+mC]=VT047276-GAL4.DBD}attP2
SS28963	Adult	Jim Truman	Truman	1	N	No	No	10.1101/2024.01.09.574419	Meissner; 2024	3024897	09A		VT049362-x-VT026324	w[1118]; P{y[+t7.7] w[+mC]=VT049362-p65.AD}attP40; P{y[+t7.7] w[+mC]=VT026324-GAL4.DBD}attP2
SS28965	Adult	Jim Truman	Truman	2	N	No	No	10.1101/2024.01.09.574419	Meissner; 2024	3024910	00A		VT048865-x-VT063306	w[1118]; P{y[+t7.7] w[+mC]=VT048865-p65.AD}attP40; P{y[+t7.7] w[+mC]=VT063306-GAL4.DBD}attP2/TM6B, Tb[1]
SS28966	Adult	Jim Truman	Truman	2	N	No	No	10.1101/2024.01.09.574419	Meissner; 2024	3024893	09A		VT047276-x-VT040016	w[1118]; P{y[+t7.7] w[+mC]=VT047276-p65.AD}attP40; P{y[+t7.7] w[+mC]=VT040016-GAL4.DBD}attP2
SS28969	Adult	Jim Truman	Truman	2	N	No	No	10.1101/2024.01.09.574419	Meissner; 2024	3024908	06B; MN		VT028447-x-VT063306	w[1118]; P{y[+t7.7] w[+mC]=VT028447-p65.AD}attP40; P{y[+t7.7] w[+mC]=VT063306-GAL4.DBD}attP2/TM6B, Tb[1]
SS28970	Adult	Jim Truman	Truman	2	N	No	No	10.1101/2024.01.09.574419	Meissner; 2024	3024914	06B		VT044655-x-VT057469	w[1118]; P{y[+t7.7] w[+mC]=VT044655-p65.AD}attP40; P{y[+t7.7] w[+mC]=VT057469-GAL4.DBD}attP2
SS28975	Adult	Jim Truman	Truman	2	N	No	No	10.1101/2024.01.09.574419	Meissner; 2024	3024892	09A		VT000360-x-VT040016	w[1118]; P{y[+t7.7] w[+mC]=VT000360-p65.AD}attP40; P{y[+t7.7] w[+mC]=VT040016-GAL4.DBD}attP2
SS28977	Adult	Jim Truman	Truman	1	N	No	No	10.1101/2024.01.09.574419	Meissner; 2024	3024905	09A		GMR_30A10-x-VT044946	w[1118]; P{y[+t7.7] w[+mC]=R30A10-p65.AD}attP40; P{y[+t7.7] w[+mC]=VT044946-GAL4.DBD}attP2
SS28980	Adult	Jim Truman	Truman	1	N	Yes	No	10.1101/2024.01.09.574419	Meissner; 2024	3024906	09A		GMR_52E12-x-VT037862	w[1118]; P{y[+t7.7] w[+mC]=R52E12-p65.AD}attP40; P{y[+t7.7] w[+mC]=VT037862-GAL4.DBD}attP2
SS29118	Adult	Gerry Rubin	Rubin	1	N	No	No	10.1101/2024.01.09.574419	Meissner; 2024	3031720	unknown		GMR_28A08-x-GMR_25C01	w[1118]; P{y[+t7.7] w[+mC]=R28A08-p65.AD}attP40/CyO, P{w[+mC]=2xTb[1]-RFP}CyO; P{y[+t7.7] w[+mC]=R25C01-GAL4.DBD}attP2
SS29144	Adult	Aljoscha Nern	Rubin	1	N	No	No	10.1101/2024.01.09.574419	Meissner; 2024	3024874	AVLP466 or similar		GMR_44H01-x-GMR_45F11	w[1118]; P{y[+t7.7] w[+mC]=R44H01-p65.AD}attP40; P{y[+t7.7] w[+mC]=R45F11-GAL4.DBD}attP2/TM6B, Tb[1]
SS29243	Adult	Gabriella Sterne	Dickson	2	N	No	No	10.1101/2024.01.09.574419	Meissner; 2024	3044405	butterfly		GMR_55C05-x-GMR_65F12	w[1118]; P{y[+t7.7] w[+mC]=R55C05-p65.AD}attP40/CyO; P{y[+t7.7] w[+mC]=R65F12-GAL4.DBD}attP2
SS29258	Adult	Jim Truman	Truman	2	N	No	No	10.1101/2024.01.09.574419	Meissner; 2024	3024891	09A		GMR_17C09-x-VT000767	w[1118]; P{y[+t7.7] w[+mC]=R17C09-p65.AD}attP40; P{y[+t7.7] w[+mC]=VT000767-GAL4.DBD}attP2
SS29276	Adult	Jens Goldammer	Rubin	1	N	No	Yes	10.1101/2024.01.09.574419	Meissner; 2024	3025209	PS108		VT026001-x-VT048854	w[1118]; P{y[+t7.7] w[+mC]=VT026001-p65.AD}attP40/CyO, P{w[+mC]=2xTb[1]-RFP}CyO; P{y[+t7.7] w[+mC]=VT048854-GAL4.DBD}attP2
SS29404	Adult	Aljoscha Nern	Rubin	1	N	No	No	10.1101/2024.01.09.574419	Meissner; 2024	3024872	PVLP024, PVLP025		VT044847-x-GMR_95A11	w[1118]; P{y[+t7.7] w[+mC]=VT044847-p65.AD}attP40; P{y[+t7.7] w[+mC]=R95A11-GAL4.DBD}attP2
SS29662	Adult	Ryo Minegishi	Dickson	1	N	Yes	No	10.1101/2024.01.09.574419	Meissner; 2024	3028374	LBL26, LBL27, LBL28		GMR_85A01-x-VT044168	w[1118]; P{y[+t7.7] w[+mC]=R85A01-p65.AD}attP40; P{y[+t7.7] w[+mC]=VT044168-GAL4.DBD}attP2
SS29675	Adult	Masayoshi Ito	Rubin	1	N	No	No	10.1101/2024.01.09.574419	Meissner; 2024	3025065	CRE054		GMR_38F08-x-GMR_53H03	w[1118]; P{y[+t7.7] w[+mC]=R38F08-p65.AD}attP40/CyO, P{w[+mC]=2xTb[1]-RFP}CyO; P{y[+t7.7] w[+mC]=R53H03-GAL4.DBD}attP2
SS29857	Adult	Ryo Minegishi	Dickson	2	N	No	No	10.1101/2024.01.09.574419	Meissner; 2024	3029368	LBL23		VT019718-x-VT055068	w; VT019718-p65ADZp in attP40; VT055068-ZpGdbd in attP2
SS29882	Adult	Ryo Minegishi	Dickson	1	N	Yes	No	10.1101/2024.01.09.574419	Meissner; 2024	3028910	LUL58		GMR_52E12-x-VT019330	w[1118]; P{y[+t7.7] w[+mC]=R52E12-p65.AD}attP40; P{y[+t7.7] w[+mC]=VT019330-GAL4.DBD}attP2
SS29886	Adult	Ryo Minegishi	Dickson	2	N	No	No	10.1101/2024.01.09.574419	Meissner; 2024	3028912	LUL1		GMR_60G04-x-VT063982	w[1118]; P{y[+t7.7] w[+mC]=R60G04-p65.AD}attP40; P{y[+t7.7] w[+mC]=VT063982-GAL4.DBD}attP2
SS29892	Adult	Ryo Minegishi	Dickson	2	N	No	No	10.1101/2024.01.09.574419	Meissner; 2024	3028913	LBL23, LBL24, LUI8		GMR_67F03-x-VT055068	w[1118]; P{y[+t7.7] w[+mC]=R67F03-p65.AD}attP40/CyO, P{w[+mC]=2xTb[1]-RFP}CyO; P{y[+t7.7] w[+mC]=VT055068-GAL4.DBD}attP2
SS29911	Adult	Jens Goldammer	Rubin	1	N	No	Yes	10.1101/2024.01.09.574419	Meissner; 2024	3025216	PS111		GMR_16E11-x-GMR_20G10	w[1118]; P{y[+t7.7] w[+mC]=R16E11-p65.AD}attP40; P{y[+t7.7] w[+mC]=R20G10-GAL4.DBD}attP2/TM6B, Tb[1]
SS29923	Adult	Jens Goldammer	Rubin	1	N	No	No	10.1101/2024.01.09.574419	Meissner; 2024	3039201	PS217, IB066		GMR_64B07-x-VT028547	w[1118]; P{y[+t7.7] w[+mC]=R64B07-p65.AD}attP40; P{y[+t7.7] w[+mC]=VT028547-GAL4.DBD}attP2/TM6B, Tb[+]
SS30185	Adult	Jim Truman	Truman	2	N	No	No	10.1101/2024.01.09.574419	Meissner; 2024	3024755	06B		GMR_26B04-x-VT018463	w[1118]; P{y[+t7.7] w[+mC]=R26B04-p65.AD}attP40; P{y[+t7.7] w[+mC]=VT018463-GAL4.DBD}attP2
SS30195	Adult	Masayoshi Ito	Rubin	1	N	No	Yes	10.1101/2024.01.09.574419	Meissner; 2024	3025076	SMP588		GMR_10D10-x-GMR_84A12	w[1118]; P{y[+t7.7] w[+mC]=R10D10-p65.AD}attP40; P{y[+t7.7] w[+mC]=R84A12-GAL4.DBD}attP2
SS30198	Adult	Masayoshi Ito	Rubin	2	N	No	No	10.1101/2024.01.09.574419	Meissner; 2024	3025066	SIP003_a?, SIP003_b?		GMR_16C09-x-GMR_19F01	w[1118]; P{y[+t7.7] w[+mC]=R16C09-p65.AD}attP40/CyO, P{w[+mC]=2xTb[1]-RFP}CyO; P{y[+t7.7] w[+mC]=R19F01-GAL4.DBD}attP2
SS30234	Adult	Masayoshi Ito	Rubin	1	N	No	Yes	10.1101/2024.01.09.574419	Meissner; 2024	3025064			GMR_40F04-x-GMR_35G07	w[1118]; P{y[+t7.7] w[+mC]=R40F04-p65.AD}attP40; P{y[+t7.7] w[+mC]=R35G07-GAL4.DBD}attP2
SS30265	Adult	Jens Goldammer	Rubin	1	N	No	No	10.1101/2024.01.09.574419	Meissner; 2024	3025210	PS119-PS122		VT045575-x-VT017683	w[1118]; P{y[+t7.7] w[+mC]=VT045575-p65.AD}attP40; P{y[+t7.7] w[+mC]=VT017683-GAL4.DBD}attP2
SS30784	Adult	Jim Truman	Truman	1	N	No	No	10.1101/2024.01.09.574419	Meissner; 2024	3025360	11B		VT043090-x-VT041432	w[1118]; P{y[+t7.7] w[+mC]=VT043090-p65.AD}attP40; P{y[+t7.7] w[+mC]=VT041432-GAL4.DBD}attP2
SS30787	Adult	Jim Truman	Truman	2	N	No	No	10.1101/2024.01.09.574419	Meissner; 2024	3025357	11B, 18B		VT043090-x-VT018834	w[1118]; P{y[+t7.7] w[+mC]=VT043090-p65.AD}attP40; P{y[+t7.7] w[+mC]=VT018834-GAL4.DBD}attP2/TM6B, Tb[1]
SS30790	Adult	Jim Truman	Truman	2	N	No	No	10.1101/2024.01.09.574419	Meissner; 2024	3025355	03B		VT043090-x-VT032899	w[1118]; P{y[+t7.7] w[+mC]=VT043090-p65.AD}attP40; P{y[+t7.7] w[+mC]=VT032899-GAL4.DBD}attP2
SS30793	Adult	Jim Truman	Truman	1	N	No	No	10.1101/2024.01.09.574419	Meissner; 2024	3025356	03B		VT043090-x-VT064571	w[1118]; P{y[+t7.7] w[+mC]=VT043090-p65.AD}attP40; P{y[+t7.7] w[+mC]=VT064571-GAL4.DBD}attP2
SS30798	Adult	Jim Truman	Truman	2	N	No	No	10.1101/2024.01.09.574419	Meissner; 2024	3025359	16B		VT025966-x-VT018834	w[1118]; P{y[+t7.7] w[+mC]=VT025966-p65.AD}attP40; P{y[+t7.7] w[+mC]=VT018834-GAL4.DBD}attP2/TM6B, Tb[1]
SS30800	Adult	Jim Truman	Truman	1	N	No	No	10.1101/2024.01.09.574419	Meissner; 2024	3025353	03B, 11B		VT007903-x-VT020605	w[1118]; P{y[+t7.7] w[+mC]=VT007903-p65.AD}attP40; P{y[+t7.7] w[+mC]=VT020605-GAL4.DBD}attP2
SS30801	Adult	Jim Truman	Truman	2	N	No	No	10.1101/2024.01.09.574419	Meissner; 2024	3025354	03B		VT007903-x-VT008183	w[1118]; P{y[+t7.7] w[+mC]=VT007903-p65.AD}attP40; P{y[+t7.7] w[+mC]=VT008183-GAL4.DBD}attP2
SS30804	Adult	Jim Truman	Truman	2	N	No	No	10.1101/2024.01.09.574419	Meissner; 2024	3025368	01B		GMR_30A10-x-GMR_55A03	w[1118]; P{y[+t7.7] w[+mC]=R30A10-p65.AD}attP40; P{y[+t7.7] w[+mC]=R55A03-GAL4.DBD}attP2
SS30815	Adult	Jim Truman	Truman	2	N	No	No	10.1101/2024.01.09.574419	Meissner; 2024	3025366	01B		VT044946-x-GMR_58F02	w[1118]; P{y[+t7.7] w[+mC]=VT044946-p65.AD}attP40; P{y[+t7.7] w[+mC]=R58F02-GAL4.DBD}attP2
SS30976	Adult	Jens Goldammer	Rubin	1	N	No	Yes	10.1101/2024.01.09.574419	Meissner; 2024	3039202	PLP156 and similar types		GMR_92D04-x-VT019771	w[1118]; P{y[+t7.7] w[+mC]=R92D04-p65.AD}attP40/CyO; P{y[+t7.7] w[+mC]=VT019771-GAL4.DBD}attP2/TM6B, Tb[1]
SS31266	Adult	DI	DI	1	N	Yes	No	10.1101/2024.01.09.574419	Meissner; 2024	3037659	LT-IN (stop)		VT029592-x-GMR_87D06	w[1118]; P{y[+t7.7] w[+mC]=VT029592-p65.AD}attP40; P{y[+t7.7] w[+mC]=R87D06-GAL4.DBD}attP2
SS31305	Adult	Ryo Minegishi	Dickson	1	N	Yes	No	10.1101/2024.01.09.574419	Meissner; 2024	3031838	LUL14, LUL15, LUL20		GMR_61A01-x-GMR_42B02	w[1118]; P{y[+t7.7] w[+mC]=R61A01-p65.AD}attP40; P{y[+t7.7] w[+mC]=R42B02-GAL4.DBD}attP2
SS31450	Adult	Jens Goldammer	Rubin	1	N	No	No	10.1101/2024.01.09.574419	Meissner; 2024	3039002	OCG01		GMR_82E12-x-VT000877	w[1118]; P{y[+t7.7] w[+mC]=R82E12-p65.AD}attP40/CyO; P{y[+t7.7] w[+mC]=VT000877-GAL4.DBD}attP2
SS31465	Adult	Jim Truman	Truman	2	N	No	No	10.1101/2024.01.09.574419	Meissner; 2024	3027685	07B		GMR_20E07-x-GMR_87G07	w[1118]; P{y[+t7.7] w[+mC]=R20E07-p65.AD}attP40; P{y[+t7.7] w[+mC]=R87G07-GAL4.DBD}attP2
SS31466	Adult	Jim Truman	Truman	2	N	No	No	10.1101/2024.01.09.574419	Meissner; 2024	3027679	02A		GMR_41H07-x-VT026338	w[1118]; P{y[+t7.7] w[+mC]=R41H07-p65.AD}attP40; P{y[+t7.7] w[+mC]=VT026338-GAL4.DBD}attP2
SS31505	Adult	Masayoshi Ito	Rubin	1	N	No	Yes	10.1101/2024.01.09.574419	Meissner; 2024	3025152	ATL028		GMR_48G06-x-VT050157	w[1118]; P{y[+t7.7] w[+mC]=R48G06-p65.AD}attP40; P{y[+t7.7] w[+mC]=VT050157-GAL4.DBD}attP2
SS31522	Adult	Masayoshi Ito	Rubin	2	N	No	No	10.1101/2024.01.09.574419	Meissner; 2024	3031890	CRE093		GMR_89B06-x-GMR_49A06	w[1118]; P{y[+t7.7] w[+mC]=R89B06-p65.AD}attP40; P{y[+t7.7] w[+mC]=R49A06-GAL4.DBD}attP2
SS31523	Adult	Masayoshi Ito	Rubin	1	N	No	No	10.1101/2024.01.09.574419	Meissner; 2024	3025171	SMP474?, SMP475?		GMR_89B06-x-GMR_50B06	w[1118]; P{y[+t7.7] w[+mC]=R89B06-p65.AD}attP40; P{y[+t7.7] w[+mC]=R50B06-GAL4.DBD}attP2
SS31659	Adult	Kaiyu Wang	Dickson	2	N	No	No	10.1101/2024.01.09.574419	Meissner; 2024	3024979			VT063627-x-VT000772	w[1118]; P{y[+t7.7] w[+mC]=VT063627-p65.AD}attP40; P{y[+t7.7] w[+mC]=VT000772-GAL4.DBD}attP2
SS31662	Adult	Kaiyu Wang	Dickson	2	N	No	No	10.1101/2024.01.09.574419	Meissner; 2024	3024982	DN		VT024016-x-VT040348	w[1118]; P{y[+t7.7] w[+mC]=VT024016-p65.AD}attP40; P{y[+t7.7] w[+mC]=VT040348-GAL4.DBD}attP2/TM6B, Tb[1]
SS31664	Adult	Kaiyu Wang	Dickson	1	N	No	Yes	10.1101/2024.01.09.574419	Meissner; 2024	3024984			VT040542-x-VT008825	w[1118]; P{y[+t7.7] w[+mC]=VT040542-p65.AD}attP40; P{y[+t7.7] w[+mC]=VT008825-GAL4.DBD}attP2
SS31670	Adult	Kaiyu Wang	Dickson	1	N	No	Yes	10.1101/2024.01.09.574419	Meissner; 2024	3024990			VT063627-x-VT021842	w[1118]; P{y[+t7.7] w[+mC]=VT063627-p65.AD}attP40; P{y[+t7.7] w[+mC]=VT021842-GAL4.DBD}attP2
SS31694	Adult	Kaiyu Wang	Dickson	2	N	No	No	10.1101/2024.01.09.574419	Meissner; 2024	3025019			VT044842-x-VT014710	w[1118]; P{y[+t7.7] w[+mC]=VT044842-p65.AD}attP40; P{y[+t7.7] w[+mC]=VT014710-GAL4.DBD}attP2
SS31696	Adult	Kaiyu Wang	Dickson	1	N	No	No	10.1101/2024.01.09.574419	Meissner; 2024	3025057			GMR_54D12-x-VT063305	w[1118]; P{y[+t7.7] w[+mC]=R54D12-p65.AD}attP40; P{y[+t7.7] w[+mC]=VT063305-GAL4.DBD}attP2
SS31697	Adult	Kaiyu Wang	Dickson	1	N	No	Yes	10.1101/2024.01.09.574419	Meissner; 2024	3025022			VT063627-x-VT019074	w[1118]; P{y[+t7.7] w[+mC]=VT063627-p65.AD}attP40; P{y[+t7.7] w[+mC]=VT019074-GAL4.DBD}attP2
SS31699	Adult	Kaiyu Wang	Dickson	1	N	No	No	10.1101/2024.01.09.574419	Meissner; 2024	3025024			VT040542-x-VT057364	w[1118]; P{y[+t7.7] w[+mC]=VT040542-p65.AD}attP40; P{y[+t7.7] w[+mC]=VT057364-GAL4.DBD}attP2/TM6B, Tb[1]
SS31700	Adult	Kaiyu Wang	Dickson	2	N	No	No	10.1101/2024.01.09.574419	Meissner; 2024	3025025	DN		VT040348-x-GMR_26B10	w[1118]; P{y[+t7.7] w[+mC]=VT040348-p65.AD}attP40; P{y[+t7.7] w[+mC]=R26B10-GAL4.DBD}attP2
SS31701	Adult	Kaiyu Wang	Dickson	2	N	No	No	10.1101/2024.01.09.574419	Meissner; 2024	3025026	DN		VT040348-x-GMR_11H10	w[1118]; P{y[+t7.7] w[+mC]=VT040348-p65.AD}attP40; P{y[+t7.7] w[+mC]=R11H10-GAL4.DBD}attP2
SS31827	Adult	Masayoshi Ito	Rubin	1	Y	No	Yes	10.1101/2024.01.09.574419	Meissner; 2024	3025170			GMR_25G10-x-GMR_27H01	w[1118]; P{y[+t7.7] w[+mC]=R25G10-p65.AD}attP40; P{y[+t7.7] w[+mC]=R27H01-GAL4.DBD}attP2
SS31829	Adult	Masayoshi Ito	Rubin	1	N	No	Yes	10.1101/2024.01.09.574419	Meissner; 2024	3025186	LPN		GMR_26A08-x-GMR_65D05	w[1118]; P{y[+t7.7] w[+mC]=R26A08-p65.AD}attP40; P{y[+t7.7] w[+mC]=R65D05-GAL4.DBD}attP2
SS31864	Adult	Masayoshi Ito	Rubin	1	N	No	No	10.1101/2024.01.09.574419	Meissner; 2024	3030672	LAL013		GMR_83H09-x-GMR_37G12	w; 83H09-p65ADZp in attP40; 37G12-ZpGdbd in attP2
SS31872	Adult	Ryo Minegishi	Dickson	1	N	Yes	No	10.1101/2024.01.09.574419	Meissner; 2024	3028508	LUL163		VT043084-x-GMR_29G03	w[1118]; P{y[+t7.7] w[+mC]=VT043084-p65.AD}attP40; P{y[+t7.7] w[+mC]=R29G03-GAL4.DBD}attP2
SS31882	Adult	Ryo Minegishi	Dickson	2	N	No	No	10.1101/2024.01.09.574419	Meissner; 2024	3028565	SN_mixed		VT017745-x-VT049896	w[1118]; P{y[+t7.7] w[+mC]=VT017745-p65.AD}attP40; P{y[+t7.7] w[+mC]=VT049896-GAL4.DBD}attP2
SS31884	Adult	Ryo Minegishi	Dickson	1	N	Yes	No	10.1101/2024.01.09.574419	Meissner; 2024	3028574	SN_mixed		VT017745-x-VT029570	w[1118]; P{y[+t7.7] w[+mC]=VT017745-p65.AD}attP40; P{y[+t7.7] w[+mC]=VT029570-GAL4.DBD}attP2
SS31895	Adult	Ryo Minegishi	Dickson	1	N	No	No	10.1101/2024.01.09.574419	Meissner; 2024	3031602	SN_mixed		VT014604-x-VT017745	w[1118]; P{y[+t7.7] w[+mC]=VT014604-p65.AD}attP40; P{y[+t7.7] w[+mC]=VT017745-GAL4.DBD}attP2
SS31935	Adult	DI	DI	1	N	Yes	No	10.1101/2024.01.09.574419	Meissner; 2024	3025432	Power muscle motor neuron population		VT057058-x-GMR_11D09	w[1118]; P{y[+t7.7] w[+mC]=VT057058-p65.AD}attP40; P{y[+t7.7] w[+mC]=R11D09-GAL4.DBD}attP2
SS31986	Adult	DI	DI	2	N	No	No	10.1101/2024.01.09.574419	Meissner; 2024	3027312	n-cHIN, w-cHIN		GMR_18H04-x-VT032828	w[1118]; P{y[+t7.7] w[+mC]=R18H04-p65.AD}attP40; P{y[+t7.7] w[+mC]=VT032828-GAL4.DBD}attP2
SS31999	Adult	DI	DI	1	N	Yes	No	10.1101/2024.01.09.574419	Meissner; 2024	3025430	Power muscle motor neuron population		GMR_22A12-x-GMR_74D06	w[1118]; P{y[+t7.7] w[+mC]=R22A12-p65.AD}attP40; P{y[+t7.7] w[+mC]=R74D06-GAL4.DBD}attP2
SS32008	Adult	DI	DI	1	N	Yes	No	10.1101/2024.01.09.574419	Meissner; 2024	3025431	WN-IN cross		GMR_65H03-x-GMR_76H04	w[1118]; P{y[+t7.7] w[+mC]=R65H03-p65.AD}attP40; P{y[+t7.7] w[+mC]=R76H04-GAL4.DBD}attP2
SS32144	Adult	Masayoshi Ito	Rubin	1	N	No	No	10.1101/2024.01.09.574419	Meissner; 2024	3025182	SMP527		GMR_43E05-x-GMR_38H10	w[1118]; P{y[+t7.7] w[+mC]=R43E05-p65.AD}attP40; P{y[+t7.7] w[+mC]=R38H10-GAL4.DBD}attP2
SS32254	Adult	Gerry Rubin	Rubin	1	N	No	No	10.1101/2024.01.09.574419	Meissner; 2024	3027005	FB4O, P, Q, R, weak vDelta?		GMR_26H05-x-VT049923	w[1118]; P{y[+t7.7] w[+mC]=R26H05-p65.AD}attP40/CyO; P{y[+t7.7] w[+mC]=VT049923-GAL4.DBD}attP2
SS32300	Adult	Ryo Minegishi	Dickson	2	N	No	No	10.1101/2024.01.09.574419	Meissner; 2024	3028505	LUL89		VT049904-x-GMR_72E10	w[1118]; P{y[+t7.7] w[+mC]=VT049904-p65.AD}attP40; P{y[+t7.7] w[+mC]=R72E10-GAL4.DBD}attP2
SS32343	Adult	Ryo Minegishi	Dickson	2	N	No	No	10.1101/2024.01.09.574419	Meissner; 2024	3029437	LBL23		VT044519-x-VT050658	w[1118]; P{y[+t7.7] w[+mC]=VT044519-p65.AD}attP40; P{y[+t7.7] w[+mC]=VT050658-GAL4.DBD}attP2/TM6B, Tb[+]
SS32346	Adult	Ryo Minegishi	Dickson	2	N	No	No	10.1101/2024.01.09.574419	Meissner; 2024	3029454	LUL53		VT003849-x-VT037875	w[1118]; P{y[+t7.7] w[+mC]=VT003849-p65.AD}attP40; P{y[+t7.7] w[+mC]=VT037875-GAL4.DBD}attP2
SS32370	Adult	Ryo Minegishi	Dickson	2	N	No	No	10.1101/2024.01.09.574419	Meissner; 2024	3028598	LBL39		VT058381-x-GMR_89G01	w[1118]; P{y[+t7.7] w[+mC]=VT058381-p65.AD}attP40; P{y[+t7.7] w[+mC]=R89G01-GAL4.DBD}attP2
SS32427	Adult	Ryo Minegishi	Dickson	1	N	Yes	No	10.1101/2024.01.09.574419	Meissner; 2024	3028963	LUL35, LUL40		GMR_10B11-x-VT049923	w[1118]; P{y[+t7.7] w[+mC]=R10B11-p65.AD}attP40; P{y[+t7.7] w[+mC]=VT049923-GAL4.DBD}attP2
SS32454	Adult	Ryo Minegishi	Dickson	1	N	Yes	No	10.1101/2024.01.09.574419	Meissner; 2024	3028966	LBI39, LBI40, LBI41		GMR_35B12-x-VT044959	w[1118]; P{y[+t7.7] w[+mC]=R35B12-p65.AD}attP40/CyO, P{w[+mC]=2xTb[1]-RFP}CyO; P{y[+t7.7] w[+mC]=VT044959-GAL4.DBD}attP2
SS32504	Adult	Ryo Minegishi	Dickson	2	N	No	No	10.1101/2024.01.09.574419	Meissner; 2024	3028975	LBI56, LBI57		GMR_83A11-x-VT056360	w[1118]; P{y[+t7.7] w[+mC]=R83A11-p65.AD}attP40; P{y[+t7.7] w[+mC]=VT056360-GAL4.DBD}attP2/TM6B, Tb[1]
SS32525	Adult	Masayoshi Ito	Rubin	1	N	No	Yes	10.1101/2024.01.09.574419	Meissner; 2024	3025151	AVLP032		GMR_21F01-x-VT001599	w[1118]; P{y[+t7.7] w[+mC]=R21F01-p65.AD}attP40; P{y[+t7.7] w[+mC]=VT001599-GAL4.DBD}attP2
SS32548	Adult	Kaiyu Wang	Dickson	1	N	No	No	10.1101/2024.01.09.574419	Meissner; 2024	3025085			GMR_54D12-x-GMR_82E08	w[1118]; P{y[+t7.7] w[+mC]=R54D12-p65.AD}attP40; P{y[+t7.7] w[+mC]=R82E08-GAL4.DBD}attP2
SS32727	Adult	Ryo Minegishi	Dickson	1	N	No	No	10.1101/2024.01.09.574419	Meissner; 2024	3038305	5HT		VT022236-x-VT025926	w; VT022236-p65ADZp in attP40; VT025926-ZpGdbd in attP2
SS32768	Adult	Masayoshi Ito	Rubin	1	N	No	No	10.1101/2024.01.09.574419	Meissner; 2024	3025180	SMP328, SMP329, SMP330		GMR_50C03-x-GMR_71G01	w[1118]; P{y[+t7.7] w[+mC]=R50C03-p65.AD}attP40/CyO, P{w[+mC]=2xTb[1]-RFP}CyO; P{y[+t7.7] w[+mC]=R71G01-GAL4.DBD}attP2
SS32774	Adult	Masayoshi Ito	Rubin	1	N	No	No	10.1101/2024.01.09.574419	Meissner; 2024	3025181	SMP316_a?, SMP316_b?		GMR_70C11-x-GMR_71G01	w[1118]; P{y[+t7.7] w[+mC]=R70C11-p65.AD}attP40; P{y[+t7.7] w[+mC]=R71G01-GAL4.DBD}attP2
SS32791	Adult	Masayoshi Ito	Rubin	1	N	No	Yes	10.1101/2024.01.09.574419	Meissner; 2024	3025155	CL225?		GMR_51E06-x-VT027934	w[1118]; P{y[+t7.7] w[+mC]=R51E06-p65.AD}attP40/CyO, P{w[+mC]=2xTb[1]-RFP}CyO; P{y[+t7.7] w[+mC]=VT027934-GAL4.DBD}attP2
SS32792	Adult	Masayoshi Ito	Rubin	1	N	No	No	10.1101/2024.01.09.574419	Meissner; 2024	3025166			GMR_55B09-x-GMR_89B12	w[1118]; P{y[+t7.7] w[+mC]=R55B09-p65.AD}attP40/CyO, P{w[+mC]=2xTb[1]-RFP}CyO; P{y[+t7.7] w[+mC]=R89B12-GAL4.DBD}attP2
SS32832	Adult	Jens Goldammer	Rubin	2	N	No	No	10.1101/2024.01.09.574419	Meissner; 2024	3039305	PLP030		VT026342-x-GMR_35F03	w[1118]; P{y[+t7.7] w[+mC]=VT026342-p65.AD}attP40; P{y[+t7.7] w[+mC]=R35F03-GAL4.DBD}attP2
SS32986	Adult	Masayoshi Ito	Rubin	2	N	No	No	10.1101/2024.01.09.574419	Meissner; 2024	3025160		5813021922, 5813070017	VT044650-x-VT049128	w[1118]; P{y[+t7.7] w[+mC]=VT044650-p65.AD}attP40; P{y[+t7.7] w[+mC]=VT049128-GAL4.DBD}attP2
SS33272	Adult	Jens Goldammer	Rubin	1	N	No	Yes	10.1101/2024.01.09.574419	Meissner; 2024	3025652	PS203		VT012719-x-GMR_89A03	w[1118]; P{y[+t7.7] w[+mC]=VT012719-p65.AD}attP40; P{y[+t7.7] w[+mC]=R89A03-GAL4.DBD}attP2
SS33318	Adult	Masayoshi Ito	Rubin	1	N	No	Yes	10.1101/2024.01.09.574419	Meissner; 2024	3025507	CL005?, CL006?		GMR_28E01-x-GMR_28F07	w[1118]; P{y[+t7.7] w[+mC]=R28E01-p65.AD}attP40/CyO, P{2xTb[1]-RFP}CyO; P{y[+t7.7] w[+mC]=R28F07-GAL4.DBD}attP2
SS33368	Adult	Ryo Minegishi	Dickson	1	N	Yes	No	10.1101/2024.01.09.574419	Meissner; 2024	3029179	LUL31		GMR_37G11-x-VT021368	w[1118]; P{y[+t7.7] w[+mC]=R37G11-p65.AD}attP40; P{y[+t7.7] w[+mC]=VT021368-GAL4.DBD}attP2
SS33392	Adult	Jim Truman	Truman	2	N	No	No	10.1101/2024.01.09.574419	Meissner; 2024	3027689	08Bc		GMR_12C07-x-GMR_92B02	w[1118]; P{y[+t7.7] w[+mC]=R12C07-p65.AD}attP40; P{y[+t7.7] w[+mC]=R92B02-GAL4.DBD}attP2/TM6B, Tb[1]
SS33445	Adult	Jim Truman	Truman	2	N	No	No	10.1101/2024.01.09.574419	Meissner; 2024	3027680	18B		VT065320-x-VT046785	w[1118]; P{y[+t7.7] w[+mC]=VT065320-p65.AD}attP40; P{y[+t7.7] w[+mC]=VT046785-GAL4.DBD}attP2/TM6B, Tb[+]
SS33467	Adult	Ryo Minegishi	Dickson	1	N	No	No	10.1101/2024.01.09.574419	Meissner; 2024	3028988	LBI2, LBI6		VT001595-x-GMR_33H10	w[1118]; P{y[+t7.7] w[+mC]=VT001595-p65.AD}attP40; P{y[+t7.7] w[+mC]=R33H10-GAL4.DBD}attP2/TM6B, Tb[1]
SS33496	Adult	Ryo Minegishi	Dickson	1	N	Yes	No	10.1101/2024.01.09.574419	Meissner; 2024	3028993	LBL49		VT026839-x-VT000254	w[1118]; P{y[+t7.7] w[+mC]=VT026839-p65.AD}attP40; P{y[+t7.7] w[+mC]=VT000254-GAL4.DBD}attP2
SS33693	Adult	Jens Goldammer	Rubin	1	N	No	Yes	10.1101/2024.01.09.574419	Meissner; 2024	3025662	OCG08		VT037554-x-GMR_82F01	w[1118]; P{y[+t7.7] w[+mC]=VT037554-p65.AD}attP40; P{y[+t7.7] w[+mC]=R82F01-GAL4.DBD}attP2
SS33694	Adult	Jens Goldammer	Rubin	1	N	No	Yes	10.1101/2024.01.09.574419	Meissner; 2024	3025654	OCG07, OCG08		VT037554-x-GMR_89A03	w[1118]; P{y[+t7.7] w[+mC]=VT037554-p65.AD}attP40; P{y[+t7.7] w[+mC]=R89A03-GAL4.DBD}attP2
SS33707	Adult	Jens Goldammer	Rubin	1	N	No	No	10.1101/2024.01.09.574419	Meissner; 2024	3025639	OCG07, OCG08		VT037553-x-VT057298	w[1118]; P{y[+t7.7] w[+mC]=VT037553-p65.AD}attP40; P{y[+t7.7] w[+mC]=VT057298-GAL4.DBD}attP2
SS33738	Adult	Jens Goldammer	Rubin	1	N	No	Yes	10.1101/2024.01.09.574419	Meissner; 2024	3025663	OCG08		GMR_80A01-x-GMR_82F01	w[1118]; P{y[+t7.7] w[+mC]=R80A01-p65.AD}attP40; P{y[+t7.7] w[+mC]=R82F01-GAL4.DBD}attP2
SS33739	Adult	Jens Goldammer	Rubin	1	N	No	Yes	10.1101/2024.01.09.574419	Meissner; 2024	3025655	OCG07, OCG08		GMR_80A01-x-GMR_89A03	w[1118]; P{y[+t7.7] w[+mC]=R80A01-p65.AD}attP40; P{y[+t7.7] w[+mC]=R89A03-GAL4.DBD}attP2
SS33872	Adult	Barry Dickson	Dickson	2	N	No	No	10.1101/2024.01.09.574419	Meissner; 2024	3025588			GMR_94D12-x-GMR_72H10	w[1118]; P{y[+t7.7] w[+mC]=R94D12-p65.AD}attP40/CyO, P{w[+mC]=2xTb[1]-RFP}CyO; P{y[+t7.7] w[+mC]=R72H10-GAL4.DBD}attP2
SS33983	Adult	Aljoscha Nern	Rubin	1	N	No	No	10.1101/2024.01.09.574419	Meissner; 2024	3025525	PLP163		VT010661-x-VT046828	w[1118]; P{y[+t7.7] w[+mC]=VT010661-p65.AD}attP40; P{y[+t7.7] w[+mC]=VT046828-GAL4.DBD}attP2
SS34154	Adult	Masayoshi Ito	Rubin	1	Y	No	No	10.1101/2024.01.09.574419	Meissner; 2024	3025499	CL123		VT014959-x-GMR_47H07	w[1118]; P{y[+t7.7] w[+mC]=VT014959-p65.AD}attP40; P{y[+t7.7] w[+mC]=R47H07-GAL4.DBD}attP2
SS34167	Adult	Masayoshi Ito	Rubin	1	N	No	No	10.1101/2024.01.09.574419	Meissner; 2024	3025503	IB053, IB054,IB055		GMR_19F01-x-GMR_70C09	w[1118]; P{y[+t7.7] w[+mC]=R19F01-p65.AD}attP40; P{y[+t7.7] w[+mC]=R70C09-GAL4.DBD}attP2
SS34190	Adult	Masayoshi Ito	Rubin	1	N	No	Yes	10.1101/2024.01.09.574419	Meissner; 2024	3025509	LHPV4b1_a?, LHPV4b1_b?		GMR_86F02-x-GMR_52G05	w[1118]; P{y[+t7.7] w[+mC]=R86F02-p65.AD}attP40; P{y[+t7.7] w[+mC]=R52G05-GAL4.DBD}attP2
SS34478	Adult	Ryo Minegishi	Dickson	2	N	No	No	10.1101/2024.01.09.574419	Meissner; 2024	3029436	LBL23		VT050238-x-VT050658	w[1118]; P{y[+t7.7] w[+mC]=VT050238-p65.AD}attP40; P{y[+t7.7] w[+mC]=VT050658-GAL4.DBD}attP2
SS34537	Adult	Ryo Minegishi	Dickson	2	N	No	No	10.1101/2024.01.09.574419	Meissner; 2024	3028608	LBA44, LBI51		VT036302-x-GMR_66B07	w[1118]; P{y[+t7.7] w[+mC]=VT036302-p65.AD}attP40/CyO, P{w[+mC]=2xTb[1]-RFP}CyO; P{y[+t7.7] w[+mC]=R66B07-GAL4.DBD}attP2
SS34547	Adult	Ryo Minegishi	Dickson	2	N	No	No	10.1101/2024.01.09.574419	Meissner; 2024	3028576	LBL39		VT058381-x-VT020829	w[1118]; P{y[+t7.7] w[+mC]=VT058381-p65.AD}attP40; P{y[+t7.7] w[+mC]=VT020829-GAL4.DBD}attP2
SS34614	Adult	Ryo Minegishi	Dickson	1	N	Yes	No	10.1101/2024.01.09.574419	Meissner; 2024	3029110	LBL6, LUL28, LUL29, LUL33		GMR_18G08-x-GMR_21D06	w[1118]; P{y[+t7.7] w[+mC]=R18G08-p65.AD}attP40/CyO, P{w[+mC]=2xTb[1]-RFP}CyO; P{y[+t7.7] w[+mC]=R21D06-GAL4.DBD}attP2
SS34621	Adult	Ryo Minegishi	Dickson	2	N	No	No	10.1101/2024.01.09.574419	Meissner; 2024	3029017	LUL39, LUL41		GMR_20G06-x-VT015971	w[1118]; P{y[+t7.7] w[+mC]=R20G06-p65.AD}attP40; P{y[+t7.7] w[+mC]=VT015971-GAL4.DBD}attP2
SS34663	Adult	Ryo Minegishi	Dickson	2	N	No	No	10.1101/2024.01.09.574419	Meissner; 2024	3029175	LBA9, LBI16, LBI20		GMR_49G12-x-VT029592	w[1118]; P{y[+t7.7] w[+mC]=R49G12-p65.AD}attP40; P{y[+t7.7] w[+mC]=VT029592-GAL4.DBD}attP2
SS34668	Adult	Ryo Minegishi	Dickson	1	N	Yes	No	10.1101/2024.01.09.574419	Meissner; 2024	3029025	LUL15, LUL19		GMR_54H10-x-VT032228	w[1118]; P{y[+t7.7] w[+mC]=R54H10-p65.AD}attP40; P{y[+t7.7] w[+mC]=VT032228-GAL4.DBD}attP2
SS34687	Adult	Ryo Minegishi	Dickson	1	N	Yes	No	10.1101/2024.01.09.574419	Meissner; 2024	3029027	LUL164, LUL165		GMR_69H11-x-GMR_92A10	w[1118]; P{y[+t7.7] w[+mC]=R69H11-p65.AD}attP40/CyO; P{y[+t7.7] w[+mC]=R92A10-GAL4.DBD}attP2
SS34692	Adult	Kaiyu Wang	Dickson	1	N	Yes	No	10.1101/2024.01.09.574419	Meissner; 2024	3027855	VNC_LN		GMR_76E09-x-GMR_26H12	w[1118]; P{y[+t7.7] w[+mC]=R76E09-p65.AD}attP40/CyO; P{y[+t7.7] w[+mC]=R26H12-GAL4.DBD}attP2/TM6B, Tb[1]
SS34701	Adult	Ryo Minegishi	Dickson	1	N	No	No	10.1101/2024.01.09.574419	Meissner; 2024	3029029	LBI14		GMR_91B01-x-VT002063	w; 91B01-p65ADZp in attP40/CyO; VT002063-ZpGDBD in attP2
SS35138	Adult	Masayoshi Ito	Rubin	1	N	No	Yes	10.1101/2024.01.09.574419	Meissner; 2024	3025504	OA-ASM2		GMR_68A10-x-GMR_25B12	w[1118]; P{y[+t7.7] w[+mC]=R68A10-p65.AD}attP40/CyO, P{w[+mC]=2xTb[1]-RFP}CyO; P{y[+t7.7] w[+mC]=R25B12-GAL4.DBD}attP2
SS35196	Adult	Jens Goldammer	Rubin	1	N	No	Yes	10.1101/2024.01.09.574419	Meissner; 2024	3025621	AVLP588, AVLP589		GMR_89A02-x-VT045575	w[1118]; P{y[+t7.7] w[+mC]=R89A02-p65.AD}attP40; P{y[+t7.7] w[+mC]=VT045575-GAL4.DBD}attP2
SS35339	Adult	Masayoshi Ito	Rubin	1	N	No	No	10.1101/2024.01.09.574419	Meissner; 2024	3025845	LHAV4e1_a?, LHAV4e1_b?		GMR_75H08-x-VT057054	w[1118]; P{y[+t7.7] w[+mC]=R75H08-p65.AD}attP40; P{y[+t7.7] w[+mC]=VT057054-GAL4.DBD}attP2
SS35352	Adult	Masayoshi Ito	Rubin	1	N	No	Yes	10.1101/2024.01.09.574419	Meissner; 2024	3025857	CL194		GMR_23F02-x-GMR_18C07	w[1118]; P{y[+t7.7] w[+mC]=R23F02-p65.AD}attP40; P{y[+t7.7] w[+mC]=R18C07-GAL4.DBD}attP2
SS35366	Adult	Masayoshi Ito	Rubin	1	N	No	No	10.1101/2024.01.09.574419	Meissner; 2024	3025834	SLP435		VT016966-x-VT050228	w[1118]; P{y[+t7.7] w[+mC]=VT016966-p65.AD}attP40; P{y[+t7.7] w[+mC]=VT050228-GAL4.DBD}attP2
SS35442	Adult	Claire McKellar	Dickson	1	N	No	No	10.1101/2024.01.09.574419	Meissner; 2024	3031437			GMR_91F05-x-GMR_20G01	w[1118]; P{y[+t7.7] w[+mC]=R91F05-p65.AD}attP40/CyO, P{w[+mC]=2xTb[1]-RFP}CyO; P{y[+t7.7] w[+mC]=R20G01-GAL4.DBD}attP2
SS35605	Adult	Ryo Minegishi	Dickson	2	N	No	No	10.1101/2024.01.09.574419	Meissner; 2024	3029078	LUL139, LUL140, LUL163		VT043138-x-VT029359	w[1118]; P{y[+t7.7] w[+mC]=VT043138-p65.AD}attP40; P{y[+t7.7] w[+mC]=VT029359-GAL4.DBD}attP2
SS35640	Adult	Masayoshi Ito	Rubin	2	N	No	No	10.1101/2024.01.09.574419	Meissner; 2024	3025848	NPFL1-I		VT026999-x-GMR_11C01	w[1118]; P{y[+t7.7] w[+mC]=VT026999-p65.AD}attP40; P{y[+t7.7] w[+mC]=R11C01-GAL4.DBD}attP2
SS35659	Adult	Masayoshi Ito	Rubin	1	N	No	Yes	10.1101/2024.01.09.574419	Meissner; 2024	3025859			GMR_23E07-x-GMR_53A09	w[1118]; P{y[+t7.7] w[+mC]=R23E07-p65.AD}attP40; P{y[+t7.7] w[+mC]=R53A09-GAL4.DBD}attP2/TM6B, Tb[1]
SS35672	Adult	Kaiyu Wang	Dickson	2	N	No	No	10.1101/2024.01.09.574419	Meissner; 2024	3027856			VT042834-x-VT046005	w[1118]; P{y[+t7.7] w[+mC]=VT042834-p65.AD}attP40/CyO; P{y[+t7.7] w[+mC]=VT046005-GAL4.DBD}attP2
SS35674	Adult	Masayoshi Ito	Rubin	1	N	No	Yes	10.1101/2024.01.09.574419	Meissner; 2024	3025831	CL145		GMR_37G11-x-VT000624	w[1118]; P{y[+t7.7] w[+mC]=R37G11-p65.AD}attP40; P{y[+t7.7] w[+mC]=VT000624-GAL4.DBD}attP2
SS35837	Adult	Jens Goldammer	Rubin	2	N	No	No	10.1101/2024.01.09.574419	Meissner; 2024	3025634	PS263		VT040042-x-VT058723	w[1118]; P{y[+t7.7] w[+mC]=VT040042-p65.AD}attP40/CyO, P{w[+mC]=2xTb[1]-RFP}CyO; P{y[+t7.7] w[+mC]=VT058723-GAL4.DBD}attP2
SS35873	Adult	Jens Goldammer	Rubin	1	N	No	No	10.1101/2024.01.09.574419	Meissner; 2024	3025661	PPM1201		VT045642-x-GMR_49C08	w[1118]; P{y[+t7.7] w[+mC]=VT045642-p65.AD}attP40; P{y[+t7.7] w[+mC]=R49C08-GAL4.DBD}attP2
SS35894	Adult	Jens Goldammer	Rubin	1	N	No	No	10.1101/2024.01.09.574419	Meissner; 2024	3025629	WED164		GMR_75H08-x-VT044326	w[1118]; P{y[+t7.7] w[+mC]=R75H08-p65.AD}attP40; P{y[+t7.7] w[+mC]=VT044326-GAL4.DBD}attP2
SS35902	Adult	Masayoshi Ito	Rubin	1	N	No	No	10.1101/2024.01.09.574419	Meissner; 2024	3025864	VES060, VES061	739567785	VT014340-x-GMR_68A08	w[1118]; P{y[+t7.7] w[+mC]=VT014340-p65.AD}attP40; P{y[+t7.7] w[+mC]=R68A08-GAL4.DBD}attP2
SS35906	Adult	Masayoshi Ito	Rubin	2	N	No	No	10.1101/2024.01.09.574419	Meissner; 2024	3026639	CRE063, CRE064		GMR_32F06-x-GMR_83B05	w[1118]; P{y[+t7.7] w[+mC]=R32F06-p65.AD}attP40; P{y[+t7.7] w[+mC]=R83B05-GAL4.DBD}attP2
SS35947	Adult	Claire McKellar	Dickson	1	N	No	No	10.1101/2024.01.09.574419	Meissner; 2024	3031459			VT044969-x-VT012719	w[1118]; P{y[+t7.7] w[+mC]=VT044969-p65.AD}attP40/CyO; P{y[+t7.7] w[+mC]=VT012719-GAL4.DBD}attP2
SS35957	Adult	Jens Goldammer	Rubin	2	N	No	No	10.1101/2024.01.09.574419	Meissner; 2024	3039233	unknown GNG type 3: 5813000371?		GMR_34E09-x-GMR_80B11	w[1118]; P{y[+t7.7] w[+mC]=R34E09-p65.AD}attP40; P{y[+t7.7] w[+mC]=R80B11-GAL4.DBD}attP2/T(2;3)B3, CyO: TM6B, Tb[1]
SS35958	Adult	Masayoshi Ito	Rubin	1	N	No	Yes	10.1101/2024.01.09.574419	Meissner; 2024	3025853			GMR_34E09-x-GMR_95C12	w[1118]; P{y[+t7.7] w[+mC]=R34E09-p65.AD}attP40; P{y[+t7.7] w[+mC]=R95C12-GAL4.DBD}attP2
SS35966	Adult	Masayoshi Ito	Rubin	1	N	No	Yes	10.1101/2024.01.09.574419	Meissner; 2024	3025846	SMP029		GMR_16F08-x-VT024647	w[1118]; P{y[+t7.7] w[+mC]=R16F08-p65.AD}attP40; P{y[+t7.7] w[+mC]=VT024647-GAL4.DBD}attP2
SS35987	Adult	Claire McKellar	Dickson	2	N	No	No	10.1101/2024.01.09.574419	Meissner; 2024	3031460			VT048645-x-GMR_76E07	w[1118]; P{y[+t7.7] w[+mC]=VT048645-p65.AD}attP40/CyO; P{y[+t7.7] w[+mC]=R76E07-GAL4.DBD}attP2
SS36063	Adult	Jim Truman	Truman	2	N	No	No	10.1101/2024.01.09.574419	Meissner; 2024	3027681	13A		VT040724-x-VT040038	w[1118]; P{y[+t7.7] w[+mC]=VT040724-p65.AD}attP40; P{y[+t7.7] w[+mC]=VT040038-GAL4.DBD}attP2/TM6B, Tb[1]
SS36095	Adult	Ryo Minegishi	Dickson	2	N	No	No	10.1101/2024.01.09.574419	Meissner; 2024	3030759	LBI10		GMR_49C08-x-VT028144	w[1118]; P{y[+t7.7] w[+mC]=R49C08-p65.AD}attP40; P{y[+t7.7] w[+mC]=VT028144-GAL4.DBD}attP2
SS36115	Adult	Ryo Minegishi	Dickson	2	N	No	No	10.1101/2024.01.09.574419	Meissner; 2024	3028599	LBI15, LBI16		VT037810-x-GMR_13E04	w[1118]; P{y[+t7.7] w[+mC]=VT037810-p65.AD}attP40; P{y[+t7.7] w[+mC]=R13E04-GAL4.DBD}attP2
SS36116	Adult	Jim Truman	Truman	2	N	No	No	10.1101/2024.01.09.574419	Meissner; 2024	3027686	11A		VT044959-x-GMR_85H06	w[1118]; P{y[+t7.7] w[+mC]=VT044959-p65.AD}attP40; P{y[+t7.7] w[+mC]=R85H06-GAL4.DBD}attP2
SS36134	Adult	Ryo Minegishi	Dickson	1	N	Yes	No	10.1101/2024.01.09.574419	Meissner; 2024	3029230	LBI39, LBI41		GMR_72B05-x-VT044959	w[1118]; P{y[+t7.7] w[+mC]=R72B05-p65.AD}attP40; P{y[+t7.7] w[+mC]=VT044959-GAL4.DBD}attP2
SS36152	Adult	Ryo Minegishi	Dickson	1	N	Yes	No	10.1101/2024.01.09.574419	Meissner; 2024	3030419	LBL46, LBL47		VT015787-x-GMR_38D07	w[1118]; P{y[+t7.7] w[+mC]=VT015787-p65.AD}attP40; P{y[+t7.7] w[+mC]=R38D07-GAL4.DBD}attP2/TM6B, Tb[1]
SS36162	Adult	Ryo Minegishi	Dickson	2	N	No	No	10.1101/2024.01.09.574419	Meissner; 2024	3028604	SN_mixed		VT054815-x-GMR_79F08	w[1118]; P{y[+t7.7] w[+mC]=VT054815-p65.AD}attP40; P{y[+t7.7] w[+mC]=R79F08-GAL4.DBD}attP2
SS36542	Adult	Claire McKellar	Dickson	1	N	No	Yes	10.1101/2024.01.09.574419	Meissner; 2024	3031466			GMR_49C08-x-VT039505	w[1118]; P{y[+t7.7] w[+mC]=R49C08-p65.AD}attP40/CyO; P{y[+t7.7] w[+mC]=VT039505-GAL4.DBD}attP2
SS36583	Adult	Masayoshi Ito	Rubin	1	N	No	No	10.1101/2024.01.09.574419	Meissner; 2024	3025956			GMR_80C08-x-GMR_76G11	w[1118]; P{y[+t7.7] w[+mC]=R80C08-p65.AD}attP40; P{y[+t7.7] w[+mC]=R76G11-GAL4.DBD}attP2
SS36585	Adult	Masayoshi Ito	Rubin	1	N	No	No	10.1101/2024.01.09.574419	Meissner; 2024	3025948			GMR_92B11-x-VT020739	w[1118]; P{y[+t7.7] w[+mC]=R92B11-p65.AD}attP40/CyO, P{w[+mC]=2xTb[1]-RFP}CyO; P{y[+t7.7] w[+mC]=VT020739-GAL4.DBD}attP2
SS36948	Adult	Claire McKellar	Dickson	1	N	No	No	10.1101/2024.01.09.574419	Meissner; 2024	3031468			GMR_52E12-x-VT016116	w[1118]; P{y[+t7.7] w[+mC]=R52E12-p65.AD}attP40/CyO; P{y[+t7.7] w[+mC]=VT016116-GAL4.DBD}attP2
SS36959	Adult	Claire McKellar	Dickson	1	N	No	Yes	10.1101/2024.01.09.574419	Meissner; 2024	3031469			GMR_11B07-x-VT055068	w[1118]; P{y[+t7.7] w[+mC]=R11B07-p65.AD}JK22C; P{y[+t7.7] w[+mC]=VT055068-GAL4.DBD}attP2/TM6B, Tb[1]
SS36986	Adult	Claire McKellar	Dickson	1	N	No	No	10.1101/2024.01.09.574419	Meissner; 2024	3031476			GMR_72G03-x-GMR_82E12	w[1118]; P{y[+t7.7] w[+mC]=R72G03-p65.AD}attP40; P{y[+t7.7] w[+mC]=R82E12-GAL4.DBD}attP2
SS37026	Adult	Jens Goldammer	Rubin	2	N	No	No	10.1101/2024.01.09.574419	Meissner; 2024	3026586		1251511957, 1315382485	VT019758-x-GMR_31F10	w[1118]; P{y[+t7.7] w[+mC]=VT019758-p65.AD}attP40; P{y[+t7.7] w[+mC]=R31F10-GAL4.DBD}attP2
SS37049	Adult	Masayoshi Ito	Rubin	1	N	No	No	10.1101/2024.01.09.574419	Meissner; 2024	3025955	SMP001		GMR_10F08-x-GMR_73H08	w[1118]; P{y[+t7.7] w[+mC]=R10F08-p65.AD}attP40; P{y[+t7.7] w[+mC]=R73H08-GAL4.DBD}attP2
SS37052	Adult	Masayoshi Ito	Rubin	1	N	No	No	10.1101/2024.01.09.574419	Meissner; 2024	3025961	LAL007		GMR_15G09-x-GMR_23G11	w[1118]; P{y[+t7.7] w[+mC]=R15G09-p65.AD}attP40/CyO, P{w[+mC]=2xTb[1]-RFP}CyO; P{y[+t7.7] w[+mC]=R23G11-GAL4.DBD}attP2/TM6B, Tb[1]
SS37057	Adult	Masayoshi Ito	Rubin	1	N	No	No	10.1101/2024.01.09.574419	Meissner; 2024	3025957	SLP389		GMR_22H01-x-GMR_37G12	w[1118]; P{y[+t7.7] w[+mC]=R22H01-p65.AD}attP40; P{y[+t7.7] w[+mC]=R37G12-GAL4.DBD}attP2
SS37072	Adult	Masayoshi Ito	Rubin	1	N	No	No	10.1101/2024.01.09.574419	Meissner; 2024	3025958	AVLP590		GMR_49A01-x-GMR_39H12	w[1118]; P{y[+t7.7] w[+mC]=R49A01-p65.AD}attP40; P{y[+t7.7] w[+mC]=R39H12-GAL4.DBD}attP2
SS37419	Adult	Jens Goldammer	Rubin	1	N	No	Yes	10.1101/2024.01.09.574419	Meissner; 2024	3026565	AVLP584		VT008671-x-GMR_51H05	w[1118]; P{y[+t7.7] w[+mC]=VT008671-p65.AD}attP40/CyO, P{w[+mC]=2xTb[1]-RFP}CyO; P{y[+t7.7] w[+mC]=R51H05-GAL4.DBD}attP2
SS37632	Adult	Ryo Minegishi	Dickson	1	N	Yes	No	10.1101/2024.01.09.574419	Meissner; 2024	3029076	LBL49		GMR_11H10-x-VT015786	w[1118]; P{y[+t7.7] w[+mC]=R11H10-p65.AD}attP40; P{y[+t7.7] w[+mC]=VT015786-GAL4.DBD}attP2/TM6B, Tb[+]
SS37633	Adult	Ryo Minegishi	Dickson	1	N	Yes	No	10.1101/2024.01.09.574419	Meissner; 2024	3029090	LBL48, LBL49		GMR_11H10-x-VT012318	w[1118]; P{y[+t7.7] w[+mC]=R11H10-p65.AD}attP40; P{y[+t7.7] w[+mC]=VT012318-GAL4.DBD}attP2/TM6B, Tb[1]
SS37641	Adult	Jim Truman	Truman	1	N	Yes	No	10.1101/2024.01.09.574419	Meissner; 2024	3027657	12A		VT064563-x-VT009094	w[1118]; P{y[+t7.7] w[+mC]=VT064563-p65.AD}attP40; P{y[+t7.7] w[+mC]=VT009094-GAL4.DBD}attP2
SS37648	Adult	Ryo Minegishi	Dickson	1	N	Yes	No	10.1101/2024.01.09.574419	Meissner; 2024	3029486	LBL14		VT014336-x-GMR_23E04	w[1118]; P{y[+t7.7] w[+mC]=VT014336-p65.AD}attP40; P{y[+t7.7] w[+mC]=R23E04-GAL4.DBD}attP2
SS37659	Adult	Ryo Minegishi	Dickson	2	N	No	No	10.1101/2024.01.09.574419	Meissner; 2024	3029430	LBL26, LBL27, LBL28, LUL106, LUL107, LUL108		VT040346-x-VT002408	w[1118]; P{y[+t7.7] w[+mC]=VT040346-p65.AD}attP40; P{y[+t7.7] w[+mC]=VT002408-GAL4.DBD}attP2
SS37671	Adult	Ryo Minegishi	Dickson	1	N	Yes	No	10.1101/2024.01.09.574419	Meissner; 2024	3028643	LUL17		VT002050-x-VT048874	w[1118]; P{y[+t7.7] w[+mC]=VT002050-p65.AD}attP40; P{y[+t7.7] w[+mC]=VT048874-GAL4.DBD}attP2/TM6B, Tb[1]
SS37685	Adult	Jim Truman	Truman	1	N	No	No	10.1101/2024.01.09.574419	Meissner; 2024	3027660	06A		GMR_86H02-x-VT014709	w[1118]; P{y[+t7.7] w[+mC]=R86H02-p65.AD}attP40; P{y[+t7.7] w[+mC]=VT014709-GAL4.DBD}attP2/TM6B, Tb[1]
SS37714	Adult	Jens Goldammer	Rubin	1	N	No	Yes	10.1101/2024.01.09.574419	Meissner; 2024	3027808	IB060		VT031392-x-GMR_13E12	w[1118]; P{y[+t7.7] w[+mC]=VT031392-p65.AD}attP40; P{y[+t7.7] w[+mC]=R13E12-GAL4.DBD}attP2
SS37773	Adult	Gabriella Sterne	Dickson	1	N	No	No	10.1101/2024.01.09.574419	Meissner; 2024	3044392	trito		VT043788-x-GMR_46A08	w[1118]; P{y[+t7.7] w[+mC]=VT043788-p65.AD}attP40/CyO; P{y[+t7.7] w[+mC]=R46A08-GAL4.DBD}attP2
SS37873	Adult	Masayoshi Ito	Rubin	1	N	No	No	10.1101/2024.01.09.574419	Meissner; 2024	3025933		509945954	GMR_29G03-x-VT045663	w[1118]; P{y[+t7.7] w[+mC]=R29G03-p65.AD}attP40; P{y[+t7.7] w[+mC]=VT045663-GAL4.DBD}attP2
SS38007	Adult	Jim Truman	Truman	1	N	Yes	No	10.1101/2024.01.09.574419	Meissner; 2024	3027676	17A		GMR_22H01-x-VT018838	w[1118]; P{y[+t7.7] w[+mC]=R22H01-p65.AD}attP40/CyO, P{w[+mC]=2xTb[1]-RFP}CyO; P{y[+t7.7] w[+mC]=VT018838-GAL4.DBD}attP2
SS38013	Adult	Ryo Minegishi	Dickson	1	N	Yes	No	10.1101/2024.01.09.574419	Meissner; 2024	3029379	LUL4		GMR_85A07-x-GMR_26E03	w[1118]; P{y[+t7.7] w[+mC]=R85A07-p65.AD}attP40; P{y[+t7.7] w[+mC]=R26E03-GAL4.DBD}attP2
SS38021	Adult	Ryo Minegishi	Dickson	2	N	No	No	10.1101/2024.01.09.574419	Meissner; 2024	3029373	LUL3, LUL5, LUL7		GMR_9D11-x-GMR_85A07	w[1118]; P{y[+t7.7] w[+mC]=R9D11-p65.AD}attP40/CyO, P{w[+mC]=2xTb[1]-RFP}CyO; P{y[+t7.7] w[+mC]=R85A07-GAL4.DBD}attP2/TM6B, Tb[1]
SS38176	Adult	Masayoshi Ito	Rubin	2	N	No	No	10.1101/2024.01.09.574419	Meissner; 2024	3025932	SMP092		VT043158-x-VT008170	w[1118]; P{y[+t7.7] w[+mC]=VT043158-p65.AD}attP40; P{y[+t7.7] w[+mC]=VT008170-GAL4.DBD}attP2
SS38189	Adult	Masayoshi Ito	Rubin	1	N	No	No	10.1101/2024.01.09.574419	Meissner; 2024	3025936	SLP457		GMR_14H09-x-VT036268	w[1118]; P{y[+t7.7] w[+mC]=R14H09-p65.AD}attP40; P{y[+t7.7] w[+mC]=VT036268-GAL4.DBD}attP2
SS38214	Adult	Masayoshi Ito	Rubin	1	N	No	No	10.1101/2024.01.09.574419	Meissner; 2024	3025950			VT025916-x-VT009084	w[1118]; P{y[+t7.7] w[+mC]=VT025916-p65.AD}attP40/CyO, P{w[+mC]=2xTb[1]-RFP}CyO; P{y[+t7.7] w[+mC]=VT009084-GAL4.DBD}attP2/TM6B, Tb[1]
SS38222	Adult	Jens Goldammer	Rubin	1	N	No	No	10.1101/2024.01.09.574419	Meissner; 2024	3039307	CL208		VT027168-x-GMR_61H01	w[1118]; P{y[+t7.7] w[+mC]=VT027168-p65.AD}attP40/CyO; P{y[+t7.7] w[+mC]=R61H01-GAL4.DBD}attP2/TM6B, Tb[1]
SS38223	Adult	Jens Goldammer	Rubin	1	N	No	Yes	10.1101/2024.01.09.574419	Meissner; 2024	3027797	SMP547		VT050229-x-GMR_50B06	w[1118]; P{y[+t7.7] w[+mC]=VT050229-p65.AD}attP40; P{y[+t7.7] w[+mC]=R50B06-GAL4.DBD}attP2
SS38360	Adult	Kaiyu Wang	Dickson	2	Y	No	No	10.1101/2024.01.09.574419	Meissner; 2024	3026781			VT005105-x-VT057364	w[1118]; P{y[+t7.7] w[+mC]=VT005105-p65.AD}attP40; P{y[+t7.7] w[+mC]=VT057364-GAL4.DBD}attP2/TM6B, Tb[1]
SS38361	Adult	Kaiyu Wang	Dickson	1	N	No	No	10.1101/2024.01.09.574419	Meissner; 2024	3027858	VNC		VT005105-x-VT043653	w[1118]; P{y[+t7.7] w[+mC]=VT005105-p65.AD}attP40; P{y[+t7.7] w[+mC]=VT043653-GAL4.DBD}attP2
SS38514	Adult	Jens Goldammer	Rubin	1	N	No	No	10.1101/2024.01.09.574419	Meissner; 2024	3039562	PS145, PS150, PS151, PS152?, PS143, PS149		VT041887-x-GMR_45F03	w[1118]; P{y[+t7.7] w[+mC]=VT041887-p65.AD}attP40; P{y[+t7.7] w[+mC]=R45F03-GAL4.DBD}attP2
SS38644	Adult	Ryo Minegishi	Dickson	1	N	Yes	No	10.1101/2024.01.09.574419	Meissner; 2024	3028478	LUI5		VT015786-x-VT063303	w[1118]; P{y[+t7.7] w[+mC]=VT015786-p65.AD}attP40; P{y[+t7.7] w[+mC]=VT063303-GAL4.DBD}attP2/TM6B, Tb[+]
SS38723	Adult	Ryo Minegishi	Dickson	1	N	Yes	No	10.1101/2024.01.09.574419	Meissner; 2024	3028603	LUL29, LUL31		VT037875-x-GMR_37G11	w[1118]; P{y[+t7.7] w[+mC]=VT037875-p65.AD}attP40; P{y[+t7.7] w[+mC]=R37G11-GAL4.DBD}attP2
SS38727	Adult	Ryo Minegishi	Dickson	2	N	No	No	10.1101/2024.01.09.574419	Meissner; 2024	3028554	LBL37, LUL152		VT039350-x-VT008473	w[1118]; P{y[+t7.7] w[+mC]=VT039350-p65.AD}attP40; P{y[+t7.7] w[+mC]=VT008473-GAL4.DBD}attP2
SS38746	Adult	Ryo Minegishi	Dickson	2	N	No	No	10.1101/2024.01.09.574419	Meissner; 2024	3029072	SN_mixed		VT058688-x-VT050234	w[1118]; P{y[+t7.7] w[+mC]=VT058688-p65.AD}attP40; P{y[+t7.7] w[+mC]=VT050234-GAL4.DBD}attP2
SS38949	Adult	Claire McKellar	Dickson	1	N	No	No	10.1101/2024.01.09.574419	Meissner; 2024	3031493			GMR_11B11-x-VT032162	w[1118]; P{y[+t7.7] w[+mC]=R11B11-p65.AD}attP40; P{y[+t7.7] w[+mC]=VT032162-GAL4.DBD}attP2
SS39089	Adult	Jens Goldammer	Rubin	2	N	No	Yes	10.1101/2024.01.09.574419	Meissner; 2024	3026636	SMP013, TuBu		GMR_23B05-x-GMR_83H09	w[1118]; P{y[+t7.7] w[+mC]=R83H09-GAL4.DBD}attP2 PBac{y[+mDint2] w[+mC]=R23B05-p65.AD}VK00027
SS39106	Adult	Jens Goldammer	Rubin	4	N	No	No	10.1101/2024.01.09.574419	Meissner; 2024	3026589	CRE003, SMP016		GMR_76B02-x-GMR_83H09	w[1118]; P{y[+t7.7] w[+mC]=R76B02-p65.AD}attP40; P{y[+t7.7] w[+mC]=R83H09-GAL4.DBD}attP2
SS39256	Adult	Gerry Rubin	Rubin	1	N	No	Yes	10.1101/2024.01.09.574419	Meissner; 2024	3029381	FB2E, 2H, 2I, 2J		GMR_44A02-x-GMR_12D12	w[1118]; P{y[+t7.7] w[+mC]=R44A02-p65.AD}attP40; P{y[+t7.7] w[+mC]=R12D12-GAL4.DBD}attP2
SS39271	Adult	Jens Goldammer	Rubin	1	N	No	No	10.1101/2024.01.09.574419	Meissner; 2024	3026539	IB097, No Name: 1314351013, 1405991898, IB101 and similar types?		VT019758-x-VT007746	w[1118]; P{y[+t7.7] w[+mC]=VT019758-p65.AD}attP40; P{y[+t7.7] w[+mC]=VT007746-GAL4.DBD}attP2
SS39274	Adult	Jens Goldammer	Rubin	1	N	No	Yes	10.1101/2024.01.09.574419	Meissner; 2024	3026554	ATL016		VT042732-x-VT022284	w[1118]; P{y[+t7.7] w[+mC]=VT042732-p65.AD}attP40; P{y[+t7.7] w[+mC]=VT022284-GAL4.DBD}attP2
SS39299	Adult	Jens Goldammer	Rubin	2	N	No	No	10.1101/2024.01.09.574419	Meissner; 2024	3026537	SMP470		GMR_27H01-x-VT034612	w[1118]; P{y[+t7.7] w[+mC]=R27H01-p65.AD}JK22C; P{y[+t7.7] w[+mC]=VT034612-GAL4.DBD}attP2/TM6B, Tb[1]
SS39319	Adult	Jens Goldammer	Rubin	1	N	No	Yes	10.1101/2024.01.09.574419	Meissner; 2024	3026541	PS243		GMR_85A07-x-VT007746	w[1118]; P{y[+t7.7] w[+mC]=R85A07-p65.AD}attP40; P{y[+t7.7] w[+mC]=VT007746-GAL4.DBD}attP2
SS39322	Adult	Kaiyu Wang	Dickson	2	N	No	No	10.1101/2024.01.09.574419	Meissner; 2024	3026661	AN, Abg_MN		VT032768-x-VT000608	w[1118]; P{y[+t7.7] w[+mC]=VT032768-p65.AD}attP40; P{y[+t7.7] w[+mC]=VT000608-GAL4.DBD}attP2
SS39553	Adult	Jens Goldammer	Rubin	1	N	No	No	10.1101/2024.01.09.574419	Meissner; 2024	3026558	SMP587		VT008149-x-VT056377	w[1118]; P{y[+t7.7] w[+mC]=VT008149-p65.AD}attP40; P{y[+t7.7] w[+mC]=VT056377-GAL4.DBD}attP2/TM6B, Tb[1]
SS39581	Adult	Jens Goldammer	Rubin	1	N	No	No	10.1101/2024.01.09.574419	Meissner; 2024	3039308	PS107, CL201, PS215		GMR_50A04-x-GMR_60G08	w[1118]; P{y[+t7.7] w[+mC]=R50A04-p65.AD}attP40/CyO; P{y[+t7.7] w[+mC]=R60G08-GAL4.DBD}attP2/TM6B, Tb[1]
SS39736	Adult	Aljoscha Nern	Rubin	2	N	No	No	10.1101/2024.01.09.574419	Meissner; 2024	3026303	PVLP003 (LC26g1)		GMR_25D01-x-GMR_20H05	w[1118]; P{y[+t7.7] w[+mC]=R25D01-p65.AD}attP40; P{y[+t7.7] w[+mC]=R20H05-GAL4.DBD}attP2
SS39749	Adult	Jens Goldammer	Rubin	1	N	No	No	10.1101/2024.01.09.574419	Meissner; 2024	3039137	PLP017		GMR_31E06-x-GMR_22A12	w[1118]; P{y[+t7.7] w[+mC]=R31E06-p65.AD}attP40/CyO; P{y[+t7.7] w[+mC]=R22A12-GAL4.DBD}attP2/TM6B, Tb[1]
SS40006	Adult	Jens Goldammer	Rubin	1	N	No	Yes	10.1101/2024.01.09.574419	Meissner; 2024	3026546	PLP009, PLP008		VT003229-x-VT016127	w[1118]; P{y[+t7.7] w[+mC]=VT003229-p65.AD}attP40; P{y[+t7.7] w[+mC]=VT016127-GAL4.DBD}attP2
SS40016	Adult	Jens Goldammer	Rubin	1	N	No	Yes	10.1101/2024.01.09.574419	Meissner; 2024	3026550	SAD077-SAD079, WED098-WED100		VT027934-x-VT002072	w[1118]; P{y[+t7.7] w[+mC]=VT027934-p65.AD}attP40; P{y[+t7.7] w[+mC]=VT002072-GAL4.DBD}attP2/TM6B, Tb[1]
SS40058	Adult	Jens Goldammer	Rubin	1	N	No	Yes	10.1101/2024.01.09.574419	Meissner; 2024	3026578	PS215		GMR_60G08-x-GMR_65A12	w[1118]; P{y[+t7.7] w[+mC]=R60G08-p65.AD}attP40; P{y[+t7.7] w[+mC]=R65A12-GAL4.DBD}attP2
SS40062	Adult	Jens Goldammer	Rubin	2	N	No	Yes	10.1101/2024.01.09.574419	Meissner; 2024	3026562	PS083, LAL094, LAL095		GMR_72H06-x-GMR_79D04	w[1118]; P{y[+t7.7] w[+mC]=R72H06-p65.AD}attP40; P{y[+t7.7] w[+mC]=R79D04-GAL4.DBD}attP2
SS40191	Adult	Masayoshi Ito	Rubin	1	N	No	Yes	10.1101/2024.01.09.574419	Meissner; 2024	3026345			VT045568-x-GMR_28E01	w[1118]; P{y[+t7.7] w[+mC]=VT045568-p65.AD}attP40; P{y[+t7.7] w[+mC]=R28E01-GAL4.DBD}attP2
SS40217	Adult	Masayoshi Ito	Rubin	1	N	No	Yes	10.1101/2024.01.09.574419	Meissner; 2024	3026351			GMR_46C02-x-GMR_77E05	w[1118]; P{y[+t7.7] w[+mC]=R46C02-p65.AD}attP40; P{y[+t7.7] w[+mC]=R77E05-GAL4.DBD}attP2
SS40261	Adult	Jim Truman	Truman	2	N	No	No	10.1101/2024.01.09.574419	Meissner; 2024	3027670	08B		VT048352-x-VT041433	w[1118]; P{y[+t7.7] w[+mC]=VT048352-p65.AD}attP40; P{y[+t7.7] w[+mC]=VT041433-GAL4.DBD}attP2
SS40265	Adult	Jim Truman	Truman	1	N	No	No	10.1101/2024.01.09.574419	Meissner; 2024	3027671	08B		VT063643-x-VT041433	w[1118]; P{y[+t7.7] w[+mC]=VT063643-p65.AD}attP40/CyO; P{y[+t7.7] w[+mC]=VT041433-GAL4.DBD}attP2
SS40272	Adult	Jim Truman	Truman	2	N	No	No	10.1101/2024.01.09.574419	Meissner; 2024	3027675	06A		VT039769-x-VT048645	w[1118]; P{y[+t7.7] w[+mC]=VT039769-p65.AD}attP40; P{y[+t7.7] w[+mC]=VT048645-GAL4.DBD}attP2
SS40274	Adult	Jim Truman	Truman	2	N	No	No	10.1101/2024.01.09.574419	Meissner; 2024	3027655	07B, 08B		VT039769-x-VT036302	w[1118]; P{y[+t7.7] w[+mC]=VT039769-p65.AD}attP40; P{y[+t7.7] w[+mC]=VT036302-GAL4.DBD}attP2
SS40275	Adult	Jim Truman	Truman	1	N	Yes	No	10.1101/2024.01.09.574419	Meissner; 2024	3027683	17A		VT014962-x-GMR_54H10	w[1118]; P{y[+t7.7] w[+mC]=VT014962-p65.AD}attP40; P{y[+t7.7] w[+mC]=R54H10-GAL4.DBD}attP2
SS40279	Adult	Jim Truman	Truman	1	N	Yes	No	10.1101/2024.01.09.574419	Meissner; 2024	3027662	05B		VT044655-x-VT004985	w[1118]; P{y[+t7.7] w[+mC]=VT044655-p65.AD}attP40; P{y[+t7.7] w[+mC]=VT004985-GAL4.DBD}attP2
SS40280	Adult	Jim Truman	Truman	1	N	No	No	10.1101/2024.01.09.574419	Meissner; 2024	3027665	05B		VT044655-x-VT046095	w[1118]; P{y[+t7.7] w[+mC]=VT044655-p65.AD}attP40; P{y[+t7.7] w[+mC]=VT046095-GAL4.DBD}attP2
SS40286	Adult	Jim Truman	Truman	2	N	No	No	10.1101/2024.01.09.574419	Meissner; 2024	3027664	07B		VT027014-x-VT061518	w[1118]; P{y[+t7.7] w[+mC]=VT027014-p65.AD}attP40; P{y[+t7.7] w[+mC]=VT061518-GAL4.DBD}attP2
SS40336	Adult	Claire McKellar	Dickson	2	N	No	No	10.1101/2024.01.09.574419	Meissner; 2024	3031487			VT042834-x-VT040359	w[1118]; P{y[+t7.7] w[+mC]=VT042834-p65.AD}attP40/CyO; P{y[+t7.7] w[+mC]=VT040359-GAL4.DBD}attP2
SS40380	Adult	Claire McKellar	Dickson	1	N	No	Yes	10.1101/2024.01.09.574419	Meissner; 2024	3031491			GMR_51H04-x-VT044850	w; 51H04-p65ADZp in attP40; VT044850-ZpGdbd in attP2
SS40401	Adult	Kaiyu Wang	Dickson	2	N	No	Yes	10.1101/2024.01.09.574419	Meissner; 2024	3026674			VT040005-x-VT038448	w[1118]; P{y[+t7.7] w[+mC]=VT040005-p65.AD}attP40; P{y[+t7.7] w[+mC]=VT038448-GAL4.DBD}attP2
SS40402	Adult	Kaiyu Wang	Dickson	1	N	No	No	10.1101/2024.01.09.574419	Meissner; 2024	3026675	SEZ_LN		VT042834-x-VT038448	w[1118]; P{y[+t7.7] w[+mC]=VT042834-p65.AD}attP40/CyO, P{w[+mC]=2xTb[1]-RFP}CyO; P{y[+t7.7] w[+mC]=VT038448-GAL4.DBD}attP2
SS40414	Adult	Kaiyu Wang	Dickson	1	N	No	No	10.1101/2024.01.09.574419	Meissner; 2024	3026764			VT008657-x-VT009665	w[1118]; P{y[+t7.7] w[+mC]=VT008657-p65.AD}attP40; P{y[+t7.7] w[+mC]=VT009665-GAL4.DBD}attP2
SS40429	Adult	Kaiyu Wang	Dickson	1	Y	No	No	10.1101/2024.01.09.574419	Meissner; 2024	3026688			GMR_47A04-x-VT016277	w[1118]; P{y[+t7.7] w[+mC]=R47A04-p65.AD}attP40; P{y[+t7.7] w[+mC]=VT016277-GAL4.DBD}attP2
SS40645	Adult	Ryo Minegishi	Dickson	1	N	Yes	No	10.1101/2024.01.09.574419	Meissner; 2024	3030801	LBI37, LBI43		GMR_21H09-x-GMR_59F08	w[1118]; P{y[+t7.7] w[+mC]=R21H09-p65.AD}attP40; P{y[+t7.7] w[+mC]=R59F08-GAL4.DBD}attP2
SS40657	Adult	Ryo Minegishi	Dickson	1	N	No	No	10.1101/2024.01.09.574419	Meissner; 2024	3029248	LUL164		GMR_69H11-x-VT038149	w[1118]; P{y[+t7.7] w[+mC]=R69H11-p65.AD}attP40; P{y[+t7.7] w[+mC]=VT038149-GAL4.DBD}attP2
SS40775	Adult	DI	DI	1	N	No	No	10.1101/2024.01.09.574419	Meissner; 2024	3026623	primary sensory		VT014480-x-GMR_12C07	w[1118]; P{y[+t7.7] w[+mC]=R12C07-GAL4.DBD}attP40; P{y[+t7.7] w[+mC]=VT014480-p65.AD}attP2
SS40789	Adult	DI	DI	2	N	No	No	10.1101/2024.01.09.574419	Meissner; 2024	3026637	ascending neuron		VT042001-x-GMR_11A09	w[1118]; P{y[+t7.7] w[+mC]=VT042001-p65.AD}attP40; P{y[+t7.7] w[+mC]=R11A09-GAL4.DBD}attP2/TM6B, Tb[1]
SS40794	Adult	DI	DI	1	N	No	No	10.1101/2024.01.09.574419	Meissner; 2024	3026628	ascending neuron		VT019771-x-GMR_88C07	w[1118]; P{y[+t7.7] w[+mC]=VT019771-p65.AD}attP40; P{y[+t7.7] w[+mC]=R88C07-GAL4.DBD}attP2
SS41506	Adult	Kaiyu Wang	Dickson	2	N	No	No	10.1101/2024.01.09.574419	Meissner; 2024	3026698			VT012639-x-VT008674	w[1118]; P{y[+t7.7] w[+mC]=VT012639-p65.AD}attP40; P{y[+t7.7] w[+mC]=VT008674-GAL4.DBD}attP2
SS41518	Adult	Kaiyu Wang	Dickson	2	N	No	No	10.1101/2024.01.09.574419	Meissner; 2024	3026746			VT062257-x-VT002072	w[1118]; P{y[+t7.7] w[+mC]=VT062257-p65.AD}attP40; P{y[+t7.7] w[+mC]=VT002072-GAL4.DBD}attP2
SS41564	Adult	Ryo Minegishi	Dickson	1	N	Yes	No	10.1101/2024.01.09.574419	Meissner; 2024	3028585	SN_mixed		VT054815-x-VT049481	w[1118]; P{y[+t7.7] w[+mC]=VT054815-p65.AD}attP40; P{y[+t7.7] w[+mC]=VT049481-GAL4.DBD}attP2/TM6B, Tb[1]
SS41570	Adult	Ryo Minegishi	Dickson	1	N	Yes	No	10.1101/2024.01.09.574419	Meissner; 2024	3029335	LBI49, LBI50, LBI65		VT058873-x-VT008170	w[1118]; P{y[+t7.7] w[+mC]=VT058873-p65.AD}attP40; P{y[+t7.7] w[+mC]=VT008170-GAL4.DBD}attP2
SS41581	Adult	Ryo Minegishi	Dickson	1	N	No	No	10.1101/2024.01.09.574419	Meissner; 2024	3030767	SN_mixed		VT016988-x-VT054815	w[1118]; P{y[+t7.7] w[+mC]=VT016988-p65.AD}attP40/CyO, P{w[+mC]=2xTb[1]-RFP}CyO; P{y[+t7.7] w[+mC]=VT054815-GAL4.DBD}attP2/TM6B, Tb[1]
SS41582	Adult	Ryo Minegishi	Dickson	2	N	No	No	10.1101/2024.01.09.574419	Meissner; 2024	3029392	SN_mixed		VT016988-x-GMR_79F08	w[1118]; P{y[+t7.7] w[+mC]=VT016988-p65.AD}attP40; P{y[+t7.7] w[+mC]=R79F08-GAL4.DBD}attP2
SS41584	Adult	Ryo Minegishi	Dickson	2	N	No	No	10.1101/2024.01.09.574419	Meissner; 2024	3029066	LBA9, LBI16		GMR_13E04-x-VT043132	w[1118]; P{y[+t7.7] w[+mC]=R13E04-p65.AD}attP40; P{y[+t7.7] w[+mC]=VT043132-GAL4.DBD}attP2
SS41646	Adult	Masayoshi Ito	Rubin	1	N	No	Yes	10.1101/2024.01.09.574419	Meissner; 2024	3026633	LAL065, LAL066		VT020527-x-GMR_44D05	w[1118]; P{y[+t7.7] w[+mC]=VT020527-p65.AD}attP40; P{y[+t7.7] w[+mC]=R44D05-GAL4.DBD}attP2
SS41752	Adult	Kaiyu Wang	Dickson	2	N	No	No	10.1101/2024.01.09.574419	Meissner; 2024	3030219			VT000454-x-VT025936	w[1118]; P{y[+t7.7] w[+mC]=VT000454-p65.AD}attP40; P{y[+t7.7] w[+mC]=VT025936-GAL4.DBD}attP2
SS41811	Adult	Ryo Minegishi	Dickson	1	N	Yes	No	10.1101/2024.01.09.574419	Meissner; 2024	3029247	LUL66		GMR_52E12-x-VT044649	w[1118]; P{y[+t7.7] w[+mC]=R52E12-p65.AD}attP40; P{y[+t7.7] w[+mC]=VT044649-GAL4.DBD}attP2
SS41835	Adult	Ryo Minegishi	Dickson	1	N	No	No	10.1101/2024.01.09.574419	Meissner; 2024	3029155	LBL8		GMR_19D12-x-VT000767	w[1118]; P{y[+t7.7] w[+mC]=R19D12-p65.AD}attP40; P{y[+t7.7] w[+mC]=VT000767-GAL4.DBD}attP2
SS41862	Adult	Ryo Minegishi	Dickson	2	N	No	No	10.1101/2024.01.09.574419	Meissner; 2024	3029496	LUL66		VT044649-x-GMR_52E12	w[1118]; P{y[+t7.7] w[+mC]=VT044649-p65.AD}attP40; P{y[+t7.7] w[+mC]=R52E12-GAL4.DBD}attP2/TM6B, Tb[1]
SS41947	Adult	Masayoshi Ito	Rubin	1	N	No	Yes	10.1101/2024.01.09.574419	Meissner; 2024	3026640	LAL073		VT043158-x-GMR_51F05	w[1118]; P{y[+t7.7] w[+mC]=VT043158-p65.AD}attP40; P{y[+t7.7] w[+mC]=R51F05-GAL4.DBD}attP2
SS41950	Adult	Masayoshi Ito	Rubin	1	N	No	Yes	10.1101/2024.01.09.574419	Meissner; 2024	3026592	LAL073		VT047755-x-VT034630	w[1118]; P{y[+t7.7] w[+mC]=VT047755-p65.AD}attP40; P{y[+t7.7] w[+mC]=VT034630-GAL4.DBD}attP2
SS41970	Adult	Masayoshi Ito	Rubin	2	N	No	No	10.1101/2024.01.09.574419	Meissner; 2024	3026622	LAL113		VT042810-x-GMR_51G03	w[1118]; P{y[+t7.7] w[+mC]=VT042810-p65.AD}attP40; P{y[+t7.7] w[+mC]=R51G03-GAL4.DBD}attP2
SS42258	Adult	Masayoshi Ito	Rubin	2	N	No	No	10.1101/2024.01.09.574419	Meissner; 2024	3026616	LAL085		VT047747-x-GMR_50A05	w[1118]; P{y[+t7.7] w[+mC]=VT047747-p65.AD}attP40; P{y[+t7.7] w[+mC]=R50A05-GAL4.DBD}attP2
SS42309	Adult	Masayoshi Ito	Rubin	1	N	No	Yes	10.1101/2024.01.09.574419	Meissner; 2024	3026859			GMR_78G06-x-VT017416	w[1118]; P{y[+t7.7] w[+mC]=R78G06-p65.AD}attP40; P{y[+t7.7] w[+mC]=VT017416-GAL4.DBD}attP2
SS42389	Adult	DI	DI	2	N	No	No	10.1101/2024.01.09.574419	Meissner; 2024	3030990	WNM (unpaired)		VT013612-x-GMR_11C01	w[1118]; P{y[+t7.7] w[+mC]=VT013612-p65.AD}attP40; P{y[+t7.7] w[+mC]=R11C01-GAL4.DBD}attP2
SS42406	Adult	DI	DI	1	N	No	No	10.1101/2024.01.09.574419	Meissner; 2024	3026812	primary sensory		VT043294-x-VT063548	w[1118]; P{y[+t7.7] w[+mC]=VT043294-p65.AD}attP40; P{y[+t7.7] w[+mC]=VT063548-GAL4.DBD}attP2
SS42461	Adult	DI	DI	1	N	No	No	10.1101/2024.01.09.574419	Meissner; 2024	3026833	primary sensory		GMR_39E01_XA_21-x-GMR_56B12	w[1118]; P{y[+t7.7] w[+mC]=R39E01-p65.AD}attP40; P{y[+t7.7] w[+mC]=R56B12-GAL4.DBD}attP2
SS42463	Adult	DI	DI	2	N	No	No	10.1101/2024.01.09.574419	Meissner; 2024	3030991	WNM (unpaired)		GMR_41A07-x-GMR_11C01	w[1118]; P{y[+t7.7] w[+mC]=R41A07-p65.AD}attP40; P{y[+t7.7] w[+mC]=R11C01-GAL4.DBD}attP2
SS42486	Adult	DI	DI	1	N	No	No	10.1101/2024.01.09.574419	Meissner; 2024	3026807	ascending neuron		GMR_72G03_BB_21-x-VT048567	w[1118]; P{y[+t7.7] w[+mC]=R72G03-p65.AD}attP40; P{y[+t7.7] w[+mC]=VT048567-GAL4.DBD}attP2
SS42744	Adult	Ryo Minegishi	Dickson	2	N	No	No	10.1101/2024.01.09.574419	Meissner; 2024	3029080	LBI31		GMR_15A01-x-VT044854	w[1118]; P{y[+t7.7] w[+mC]=R15A01-p65.AD}attP40; P{y[+t7.7] w[+mC]=VT044854-GAL4.DBD}attP2/TM6B, Tb[1]
SS42757	Adult	Ryo Minegishi	Dickson	1	N	No	No	10.1101/2024.01.09.574419	Meissner; 2024	3029345			GMR_81D09-x-VT004985	w[1118]; P{y[+t7.7] w[+mC]=R81D09-p65.AD}attP40/CyO, P{w[+mC]=2xTb[1]-RFP}CyO; P{y[+t7.7] w[+mC]=VT004985-GAL4.DBD}attP2
SS42960	Adult	Masayoshi Ito	Rubin	1	N	No	Yes	10.1101/2024.01.09.574419	Meissner; 2024	3026889	AVLP472, LHPV6q1		GMR_23B09-x-GMR_25C01	w[1118]; P{y[+t7.7] w[+mC]=R23B09-p65.AD}attP40; P{y[+t7.7] w[+mC]=R25C01-GAL4.DBD}attP2
SS42965	Adult	Masayoshi Ito	Rubin	2	N	No	No	10.1101/2024.01.09.574419	Meissner; 2024	3026863	WED015		GMR_30E08-x-VT019731	w[1118]; P{y[+t7.7] w[+mC]=R30E08-p65.AD}attP40/CyO, P{w[+mC]=2xTb[1]-RFP}CyO; P{y[+t7.7] w[+mC]=VT019731-GAL4.DBD}attP2
SS42993	Adult	Jens Goldammer	Rubin	1	N	No	Yes	10.1101/2024.01.09.574419	Meissner; 2024	3027813	CL108		VT037491-x-GMR_82D06	w[1118]; P{y[+t7.7] w[+mC]=VT037491-p65.AD}attP40; P{y[+t7.7] w[+mC]=R82D06-GAL4.DBD}attP2/TM6B, Tb[1]
SS43014	Adult	Jens Goldammer	Rubin	1	N	No	No	10.1101/2024.01.09.574419	Meissner; 2024	3027771	SMP048, SMP052		VT055812-x-VT029309	w[1118]; P{y[+t7.7] w[+mC]=VT055812-p65.AD}attP40; P{y[+t7.7] w[+mC]=VT029309-GAL4.DBD}attP2
SS43026	Adult	Jens Goldammer	Rubin	1	N	No	Yes	10.1101/2024.01.09.574419	Meissner; 2024	3027778	PS184, PS272		GMR_45B08-x-VT031084	w[1118]; P{y[+t7.7] w[+mC]=R45B08-p65.AD}attP40; P{y[+t7.7] w[+mC]=VT031084-GAL4.DBD}attP2
SS43399	Adult	Jens Goldammer	Rubin	2	N	No	No	10.1101/2024.01.09.574419	Meissner; 2024	3039156	SMP387		GMR_26C06-x-GMR_50B06	w[1118]; P{y[+t7.7] w[+mC]=R26C06-p65.AD}attP40; P{y[+t7.7] w[+mC]=R50B06-GAL4.DBD}attP2/T(2;3)B3, CyO: TM6B, Tb[1]
SS43425	Adult	Jens Goldammer	Rubin	2	N	No	No	10.1101/2024.01.09.574419	Meissner; 2024	3027768	IB101-IB108		VT007746-x-VT015782	w[1118]; P{y[+t7.7] w[+mC]=VT007746-p65.AD}attP40; P{y[+t7.7] w[+mC]=VT015782-GAL4.DBD}attP2/TM6B, Tb[1]
SS43542	Adult	Ryo Minegishi	Dickson	3	N	No	No	10.1101/2024.01.09.574419	Meissner; 2024	3029186	LUL50, LUL144		GMR_25F10-x-VT046018	w[1118]; P{y[+t7.7] w[+mC]=R25F10-p65.AD}attP40/CyO, P{w[+mC]=2xTb[1]-RFP}CyO; P{y[+t7.7] w[+mC]=VT046018-GAL4.DBD}attP2
SS43574	Adult	Kaiyu Wang	Dickson	2	N	No	No	10.1101/2024.01.09.574419	Meissner; 2024	3029969	WN_LN_mixed		VT043699-x-VT043699	w[1118]; P{y[+t7.7] w[+mC]=VT043699-p65.AD}attP40; P{y[+t7.7] w[+mC]=VT043699-GAL4.DBD}attP2
SS43583	Adult	Kaiyu Wang	Dickson	1	N	No	No	10.1101/2024.01.09.574419	Meissner; 2024	3030003			VT043699-x-VT043059	w[1118]; P{y[+t7.7] w[+mC]=VT043699-p65.AD}attP40/CyO, P{2xTb[1]-RFP}CyO; P{y[+t7.7] w[+mC]=VT043059-GAL4.DBD}attP2
SS43617	Adult	Kaiyu Wang	Dickson	1	N	Yes	No	10.1101/2024.01.09.574419	Meissner; 2024	3030231	VNC_LN		VT026172-x-VT049344	w[1118]; P{y[+t7.7] w[+mC]=VT026172-p65.AD}attP40; P{y[+t7.7] w[+mC]=VT049344-GAL4.DBD}attP2
SS43925	Adult	Masayoshi Ito	Rubin	1	N	No	No	10.1101/2024.01.09.574419	Meissner; 2024	3026881	LHPV2b3		VT027168-x-GMR_44D10	w[1118]; P{y[+t7.7] w[+mC]=VT027168-p65.AD}attP40; P{y[+t7.7] w[+mC]=R44D10-GAL4.DBD}attP2
SS43930	Adult	Masayoshi Ito	Rubin	1	N	No	No	10.1101/2024.01.09.574419	Meissner; 2024	3026893			VT000877-x-GMR_21C09	w[1118]; P{y[+t7.7] w[+mC]=VT000877-p65.AD}attP40; P{y[+t7.7] w[+mC]=R21C09-GAL4.DBD}attP2
SS43937	Adult	Masayoshi Ito	Rubin	1	N	No	Yes	10.1101/2024.01.09.574419	Meissner; 2024	3030676	LHPV2a1_a, LHPV2a1_b, LHPV2a1_c		GMR_17C09-x-GMR_65D07	w[1118]; P{y[+t7.7] w[+mC]=R17C09-p65.AD}attP40; P{y[+t7.7] w[+mC]=R65D07-GAL4.DBD}attP2/TM6B, Tb[+]
SS43943	Adult	Masayoshi Ito	Rubin	1	N	No	Yes	10.1101/2024.01.09.574419	Meissner; 2024	3026879	LHPV2a1_a, LHPV2a1_b, LHPV2a1_c		GMR_46A08-x-GMR_52H12	w[1118]; P{y[+t7.7] w[+mC]=R46A08-p65.AD}attP40; P{y[+t7.7] w[+mC]=R52H12-GAL4.DBD}attP2
SS44000	Adult	DI	DI	2	N	No	No	10.1101/2024.01.09.574419	Meissner; 2024	3027323	HN-WN-IN		VT008182-x-GMR_28E12	w[1118]; P{y[+t7.7] w[+mC]=VT008182-p65.AD}attP40; P{y[+t7.7] w[+mC]=R28E12-GAL4.DBD}attP2
SS44071	Adult	DI	DI	1	N	No	No	10.1101/2024.01.09.574419	Meissner; 2024	3031752	DNg11x2		GMR_34H12-x-GMR_85H06	w[1118]; P{y[+t7.7] w[+mC]=R34H12-p65.AD}attP40; P{y[+t7.7] w[+mC]=R85H06-GAL4.DBD}attP2
SS44233	Adult	Ryo Minegishi	Dickson	2	N	No	No	10.1101/2024.01.09.574419	Meissner; 2024	3029435	LUI7, LUL86		VT037491-x-VT050273	w[1118]; P{y[+t7.7] w[+mC]=VT037491-p65.AD}attP40; P{y[+t7.7] w[+mC]=VT050273-GAL4.DBD}attP2
SS44256	Adult	Ryo Minegishi	Dickson	1	N	No	No	10.1101/2024.01.09.574419	Meissner; 2024	3028573	LBI42		VT018764-x-VT023471	w[1118]; P{y[+t7.7] w[+mC]=VT018764-p65.AD}attP40/CyO, P{w[+mC]=2xTb[1]-RFP}CyO; P{y[+t7.7] w[+mC]=VT023471-GAL4.DBD}attP2
SS44348	Adult	Jens Goldammer	Rubin	2	N	No	No	10.1101/2024.01.09.574419	Meissner; 2024	3027788	VES019-VES021		VT026839-x-GMR_40C08	w[1118]; P{y[+t7.7] w[+mC]=VT026839-p65.AD}attP40; P{y[+t7.7] w[+mC]=R40C08-GAL4.DBD}attP2
SS44399	Adult	Masayoshi Ito	Rubin	1	N	No	No	10.1101/2024.01.09.574419	Meissner; 2024	3026877	CL129		VT002435-x-VT048582	w[1118]; P{y[+t7.7] w[+mC]=VT002435-p65.AD}attP40; P{y[+t7.7] w[+mC]=VT048582-GAL4.DBD}attP2
SS44402	Adult	Masayoshi Ito	Rubin	1	N	No	Yes	10.1101/2024.01.09.574419	Meissner; 2024	3026871	PLP200		VT021792-x-VT041832	w[1118]; P{y[+t7.7] w[+mC]=VT021792-p65.AD}attP40; P{y[+t7.7] w[+mC]=VT041832-GAL4.DBD}attP2
SS44408	Adult	Masayoshi Ito	Rubin	1	Y	No	Yes	10.1101/2024.01.09.574419	Meissner; 2024	3026891	CL062_a? CL062_b?		VT057295-x-GMR_31G11	w[1118]; P{y[+t7.7] w[+mC]=VT057295-p65.AD}attP40; P{y[+t7.7] w[+mC]=R31G11-GAL4.DBD}attP2
SS44414	Adult	Masayoshi Ito	Rubin	1	N	No	Yes	10.1101/2024.01.09.574419	Meissner; 2024	3026856	LHAV7b1		VT051935-x-VT044856	w[1118]; P{y[+t7.7] w[+mC]=VT051935-p65.AD}attP40; P{y[+t7.7] w[+mC]=VT044856-GAL4.DBD}attP2
SS44435	Adult	Masayoshi Ito	Rubin	1	N	No	No	10.1101/2024.01.09.574419	Meissner; 2024	3026870			VT029570-x-VT043653	w[1118]; P{y[+t7.7] w[+mC]=VT029570-p65.AD}attP40; P{y[+t7.7] w[+mC]=VT043653-GAL4.DBD}attP2
SS44443	Adult	Masayoshi Ito	Rubin	1	N	No	Yes	10.1101/2024.01.09.574419	Meissner; 2024	3026869	PVLP102?, PVLP103?, PVLP104?, PLP085?		GMR_12A11-x-VT024647	w[1118]; P{y[+t7.7] w[+mC]=R12A11-p65.AD}attP40; P{y[+t7.7] w[+mC]=VT024647-GAL4.DBD}attP2
SS44448	Adult	Kaiyu Wang	Dickson	1	N	No	No	10.1101/2024.01.09.574419	Meissner; 2024	3032525			GMR_23F02-x-VT043653	w[1118]; P{y[+t7.7] w[+mC]=R23F02-p65.AD}attP40; P{y[+t7.7] w[+mC]=VT043653-GAL4.DBD}attP2
SS44452	Adult	Masayoshi Ito	Rubin	1	N	No	Yes	10.1101/2024.01.09.574419	Meissner; 2024	3026868	PVLP149		GMR_24G01-x-VT024637	w[1118]; P{y[+t7.7] w[+mC]=R24G01-p65.AD}attP40; P{y[+t7.7] w[+mC]=VT024637-GAL4.DBD}attP2
SS44460	Adult	Masayoshi Ito	Rubin	1	N	No	No	10.1101/2024.01.09.574419	Meissner; 2024	3026888	LHPD2a1		GMR_37G11-x-GMR_67F03	w[1118]; P{y[+t7.7] w[+mC]=R37G11-p65.AD}attP40; P{y[+t7.7] w[+mC]=R67F03-GAL4.DBD}attP2
SS44477	Adult	Masayoshi Ito	Rubin	1	N	No	No	10.1101/2024.01.09.574419	Meissner; 2024	3026885	LHPD2a1		GMR_52F01-x-GMR_29F12	w[1118]; P{y[+t7.7] w[+mC]=R52F01-p65.AD}attP40; P{y[+t7.7] w[+mC]=R29F12-GAL4.DBD}attP2
SS44703	Adult	Jens Goldammer	Rubin	1	N	No	No	10.1101/2024.01.09.574419	Meissner; 2024	3027809	PS096_a, PS096_b, PS096_c		VT046052-x-GMR_33C10	w[1118]; P{y[+t7.7] w[+mC]=VT046052-p65.AD}attP40; P{y[+t7.7] w[+mC]=R33C10-GAL4.DBD}attP2
SS44744	Adult	Jens Goldammer	Rubin	1	N	No	Yes	10.1101/2024.01.09.574419	Meissner; 2024	3039265	PS267-PS270, 1128957081, 1159646273, 1128952511, 1345846711, 1996617318, 5813077987, 1996284778, 883514653		GMR_33G07-x-GMR_31H02	w[1118]; P{y[+t7.7] w[+mC]=R33G07-p65.AD}JK22C; P{y[+t7.7] w[+mC]=R31H02-GAL4.DBD}attP2
SS44759	Adult	Jens Goldammer	Rubin	1	N	No	Yes	10.1101/2024.01.09.574419	Meissner; 2024	3027815	VES036		GMR_39B03-x-GMR_73F02	w[1118]; P{y[+t7.7] w[+mC]=R39B03-p65.AD}JK22C; P{y[+t7.7] w[+mC]=R73F02-GAL4.DBD}attP2
SS44764	Adult	Jens Goldammer	Rubin	1	N	No	Yes	10.1101/2024.01.09.574419	Meissner; 2024	3039026	OCG05, OCG06		GMR_47C08-x-GMR_52E11	w[1118]; P{y[+t7.7] w[+mC]=R47C08-p65.AD}attP40/CyO; P{y[+t7.7] w[+mC]=R52E11-GAL4.DBD}attP2/TM6, Tb[1]
SS44794	Adult	Jens Goldammer	Rubin	1	N	No	No	10.1101/2024.01.09.574419	Meissner; 2024	3027776	PLP246		GMR_72H01-x-VT024603	w[1118]; P{y[+t7.7] w[+mC]=R72H01-p65.AD}attP40; P{y[+t7.7] w[+mC]=VT024603-GAL4.DBD}attP2
SS45192	Adult	Jens Goldammer	Rubin	1	N	No	Yes	10.1101/2024.01.09.574419	Meissner; 2024	3027799	PLP246		VT058856-x-GMR_42H01	w[1118]; P{y[+t7.7] w[+mC]=VT058856-p65.AD}attP40; P{y[+t7.7] w[+mC]=R42H01-GAL4.DBD}attP2
SS45221	Adult	Masayoshi Ito	Rubin	1	N	No	Yes	10.1101/2024.01.09.574419	Meissner; 2024	3027051	SMP108		VT018689-x-VT029309	w[1118]; P{y[+t7.7] w[+mC]=VT018689-p65.AD}attP40; P{y[+t7.7] w[+mC]=VT029309-GAL4.DBD}attP2
SS45226	Adult	Masayoshi Ito	Rubin	1	N	No	No	10.1101/2024.01.09.574419	Meissner; 2024	3027072	SMP136		VT044841-x-GMR_65E11	w[1118]; P{y[+t7.7] w[+mC]=VT044841-p65.AD}attP40; P{y[+t7.7] w[+mC]=R65E11-GAL4.DBD}attP2
SS45251	Adult	Masayoshi Ito	Rubin	1	N	No	Yes	10.1101/2024.01.09.574419	Meissner; 2024	3027034	CRE039	613083317, 644148539, 644153089, 739572008, 894551935, 5813054079, 5813054659, 5813123042	VT022004-x-VT045575	w[1118]; P{y[+t7.7] w[+mC]=VT022004-p65.AD}attP40; P{y[+t7.7] w[+mC]=VT045575-GAL4.DBD}attP2
SS45254	Adult	Masayoshi Ito	Rubin	1	N	No	No	10.1101/2024.01.09.574419	Meissner; 2024	3027046	LAL086, LAL087		VT039562-x-VT001597	w[1118]; P{y[+t7.7] w[+mC]=VT039562-p65.AD}attP40; P{y[+t7.7] w[+mC]=VT001597-GAL4.DBD}attP2
SS45308	Adult	Kaiyu Wang	Dickson	2	N	No	No	10.1101/2024.01.09.574419	Meissner; 2024	3030073	pMP (aSP23?)		VT062645-x-VT043690	w[1118]; P{y[+t7.7] w[+mC]=VT062645-p65.AD}attP40; P{y[+t7.7] w[+mC]=VT043690-GAL4.DBD}attP2
SS45310	Adult	Kaiyu Wang	Dickson	2	N	No	No	10.1101/2024.01.09.574419	Meissner; 2024	3029692	pMP, Abg		VT062645-x-VT016254	w[1118]; P{y[+t7.7] w[+mC]=VT062645-p65.AD}attP40; P{y[+t7.7] w[+mC]=VT016254-GAL4.DBD}attP2
SS45327	Adult	Kaiyu Wang	Dickson	1	N	No	Yes	10.1101/2024.01.09.574419	Meissner; 2024	3029713	pMP (aSP23?)		VT019330-x-VT062645	w[1118]; P{y[+t7.7] w[+mC]=VT019330-p65.AD}attP40; P{y[+t7.7] w[+mC]=VT062645-GAL4.DBD}attP2
SS45333	Adult	Kaiyu Wang	Dickson	1	N	No	No	10.1101/2024.01.09.574419	Meissner; 2024	3030217			VT030323-x-VT016254	w[1118]; P{y[+t7.7] w[+mC]=VT030323-p65.AD}attP40/CyO, P{w[+mC]=2xTb[1]-RFP}CyO; P{y[+t7.7] w[+mC]=VT016254-GAL4.DBD}attP2/TM6B, Tb[1]
SS45404	Adult	Ryo Minegishi	Dickson	2	N	No	No	10.1101/2024.01.09.574419	Meissner; 2024	3029341	LBL26, LBL28, LUL108		GMR_85A01-x-VT002408	w[1118]; P{y[+t7.7] w[+mC]=R85A01-p65.AD}attP40; P{y[+t7.7] w[+mC]=VT002408-GAL4.DBD}attP2
SS45406	Adult	Kaiyu Wang	Dickson	1	Y	No	No	10.1101/2024.01.09.574419	Meissner; 2024	3026658	Abg_SN		VT043658-x-VT043284	w[1118]; P{y[+t7.7] w[+mC]=VT043658-p65.AD}attP40; P{y[+t7.7] w[+mC]=VT043284-GAL4.DBD}attP2
SS45413	Adult	Kaiyu Wang	Dickson	2	N	No	No	10.1101/2024.01.09.574419	Meissner; 2024	3026667	Abg_MN		VT032768-x-VT019028	w[1118]; P{y[+t7.7] w[+mC]=VT032768-p65.AD}attP40; P{y[+t7.7] w[+mC]=VT019028-GAL4.DBD}attP2
SS45418	Adult	Kaiyu Wang	Dickson	1	Y	No	Yes	10.1101/2024.01.09.574419	Meissner; 2024	3026672			GMR_47A04-x-VT038448	w[1118]; P{y[+t7.7] w[+mC]=R47A04-p65.AD}attP40; P{y[+t7.7] w[+mC]=VT038448-GAL4.DBD}attP2
SS45421	Adult	Kaiyu Wang	Dickson	1	N	No	Yes	10.1101/2024.01.09.574419	Meissner; 2024	3026677	CC		VT040574-x-VT038817	w[1118]; P{y[+t7.7] w[+mC]=VT040574-p65.AD}attP40; P{y[+t7.7] w[+mC]=VT038817-GAL4.DBD}attP2
SS45422	Adult	Kaiyu Wang	Dickson	1	N	No	No	10.1101/2024.01.09.574419	Meissner; 2024	3026678	CC		GMR_14F03-x-VT038817	w[1118]; P{y[+t7.7] w[+mC]=R14F03-p65.AD}attP40; P{y[+t7.7] w[+mC]=VT038817-GAL4.DBD}attP2
SS45428	Adult	Kaiyu Wang	Dickson	2	Y	No	Yes	10.1101/2024.01.09.574419	Meissner; 2024	3026686			GMR_78B06-x-VT006460	w[1118]; P{y[+t7.7] w[+mC]=R78B06-p65.AD}attP40; P{y[+t7.7] w[+mC]=VT006460-GAL4.DBD}attP2/TM6B, Tb[1]
SS45429	Adult	Kaiyu Wang	Dickson	2	Y	No	No	10.1101/2024.01.09.574419	Meissner; 2024	3026687	AN		VT062645-x-VT016277	w; VT062645-p65ADZp in attP40/CyOTb; VT016277-ZpGDBD in attP2/TM6B
SS45434	Adult	Kaiyu Wang	Dickson	1	N	No	Yes	10.1101/2024.01.09.574419	Meissner; 2024	3026695			GMR_41A08-x-VT043699	w[1118]; P{y[+t7.7] w[+mC]=R41A08-p65.AD}attP40; P{y[+t7.7] w[+mC]=VT043699-GAL4.DBD}attP2
SS45444	Adult	Kaiyu Wang	Dickson	2	N	No	No	10.1101/2024.01.09.574419	Meissner; 2024	3026709	vlpr_PN		VT059450-x-VT014974	w[1118]; P{y[+t7.7] w[+mC]=VT059450-p65.AD}attP40; P{y[+t7.7] w[+mC]=VT014974-GAL4.DBD}attP2
SS45446	Adult	Kaiyu Wang	Dickson	1	N	No	No	10.1101/2024.01.09.574419	Meissner; 2024	3026711			VT032768-x-VT030303	w[1118]; P{y[+t7.7] w[+mC]=VT032768-p65.AD}attP40; P{y[+t7.7] w[+mC]=VT030303-GAL4.DBD}attP2/TM6B, Tb[1]
SS45454	Adult	Kaiyu Wang	Dickson	2	Y	No	No	10.1101/2024.01.09.574419	Meissner; 2024	3026720	Abg_SN		VT043658-x-VT019023	w[1118]; P{y[+t7.7] w[+mC]=VT043658-p65.AD}attP40; P{y[+t7.7] w[+mC]=VT019023-GAL4.DBD}attP2
SS45463	Adult	Kaiyu Wang	Dickson	1	N	No	No	10.1101/2024.01.09.574419	Meissner; 2024	3026729	VNC_SN		VT032768-x-VT016238	w[1118]; P{y[+t7.7] w[+mC]=VT032768-p65.AD}attP40; P{y[+t7.7] w[+mC]=VT016238-GAL4.DBD}attP2
SS45465	Adult	Kaiyu Wang	Dickson	2	N	No	No	10.1101/2024.01.09.574419	Meissner; 2024	3026731	OSN		VT063232-x-VT006391	w[1118]; P{y[+t7.7] w[+mC]=VT063232-p65.AD}attP40; P{y[+t7.7] w[+mC]=VT006391-GAL4.DBD}attP2
SS45466	Adult	Kaiyu Wang	Dickson	2	N	No	No	10.1101/2024.01.09.574419	Meissner; 2024	3026732	JON		VT028445-x-VT006391	w[1118]; P{y[+t7.7] w[+mC]=VT028445-p65.AD}attP40; P{y[+t7.7] w[+mC]=VT006391-GAL4.DBD}attP2
SS45467	Adult	Kaiyu Wang	Dickson	2	N	No	No	10.1101/2024.01.09.574419	Meissner; 2024	3026733	JON		VT039997-x-VT006391	w[1118]; P{y[+t7.7] w[+mC]=VT039997-p65.AD}attP40; P{y[+t7.7] w[+mC]=VT006391-GAL4.DBD}attP2/TM6B, Tb[1]
SS45470	Adult	Kaiyu Wang	Dickson	2	N	No	No	10.1101/2024.01.09.574419	Meissner; 2024	3026736	JON		VT006391-x-VT008660	w[1118]; P{y[+t7.7] w[+mC]=VT006391-p65.AD}attP40; P{y[+t7.7] w[+mC]=VT008660-GAL4.DBD}attP2
SS45476	Adult	Kaiyu Wang	Dickson	1	N	No	No	10.1101/2024.01.09.574419	Meissner; 2024	3026743	aSP		VT004979-x-VT004979	w[1118]; P{y[+t7.7] w[+mC]=VT004979-p65.AD}attP40; P{y[+t7.7] w[+mC]=VT004979-GAL4.DBD}attP2/TM6B, Tb[1]
SS45478	Adult	Kaiyu Wang	Dickson	2	N	No	No	10.1101/2024.01.09.574419	Meissner; 2024	3026747	FB		VT039997-x-VT012716	w[1118]; P{y[+t7.7] w[+mC]=VT039997-p65.AD}attP40; P{y[+t7.7] w[+mC]=VT012716-GAL4.DBD}attP2
SS45479	Adult	Kaiyu Wang	Dickson	1	N	No	No	10.1101/2024.01.09.574419	Meissner; 2024	3026749	pMP		VT031392-x-VT045568	w[1118]; P{y[+t7.7] w[+mC]=VT031392-p65.AD}attP40; P{y[+t7.7] w[+mC]=VT045568-GAL4.DBD}attP2
SS45484	Adult	Kaiyu Wang	Dickson	2	Y	No	No	10.1101/2024.01.09.574419	Meissner; 2024	3026754	JON		VT032768-x-VT017694	w[1118]; P{y[+t7.7] w[+mC]=VT032768-p65.AD}attP40; P{y[+t7.7] w[+mC]=VT017694-GAL4.DBD}attP2/TM6B, Tb[1]
SS45492	Adult	Kaiyu Wang	Dickson	2	N	No	No	10.1101/2024.01.09.574419	Meissner; 2024	3026762	vlpr_LN		VT058873-x-VT058565	w[1118]; P{y[+t7.7] w[+mC]=VT058873-p65.AD}attP40; P{y[+t7.7] w[+mC]=VT058565-GAL4.DBD}attP2
SS45494	Adult	Kaiyu Wang	Dickson	2	N	No	No	10.1101/2024.01.09.574419	Meissner; 2024	3026765			VT028324-x-VT065306	w[1118]; P{y[+t7.7] w[+mC]=VT028324-p65.AD}attP40; P{y[+t7.7] w[+mC]=VT065306-GAL4.DBD}attP2
SS45507	Adult	Kaiyu Wang	Dickson	2	N	No	No	10.1101/2024.01.09.574419	Meissner; 2024	3026779	vlpr_PN		VT040005-x-VT057224	w[1118]; P{y[+t7.7] w[+mC]=VT040005-p65.AD}attP40; P{y[+t7.7] w[+mC]=VT057224-GAL4.DBD}attP2
SS45510	Adult	Kaiyu Wang	Dickson	1	N	No	No	10.1101/2024.01.09.574419	Meissner; 2024	3026783			VT043689-x-VT022289	w[1118]; P{y[+t7.7] w[+mC]=VT043689-p65.AD}attP40; P{y[+t7.7] w[+mC]=VT022289-GAL4.DBD}attP2
SS45514	Adult	Kaiyu Wang	Dickson	2	N	No	No	10.1101/2024.01.09.574419	Meissner; 2024	3026787			VT020732-x-VT012760	w[1118]; P{y[+t7.7] w[+mC]=VT020732-p65.AD}attP40; P{y[+t7.7] w[+mC]=VT012760-GAL4.DBD}attP2
SS45515	Adult	Kaiyu Wang	Dickson	2	N	No	No	10.1101/2024.01.09.574419	Meissner; 2024	3026789	vlpr_LN, WN_LN_mixed		VT016966-x-GMR_65G08	w[1118]; P{y[+t7.7] w[+mC]=VT016966-p65.AD}attP40; P{y[+t7.7] w[+mC]=R65G08-GAL4.DBD}attP2
SS45516	Adult	Kaiyu Wang	Dickson	1	N	No	No	10.1101/2024.01.09.574419	Meissner; 2024	3026790	aSP8-like		GMR_23G05-x-GMR_38A07	w[1118]; P{y[+t7.7] w[+mC]=R23G05-p65.AD}attP40; P{y[+t7.7] w[+mC]=R38A07-GAL4.DBD}attP2/TM6B, Tb[1]
SS45518	Adult	Kaiyu Wang	Dickson	1	N	No	No	10.1101/2024.01.09.574419	Meissner; 2024	3026792	pMP		VT014708-x-GMR_14G03	w[1118]; P{y[+t7.7] w[+mC]=VT014708-p65.AD}attP40; P{y[+t7.7] w[+mC]=R14G03-GAL4.DBD}attP2
SS45542	Adult	Masayoshi Ito	Rubin	1	N	No	No	10.1101/2024.01.09.574419	Meissner; 2024	3027065	OA-VPM4		VT057227-x-GMR_95A10	w[1118]; P{y[+t7.7] w[+mC]=VT057227-p65.AD}attP40; P{y[+t7.7] w[+mC]=R95A10-GAL4.DBD}attP2
SS45560	Adult	Masayoshi Ito	Rubin	2	N	No	No	10.1101/2024.01.09.574419	Meissner; 2024	3027063		1097555044	GMR_53C05-x-GMR_60F02	w[1118]; P{y[+t7.7] w[+mC]=R53C05-p65.AD}attP40; P{y[+t7.7] w[+mC]=R60F02-GAL4.DBD}attP2
SS45780	Adult	DI	DI	1	N	Yes	No	10.1101/2024.01.09.574419	Meissner; 2024	3030975	WN-IN		VT043294-x-VT017873	w[1118]; P{y[+t7.7] w[+mC]=VT043294-p65.AD}attP40/CyO, P{w[+mC]=2xTb[1]-RFP}CyO; P{y[+t7.7] w[+mC]=VT017873-GAL4.DBD}attP2
SS45805	Adult	DI	DI	1	Y	No	No	10.1101/2024.01.09.574419	Meissner; 2024	3027314	DMg28 small? neurosecretory		GMR_64C05-x-VT037534	w[1118]; P{y[+t7.7] w[+mC]=VT037534-GAL4.DBD}attP2 PBac{y[+mDint2] w[+mC]=R64C05-p65.AD}VK00027
SS45808	Adult	DI	DI	1	N	No	No	10.1101/2024.01.09.574419	Meissner; 2024	3030982	T2LFN		GMR_67E03-x-VT059451	w[1118]; P{y[+t7.7] w[+mC]=R67E03-p65.AD}attP40; P{y[+t7.7] w[+mC]=VT059451-GAL4.DBD}attP2
SS45828	Adult	DI	DI	2	N	No	No	10.1101/2024.01.09.574419	Meissner; 2024	3027311	T2LFNb		GMR_78B06-x-VT059451	w[1118]; P{y[+t7.7] w[+mC]=R78B06-p65.AD}attP40; P{y[+t7.7] w[+mC]=VT059451-GAL4.DBD}attP2
SS45829	Adult	DI	DI	1	N	No	No	10.1101/2024.01.09.574419	Meissner; 2024	3031753	T2LFNb		GMR_78B06-x-GMR_59F02	w[1118]; P{y[+t7.7] w[+mC]=R78B06-p65.AD}attP40; P{y[+t7.7] w[+mC]=R59F02-GAL4.DBD}attP2
SS45967	Adult	Masayoshi Ito	Rubin	1	N	No	No	10.1101/2024.01.09.574419	Meissner; 2024	3027338	PLP046_a		VT008655-x-GMR_30E09	w[1118]; P{y[+t7.7] w[+mC]=VT008655-p65.AD}attP40; P{y[+t7.7] w[+mC]=R30E09-GAL4.DBD}attP2
SS45972	Adult	Masayoshi Ito	Rubin	1	N	No	No	10.1101/2024.01.09.574419	Meissner; 2024	3027324	PLP039		VT034811-x-GMR_42E03	w[1118]; P{y[+t7.7] w[+mC]=VT034811-p65.AD}attP40; P{y[+t7.7] w[+mC]=R42E03-GAL4.DBD}attP2
SS45987	Adult	Masayoshi Ito	Rubin	1	N	No	No	10.1101/2024.01.09.574419	Meissner; 2024	3027295		1882031306	VT014336-x-VT020822	w[1118]; P{y[+t7.7] w[+mC]=VT014336-p65.AD}attP40; P{y[+t7.7] w[+mC]=VT020822-GAL4.DBD}attP2
SS45988	Adult	Masayoshi Ito	Rubin	1	N	No	No	10.1101/2024.01.09.574419	Meissner; 2024	3027302			VT029785-x-VT000775	w[1118]; P{y[+t7.7] w[+mC]=VT029785-p65.AD}attP40; P{y[+t7.7] w[+mC]=VT000775-GAL4.DBD}attP2
SS45993	Adult	Masayoshi Ito	Rubin	1	N	No	Yes	10.1101/2024.01.09.574419	Meissner; 2024	3027319	LHPV3a1?, LHPV3a2?, LHPV3a3_a?, LHPV3a3_b?, LHPV3a3_c?		GMR_10E06-x-VT030557	w[1118]; P{y[+t7.7] w[+mC]=R10E06-p65.AD}attP40; P{y[+t7.7] w[+mC]=VT030557-GAL4.DBD}attP2
SS45998	Adult	Masayoshi Ito	Rubin	1	N	No	Yes	10.1101/2024.01.09.574419	Meissner; 2024	3027316	LHPV3a1? LHPV3a2? LHPV3a3_a? LHPV3a3_b? LHPV3a3_c?		GMR_48E02-x-VT030557	w[1118]; P{y[+t7.7] w[+mC]=R48E02-p65.AD}attP40; P{y[+t7.7] w[+mC]=VT030557-GAL4.DBD}attP2
SS46011	Adult	Masayoshi Ito	Rubin	2	N	No	No	10.1101/2024.01.09.574419	Meissner; 2024	3027290	SLP461		VT016681-x-VT045565	w[1118]; P{y[+t7.7] w[+mC]=VT016681-p65.AD}attP40; P{y[+t7.7] w[+mC]=VT045565-GAL4.DBD}attP2
SS46017	Adult	Masayoshi Ito	Rubin	1	N	No	No	10.1101/2024.01.09.574419	Meissner; 2024	3027321	SMP351		VT040545-x-GMR_48F06	w[1118]; P{y[+t7.7] w[+mC]=VT040545-p65.AD}attP40; P{y[+t7.7] w[+mC]=R48F06-GAL4.DBD}attP2
SS46285	Adult	Ryo Minegishi	Dickson	1	N	No	No	10.1101/2024.01.09.574419	Meissner; 2024	3029328	LBI63, LBI64, LBL40		VT026646-x-VT059794	w; VT026646-p65ADZp in attP40; VT059794-ZpGdbd in attP2
SS46301	Adult	Ryo Minegishi	Dickson	3	N	No	No	10.1101/2024.01.09.574419	Meissner; 2024	3028650	LBI26		VT043146-x-VT065317	w[1118]; P{y[+t7.7] w[+mC]=VT043146-p65.AD}attP40/CyO, P{w[+mC]=2xTb[1]-RFP}CyO; P{y[+t7.7] w[+mC]=VT065317-GAL4.DBD}attP2
SS46314	Adult	Ryo Minegishi	Dickson	2	N	No	No	10.1101/2024.01.09.574419	Meissner; 2024	3029221	SN_mixed		GMR_73C04-x-VT045996	w[1118]; P{y[+t7.7] w[+mC]=R73C04-p65.AD}attP40; P{y[+t7.7] w[+mC]=VT045996-GAL4.DBD}attP2
SS46317	Adult	Ryo Minegishi	Dickson	1	N	Yes	No	10.1101/2024.01.09.574419	Meissner; 2024	3029279	SN_mixed		GMR_73C04-x-GMR_59A06	w[1118]; P{y[+t7.7] w[+mC]=R73C04-p65.AD}attP40; P{y[+t7.7] w[+mC]=R59A06-GAL4.DBD}attP2/TM6B, Tb[1]
SS46318	Adult	Ryo Minegishi	Dickson	1	N	Yes	No	10.1101/2024.01.09.574419	Meissner; 2024	3029283	SN_mixed		GMR_73C04-x-GMR_75G05	w[1118]; P{y[+t7.7] w[+mC]=R73C04-p65.AD}attP40; P{y[+t7.7] w[+mC]=R75G05-GAL4.DBD}attP2
SS46319	Adult	Ryo Minegishi	Dickson	1	N	Yes	No	10.1101/2024.01.09.574419	Meissner; 2024	3029278	SN_mixed		GMR_75G05-x-GMR_73C04	w[1118]; P{y[+t7.7] w[+mC]=R75G05-p65.AD}attP40; P{y[+t7.7] w[+mC]=R73C04-GAL4.DBD}attP2
SS46330	Adult	Masayoshi Ito	Rubin	1	N	No	Yes	10.1101/2024.01.09.574419	Meissner; 2024	3027334	WED154		VT003436-x-GMR_23B09	w[1118]; P{y[+t7.7] w[+mC]=VT003436-p65.AD}attP40; P{y[+t7.7] w[+mC]=R23B09-GAL4.DBD}attP2
SS46337	Adult	Masayoshi Ito	Rubin	1	N	No	No	10.1101/2024.01.09.574419	Meissner; 2024	3027300	SMP184		VT037550-x-VT046831	w[1118]; P{y[+t7.7] w[+mC]=VT037550-p65.AD}attP40; P{y[+t7.7] w[+mC]=VT046831-GAL4.DBD}attP2
SS46367	Adult	Masayoshi Ito	Rubin	1	N	No	Yes	10.1101/2024.01.09.574419	Meissner; 2024	3027307			GMR_32A04-x-VT042767	w[1118]; P{y[+t7.7] w[+mC]=R32A04-p65.AD}attP40; P{y[+t7.7] w[+mC]=VT042767-GAL4.DBD}attP2/TM6B, Tb[1]
SS46377	Adult	Masayoshi Ito	Rubin	1	N	No	No	10.1101/2024.01.09.574419	Meissner; 2024	3027328	PVLP142		GMR_68B06-x-GMR_55C09	w[1118]; P{y[+t7.7] w[+mC]=R68B06-p65.AD}attP40; P{y[+t7.7] w[+mC]=R55C09-GAL4.DBD}attP2
SS46560	Adult	Jens Goldammer	Rubin	2	N	No	Yes	10.1101/2024.01.09.574419	Meissner; 2024	3027812	SMP016		VT027323-x-GMR_60G08	w[1118]; P{y[+t7.7] w[+mC]=VT027323-p65.AD}attP40; P{y[+t7.7] w[+mC]=R60G08-GAL4.DBD}attP2
SS46563	Adult	Jens Goldammer	Rubin	1	N	No	Yes	10.1101/2024.01.09.574419	Meissner; 2024	3027784	OCG01		VT000877-x-GMR_95A11	w[1118]; P{y[+t7.7] w[+mC]=VT000877-p65.AD}attP40; P{y[+t7.7] w[+mC]=R95A11-GAL4.DBD}attP2
SS46572	Adult	Jens Goldammer	Rubin	1	N	No	No	10.1101/2024.01.09.574419	Meissner; 2024	3027818	SMP021		GMR_26F05-x-GMR_83H09	w[1118]; P{y[+t7.7] w[+mC]=R26F05-p65.AD}JK22C; P{y[+t7.7] w[+mC]=R83H09-GAL4.DBD}attP2
SS46577	Adult	Jens Goldammer	Rubin	1	N	No	Yes	10.1101/2024.01.09.574419	Meissner; 2024	3038998	OCG01		GMR_72B05-x-GMR_95A11	w[1118]; P{y[+t7.7] w[+mC]=R72B05-p65.AD}attP40; P{y[+t7.7] w[+mC]=R95A11-GAL4.DBD}attP2
SS46589	Adult	Masayoshi Ito	Rubin	2	N	No	No	10.1101/2024.01.09.574419	Meissner; 2024	3027629	SLP364		VT040980-x-VT023830	w[1118]; P{y[+t7.7] w[+mC]=VT040980-p65.AD}attP40; P{y[+t7.7] w[+mC]=VT023830-GAL4.DBD}attP2/TM6B, Tb[1]
SS46603	Adult	Masayoshi Ito	Rubin	1	N	No	No	10.1101/2024.01.09.574419	Meissner; 2024	3027642	OA-VUMa7, 672598344		VT019391-x-VT058566	w[1118]; P{y[+t7.7] w[+mC]=VT019391-p65.AD}attP40/CyO, P{w[+mC]=2xTb[1]-RFP}CyO; P{y[+t7.7] w[+mC]=VT058566-GAL4.DBD}attP2
SS46613	Adult	Masayoshi Ito	Rubin	1	N	No	Yes	10.1101/2024.01.09.574419	Meissner; 2024	3027647	SMP181, SMP182		GMR_12D12-x-GMR_11D02	w; 12D12-p65ADZp in attP40; 11D02-ZpGDBD in attP2/TM6B
SS46630	Adult	Masayoshi Ito	Rubin	1	N	No	No	10.1101/2024.01.09.574419	Meissner; 2024	3027643	OA-VPM3		GMR_77F03-x-VT058566	w[1118]; P{y[+t7.7] w[+mC]=R77F03-p65.AD}attP40; P{y[+t7.7] w[+mC]=VT058566-GAL4.DBD}attP2
SS46697	Adult	Ryo Minegishi	Dickson	2	N	No	No	10.1101/2024.01.09.574419	Meissner; 2024	3028517			VT063982-x-VT017928	w[1118]; P{y[+t7.7] w[+mC]=VT063982-p65.AD}attP40; P{y[+t7.7] w[+mC]=VT017928-GAL4.DBD}attP2
SS46706	Adult	Ryo Minegishi	Dickson	1	N	No	No	10.1101/2024.01.09.574419	Meissner; 2024	3028579	LBL36		VT031084-x-VT026018	w[1118]; P{y[+t7.7] w[+mC]=VT031084-p65.AD}attP40; P{y[+t7.7] w[+mC]=VT026018-GAL4.DBD}attP2/TM6B, Tb[1]
SS46716	Adult	Ryo Minegishi	Dickson	2	N	No	No	10.1101/2024.01.09.574419	Meissner; 2024	3029331	MN		VT029305-x-VT034804	w; VT029305-p65ADZp in attP40; VT034804-ZpGdbd in attP2
SS46798	Adult	Kaiyu Wang	Dickson	2	N	No	No	10.1101/2024.01.09.574419	Meissner; 2024	3030253			GMR_22E04-x-GMR_50B03	w[1118]; P{y[+t7.7] w[+mC]=R22E04-p65.AD}attP40; P{y[+t7.7] w[+mC]=R50B03-GAL4.DBD}attP2
SS47009	Adult	Jens Goldammer	Rubin	2	N	No	No	10.1101/2024.01.09.574419	Meissner; 2024	3027802		1251443404, 1313491897, 1282806606	VT046011-x-GMR_38E08	w[1118]; P{y[+t7.7] w[+mC]=VT046011-p65.AD}attP40/CyO, P{w[+mC]=2xTb[1]-RFP}CyO; P{y[+t7.7] w[+mC]=R38E08-GAL4.DBD}attP2
SS47554	Adult	Masayoshi Ito	Rubin	1	N	No	No	10.1101/2024.01.09.574419	Meissner; 2024	3027645	CL001, CL002		VT048339-x-GMR_75F10	w[1118]; P{y[+t7.7] w[+mC]=VT048339-p65.AD}attP40; P{y[+t7.7] w[+mC]=R75F10-GAL4.DBD}attP2
SS47557	Adult	Masayoshi Ito	Rubin	1	N	No	No	10.1101/2024.01.09.574419	Meissner; 2024	3027640	endocrine cell, DN		GMR_24H12-x-VT002329	w[1118]; P{y[+t7.7] w[+mC]=R24H12-p65.AD}attP40; P{y[+t7.7] w[+mC]=VT002329-GAL4.DBD}attP2/TM6B, Tb[1]
SS47562	Adult	Masayoshi Ito	Rubin	1	N	No	No	10.1101/2024.01.09.574419	Meissner; 2024	3027636	SIP018		VT006819-x-VT040554	w[1118]; P{y[+t7.7] w[+mC]=VT006819-p65.AD}attP40; P{y[+t7.7] w[+mC]=VT040554-GAL4.DBD}attP2
SS47578	Adult	Masayoshi Ito	Rubin	1	N	No	Yes	10.1101/2024.01.09.574419	Meissner; 2024	3027654	5-HTPMPD01		GMR_46C02-x-VT006552	w[1118]; P{y[+t7.7] w[+mC]=R46C02-p65.AD}attP40; P{y[+t7.7] w[+mC]=VT006552-GAL4.DBD}attP2
SS47815	Adult	Masayoshi Ito	Rubin	1	N	No	Yes	10.1101/2024.01.09.574419	Meissner; 2024	3030181			GMR_26F05-x-GMR_51H05	w[1118]; P{y[+t7.7] w[+mC]=R26F05-p65.AD}JK22C; P{y[+t7.7] w[+mC]=R51H05-GAL4.DBD}attP2
SS47816	Adult	Jens Goldammer	Rubin	1	N	No	Yes	10.1101/2024.01.09.574419	Meissner; 2024	3039151	CL033		GMR_29C06-x-VT026664	w[1118]; P{y[+t7.7] w[+mC]=R29C06-p65.AD}JK22C/CyO; P{y[+t7.7] w[+mC]=VT026664-GAL4.DBD}attP2/TM6B, Tb[1]
SS47827	Adult	Jens Goldammer	Rubin	2	N	No	No	10.1101/2024.01.09.574419	Meissner; 2024	3027806	LAL170		GMR_67A08-x-GMR_89A03	w[1118]; P{y[+t7.7] w[+mC]=R67A08-p65.AD}attP40; P{y[+t7.7] w[+mC]=R89A03-GAL4.DBD}attP2
SS47833	Adult	Ryo Minegishi	Dickson	2	N	No	No	10.1101/2024.01.09.574419	Meissner; 2024	3028499	SN_mixed		VT009832-x-VT020739	w[1118]; P{y[+t7.7] w[+mC]=VT009832-p65.AD}attP40; P{y[+t7.7] w[+mC]=VT020739-GAL4.DBD}attP2
SS47877	Adult	Ryo Minegishi	Dickson	1	N	Yes	No	10.1101/2024.01.09.574419	Meissner; 2024	3029245	LUL170		GMR_66A06-x-VT061931	w; 66A06-p65ADZp in attP40; VT061931-ZpGDBD in attP2
SS47885	Adult	Ryo Minegishi	Dickson	4	N	Yes	No	10.1101/2024.01.09.574419	Meissner; 2024	3029397	SN_mixed		GMR_85B09-x-GMR_37G07	w[1118]; P{y[+t7.7] w[+mC]=R85B09-p65.AD}attP40/CyO, P{w[+mC]=2xTb[1]-RFP}CyO; P{y[+t7.7] w[+mC]=R37G07-GAL4.DBD}attP2/TM6B, Tb[1]
SS47886	Adult	Ryo Minegishi	Dickson	2	N	No	No	10.1101/2024.01.09.574419	Meissner; 2024	3029352	SN_mixed		GMR_93D09-x-VT009832	w[1118]; P{y[+t7.7] w[+mC]=R93D09-p65.AD}attP40; P{y[+t7.7] w[+mC]=VT009832-GAL4.DBD}attP2
SS47887	Adult	Ryo Minegishi	Dickson	2	N	No	No	10.1101/2024.01.09.574419	Meissner; 2024	3029344	SN_mixed		GMR_93D09-x-VT050663	w[1118]; P{y[+t7.7] w[+mC]=R93D09-p65.AD}attP40; P{y[+t7.7] w[+mC]=VT050663-GAL4.DBD}attP2/TM6B, Tb[1]
SS47888	Adult	Ryo Minegishi	Dickson	1	N	No	No	10.1101/2024.01.09.574419	Meissner; 2024	3029358	SN_mixed		GMR_93D09-x-VT061711	w[1118]; P{y[+t7.7] w[+mC]=R93D09-p65.AD}attP40; P{y[+t7.7] w[+mC]=VT061711-GAL4.DBD}attP2
SS47889	Adult	Ryo Minegishi	Dickson	1	N	No	No	10.1101/2024.01.09.574419	Meissner; 2024	3030466	SN_mixed		GMR_93D09-x-VT038167	w[1118]; P{y[+t7.7] w[+mC]=R93D09-p65.AD}attP40; P{y[+t7.7] w[+mC]=VT038167-GAL4.DBD}attP2
SS47890	Adult	Ryo Minegishi	Dickson	2	N	No	No	10.1101/2024.01.09.574419	Meissner; 2024	3029336	SN_mixed		GMR_93D09-x-VT008429	w[1118]; P{y[+t7.7] w[+mC]=R93D09-p65.AD}attP40; P{y[+t7.7] w[+mC]=VT008429-GAL4.DBD}attP2
SS47914	Adult	Ryo Minegishi	Dickson	4	N	No	No	10.1101/2024.01.09.574419	Meissner; 2024	3031748	LBL9		VT049362-x-VT050669	w[1118]; P{y[+t7.7] w[+mC]=VT049362-p65.AD}attP40; P{y[+t7.7] w[+mC]=VT050669-GAL4.DBD}attP2
SS47918	Adult	Ryo Minegishi	Dickson	1	N	No	No	10.1101/2024.01.09.574419	Meissner; 2024	3031867	LBA67		VT006204-x-GMR_49A01	w[1118]; P{y[+t7.7] w[+mC]=VT006204-p65.AD}attP40; P{y[+t7.7] w[+mC]=R49A01-GAL4.DBD}attP2
SS47929	Adult	Ryo Minegishi	Dickson	2	N	No	No	10.1101/2024.01.09.574419	Meissner; 2024	3031815	LBL38		VT008153-x-VT028861	w[1118]; P{y[+t7.7] w[+mC]=VT008153-p65.AD}attP40; P{y[+t7.7] w[+mC]=VT028861-GAL4.DBD}attP2
SS48157	Adult	Masayoshi Ito	Rubin	2	N	No	No	10.1101/2024.01.09.574419	Meissner; 2024	3030922	SIP017, AOTU011		VT020713-x-VT049493	w[1118]; P{y[+t7.7] w[+mC]=VT020713-p65.AD}attP40/CyO; P{y[+t7.7] w[+mC]=VT049493-GAL4.DBD}attP2/TM6B, Tb[1]
SS48192	Adult	Masayoshi Ito	Rubin	1	N	No	No	10.1101/2024.01.09.574419	Meissner; 2024	3030610	SMP055		GMR_41F02-x-VT034811	w[1118]; P{y[+t7.7] w[+mC]=R41F02-p65.AD}attP40; P{y[+t7.7] w[+mC]=VT034811-GAL4.DBD}attP2
SS48194	Adult	Masayoshi Ito	Rubin	1	N	No	No	10.1101/2024.01.09.574419	Meissner; 2024	3030611	AVLP538, 5-HTPLP01	891603228, 5813016933, 5813057579	GMR_52H01-x-VT019079	w[1118]; P{y[+t7.7] w[+mC]=R52H01-p65.AD}attP40/CyO; P{y[+t7.7] w[+mC]=VT019079-GAL4.DBD}attP2/TM6B, Tb[1]
SS48262	Adult	DI	DI	1	N	No	No	10.1101/2024.01.09.574419	Meissner; 2024	3030997	LT-3leg		GMR_17D02-x-GMR_13C08	w[1118]; P{y[+t7.7] w[+mC]=R17D02-p65.AD}attP40; P{y[+t7.7] w[+mC]=R13C08-GAL4.DBD}attP2
SS48301	Adult	DI	DI	2	N	No	No	10.1101/2024.01.09.574419	Meissner; 2024	3027690	DNp38		GMR_85F12-x-GMR_31B08	w[1118]; P{y[+t7.7] w[+mC]=R85F12-p65.AD}attP40; P{y[+t7.7] w[+mC]=R31B08-GAL4.DBD}attP2
SS48402	Adult	Ryo Minegishi	Dickson	2	N	No	No	10.1101/2024.01.09.574419	Meissner; 2024	3031830	SN_mixed		GMR_73C04-x-VT049978	w[1118]; P{y[+t7.7] w[+mC]=R73C04-p65.AD}attP40; P{y[+t7.7] w[+mC]=VT049978-GAL4.DBD}attP2
SS48413	Adult	Ryo Minegishi	Dickson	1	N	Yes	No	10.1101/2024.01.09.574419	Meissner; 2024	3031835	LBI57		GMR_83A11-x-GMR_87G04	w[1118]; P{y[+t7.7] w[+mC]=R83A11-p65.AD}attP40; P{y[+t7.7] w[+mC]=R87G04-GAL4.DBD}attP2
SS48416	Adult	Jens Goldammer	Rubin	1	N	No	No	10.1101/2024.01.09.574419	Meissner; 2024	3039312	IB099?		VT041427-x-GMR_56H09	w[1118]; P{y[+t7.7] w[+mC]=VT041427-p65.AD}attP40/CyO; P{y[+t7.7] w[+mC]=R56H09-GAL4.DBD}attP2/TM6B, Tb[1]
SS48427	Adult	Jens Goldammer	Rubin	1	N	No	No	10.1101/2024.01.09.574419	Meissner; 2024	3027807	PS284 (PS281-PS285)		VT042835-x-GMR_30A07	w[1118]; P{y[+t7.7] w[+mC]=VT042835-p65.AD}attP40; P{y[+t7.7] w[+mC]=R30A07-GAL4.DBD}attP2/TM6B, Tb[1]
SS48616	Adult	Ryo Minegishi	Dickson	2	N	No	No	10.1101/2024.01.09.574419	Meissner; 2024	3028482	LUL86		VT057295-x-VT050273	w; VT057295-p65ADZp in attP40; VT050273-ZpGDBD in attP2
SS48635	Adult	Ryo Minegishi	Dickson	2	N	No	No	10.1101/2024.01.09.574419	Meissner; 2024	3029370	LBL35		VT063314-x-VT000605	w[1118]; P{y[+t7.7] w[+mC]=VT063314-p65.AD}attP40; P{y[+t7.7] w[+mC]=VT000605-GAL4.DBD}attP2
SS48636	Adult	Ryo Minegishi	Dickson	2	N	No	No	10.1101/2024.01.09.574419	Meissner; 2024	3029376	LBL35		VT063314-x-GMR_18G08	w[1118]; P{y[+t7.7] w[+mC]=VT063314-p65.AD}attP40; P{y[+t7.7] w[+mC]=R18G08-GAL4.DBD}attP2
SS48638	Adult	Ryo Minegishi	Dickson	1	N	Yes	No	10.1101/2024.01.09.574419	Meissner; 2024	3028657	LUL51, LUL52, LUL167		VT050112-x-VT064581	w[1118]; P{y[+t7.7] w[+mC]=VT050112-p65.AD}attP40; P{y[+t7.7] w[+mC]=VT064581-GAL4.DBD}attP2
SS48644	Adult	Ryo Minegishi	Dickson	2	N	No	No	10.1101/2024.01.09.574419	Meissner; 2024	3028663	LBI50		VT006480-x-GMR_94E11	w[1118]; P{y[+t7.7] w[+mC]=VT006480-p65.AD}attP40; P{y[+t7.7] w[+mC]=R94E11-GAL4.DBD}attP2/TM6B, Tb[1]
SS48648	Adult	Ryo Minegishi	Dickson	2	N	No	No	10.1101/2024.01.09.574419	Meissner; 2024	3029116	LBL41, LUL38		GMR_11C05-x-GMR_48H01	w[1118]; P{y[+t7.7] w[+mC]=R11C05-p65.AD}attP40; P{y[+t7.7] w[+mC]=R48H01-GAL4.DBD}attP2
SS48649	Adult	Ryo Minegishi	Dickson	1	N	Yes	No	10.1101/2024.01.09.574419	Meissner; 2024	3029086	LBL35		GMR_18G08-x-VT063314	w[1118]; P{y[+t7.7] w[+mC]=R18G08-p65.AD}attP40/CyO, P{w[+mC]=2xTb[1]-RFP}CyO; P{y[+t7.7] w[+mC]=VT063314-GAL4.DBD}attP2
SS48678	Adult	Ryo Minegishi	Dickson	1	N	Yes	No	10.1101/2024.01.09.574419	Meissner; 2024	3031730	LUL134		VT014336-x-VT025925	w[1118]; P{y[+t7.7] w[+mC]=VT014336-p65.AD}attP40; P{y[+t7.7] w[+mC]=VT025925-GAL4.DBD}attP2/TM6B, Tb[1]
SS48727	Adult	Masayoshi Ito	Rubin	2	N	No	No	10.1101/2024.01.09.574419	Meissner; 2024	3030925	WED149		VT032805-x-VT026012	w[1118]; P{y[+t7.7] w[+mC]=VT032805-p65.AD}attP40; P{y[+t7.7] w[+mC]=VT026012-GAL4.DBD}attP2/TM6B, Tb[1]
SS48743	Adult	Kaiyu Wang	Dickson	1	N	No	Yes	10.1101/2024.01.09.574419	Meissner; 2024	3027861			VT022289-x-VT021854	w[1118]; P{y[+t7.7] w[+mC]=VT022289-p65.AD}attP40/CyO; P{y[+t7.7] w[+mC]=VT021854-GAL4.DBD}attP2/TM6B, Tb[1]
SS48747	Adult	Masayoshi Ito	Rubin	1	N	No	No	10.1101/2024.01.09.574419	Meissner; 2024	3030617	CL343, CL344		VT021854-x-VT022290	w[1118]; P{y[+t7.7] w[+mC]=VT021854-p65.AD}attP40/CyO; P{y[+t7.7] w[+mC]=VT022290-GAL4.DBD}attP2
SS48753	Adult	Masayoshi Ito	Rubin	1	N	No	Yes	10.1101/2024.01.09.574419	Meissner; 2024	3030620	PS196		GMR_10B07-x-VT045669	w[1118]; P{y[+t7.7] w[+mC]=R10B07-p65.AD}attP40/CyO, P{w[+mC]=2xTb[1]-RFP}CyO; P{y[+t7.7] w[+mC]=VT045669-GAL4.DBD}attP2
SS48979	Adult	Jens Goldammer	Rubin	1	N	No	Yes	10.1101/2024.01.09.574419	Meissner; 2024	3027769	OCG02		VT031409-x-VT000877	w[1118]; P{y[+t7.7] w[+mC]=VT031409-p65.AD}attP40; P{y[+t7.7] w[+mC]=VT000877-GAL4.DBD}attP2
SS49051	Adult	DI	DI	1	N	No	No	10.1101/2024.01.09.574419	Meissner; 2024	3027779	DNp11		GMR_18G08-x-VT017682	w[1118]; P{y[+t7.7] w[+mC]=R18G08-p65.AD}attP40/CyO, P{w[+mC]=2xTb[1]-RFP}CyO; P{y[+t7.7] w[+mC]=VT017682-GAL4.DBD}attP2
SS49157	Adult	Ryo Minegishi	Dickson	1	N	No	No	10.1101/2024.01.09.574419	Meissner; 2024	3031843	LBI24		VT034810-x-GMR_71D01	w[1118]; P{y[+t7.7] w[+mC]=VT034810-p65.AD}attP40; P{y[+t7.7] w[+mC]=R71D01-GAL4.DBD}attP2
SS49159	Adult	Ryo Minegishi	Dickson	2	N	No	No	10.1101/2024.01.09.574419	Meissner; 2024	3031820	LBA56		VT037865-x-VT046795	w[1118]; P{y[+t7.7] w[+mC]=VT037865-p65.AD}attP40; P{y[+t7.7] w[+mC]=VT046795-GAL4.DBD}attP2
SS49190	Adult	Ryo Minegishi	Dickson	1	N	Yes	No	10.1101/2024.01.09.574419	Meissner; 2024	3032073	LUL9		VT063982-x-GMR_17H12	w[1118]; P{y[+t7.7] w[+mC]=VT063982-p65.AD}attP40/CyO, P{w[+mC]=2xTb[1]-RFP}CyO; P{y[+t7.7] w[+mC]=R17H12-GAL4.DBD}attP2/TM6B, Tb[1]
SS49220	Adult	Ryo Minegishi	Dickson	1	N	Yes	No	10.1101/2024.01.09.574419	Meissner; 2024	3030365	LUL114, LUL116		VT064246-x-VT050139	w[1118]; P{y[+t7.7] w[+mC]=VT064246-p65.AD}attP40; P{y[+t7.7] w[+mC]=VT050139-GAL4.DBD}attP2
SS49386	Adult	Masayoshi Ito	Rubin	1	N	No	No	10.1101/2024.01.09.574419	Meissner; 2024	3030630	LAL072		VT013611-x-GMR_83B02	w[1118]; P{y[+t7.7] w[+mC]=VT013611-p65.AD}attP40/CyO; P{y[+t7.7] w[+mC]=R83B02-GAL4.DBD}attP2
SS49406	Adult	Masayoshi Ito	Rubin	2	N	No	No	10.1101/2024.01.09.574419	Meissner; 2024	3030635	PS099		GMR_46F02-x-VT039961	w[1118]; P{y[+t7.7] w[+mC]=R46F02-p65.AD}attP40; P{y[+t7.7] w[+mC]=VT039961-GAL4.DBD}attP2
SS49630	Adult	Jens Goldammer	Rubin	1	N	No	Yes	10.1101/2024.01.09.574419	Meissner; 2024	3028127	PLP248		VT041887-x-GMR_33C10	w[1118]; P{y[+t7.7] w[+mC]=VT041887-p65.AD}attP40; P{y[+t7.7] w[+mC]=R33C10-GAL4.DBD}attP2
SS49658	Adult	Jens Goldammer	Rubin	2	N	No	No	10.1101/2024.01.09.574419	Meissner; 2024	3038992	WED076, PS115		GMR_93A07-x-GMR_53C02	w[1118]; P{y[+t7.7] w[+mC]=R93A07-p65.AD}attP40/CyO; P{y[+t7.7] w[+mC]=R53C02-GAL4.DBD}attP2/TM6, Tb[1]
SS49909	Adult	Jens Goldammer	Rubin	2	N	No	No	10.1101/2024.01.09.574419	Meissner; 2024	3028121	PS280		GMR_14C08-x-VT040026	w[1118]; P{y[+t7.7] w[+mC]=R14C08-p65.AD}attP40/CyO, P{w[+mC]=2xTb[1]-RFP}CyO; P{y[+t7.7] w[+mC]=VT040026-GAL4.DBD}attP2/TM6B, Tb[1]
SS49915	Adult	Jens Goldammer	Rubin	2	N	No	No	10.1101/2024.01.09.574419	Meissner; 2024	3039313		1197571795	GMR_46C02-x-GMR_95F09	w[1118]; P{y[+t7.7] w[+mC]=R46C02-p65.AD}attP40/CyO, P{w[+mC]=2xTb[1]-RFP}CyO; P{y[+t7.7] w[+mC]=R95F09-GAL4.DBD}attP2
SS49923	Adult	Jens Goldammer	Rubin	1	N	No	Yes	10.1101/2024.01.09.574419	Meissner; 2024	3028131		1220416666	GMR_84B09-x-GMR_16E11	w[1118]; P{y[+t7.7] w[+mC]=R84B09-p65.AD}attP40; P{y[+t7.7] w[+mC]=R16E11-GAL4.DBD}attP2
SS49951	Adult	Masayoshi Ito	Rubin	1	N	No	No	10.1101/2024.01.09.574419	Meissner; 2024	3030640	CRE080		GMR_22D04-x-VT008691	w[1118]; P{y[+t7.7] w[+mC]=R22D04-p65.AD}attP40; P{y[+t7.7] w[+mC]=VT008691-GAL4.DBD}attP2
SS49952	Adult	Masayoshi Ito	Rubin	2	N	No	No	10.1101/2024.01.09.574419	Meissner; 2024	3030668	LAL093, LAL094		GMR_24H08-x-GMR_31A11	w[1118]; P{y[+t7.7] w[+mC]=R24H08-p65.AD}attP40; P{y[+t7.7] w[+mC]=R31A11-GAL4.DBD}attP2
SS49970	Adult	Masayoshi Ito	Rubin	1	N	No	No	10.1101/2024.01.09.574419	Meissner; 2024	3030934	SMP082		GMR_78E09-x-VT062645	w[1118]; P{y[+t7.7] w[+mC]=R78E09-p65.AD}JK22C/CyO; P{y[+t7.7] w[+mC]=VT062645-GAL4.DBD}attP2/TM6B, Tb[1]
SS49971	Adult	Masayoshi Ito	Rubin	1	N	No	Yes	10.1101/2024.01.09.574419	Meissner; 2024	3030935	SLP111_a?, SLP111_B?		GMR_78G04-x-GMR_36G04	w[1118]; P{y[+t7.7] w[+mC]=R78G04-p65.AD}attP40; P{y[+t7.7] w[+mC]=R36G04-GAL4.DBD}attP2
SS49978	Adult	Ryo Minegishi	Dickson	1	N	No	No	10.1101/2024.01.09.574419	Meissner; 2024	3029093	LUL15		VT037575-x-VT032228	w[1118]; P{y[+t7.7] w[+mC]=VT037575-p65.AD}attP40; P{y[+t7.7] w[+mC]=VT032228-GAL4.DBD}attP2
SS50012	Adult	Ryo Minegishi	Dickson	1	N	No	No	10.1101/2024.01.09.574419	Meissner; 2024	3029478	LBI45, LBI61		VT039485-x-VT008992	w[1118]; P{y[+t7.7] w[+mC]=VT039485-p65.AD}attP40; P{y[+t7.7] w[+mC]=VT008992-GAL4.DBD}attP2
SS50022	Adult	Ryo Minegishi	Dickson	2	N	No	No	10.1101/2024.01.09.574419	Meissner; 2024	3028552	LUL62		VT023810-x-VT039623	w[1118]; P{y[+t7.7] w[+mC]=VT023810-p65.AD}attP40; P{y[+t7.7] w[+mC]=VT039623-GAL4.DBD}attP2/TM6B, Tb[1]
SS50173	Adult	Jens Goldammer	Rubin	2	N	No	No	10.1101/2024.01.09.574419	Meissner; 2024	3028130		2005894552	GMR_47A08-x-GMR_83D12	w[1118]; P{y[+t7.7] w[+mC]=R47A08-p65.AD}JK22C; P{y[+t7.7] w[+mC]=R83D12-GAL4.DBD}attP2
SS50176	Adult	Jens Goldammer	Rubin	2	N	No	No	10.1101/2024.01.09.574419	Meissner; 2024	3039150		5813078530, 2002463508, 1908023418, 2003136306, 1939054081, 1499087499, 1529436280, 1625619163, contra: 5812990987	GMR_49C05-x-GMR_42B05	w[1118]; P{y[+t7.7] w[+mC]=R49C05-p65.AD}attP40; P{y[+t7.7] w[+mC]=R42B05-GAL4.DBD}attP2
SS50188	Adult	Kaiyu Wang	Dickson	1	N	No	Yes	10.1101/2024.01.09.574419	Meissner; 2024	3030244	LH_LN		VT008881-x-VT021854	w[1118]; P{y[+t7.7] w[+mC]=VT008881-p65.AD}attP40; P{y[+t7.7] w[+mC]=VT021854-GAL4.DBD}attP2
SS50191	Adult	Kaiyu Wang	Dickson	1	N	No	Yes	10.1101/2024.01.09.574419	Meissner; 2024	3029787			VT043689-x-VT021854	w[1118]; P{y[+t7.7] w[+mC]=VT043689-p65.AD}attP40/CyO P{w[+mC]=2xTb[1]-RFP}CyO; P{y[+t7.7] w[+mC]=VT021854-GAL4.DBD}attP2/TM6B, Tb[1]
SS50195	Adult	Kaiyu Wang	Dickson	2	N	No	No	10.1101/2024.01.09.574419	Meissner; 2024	3030255	AN, vlpr_LN		GMR_70E08-x-GMR_76E09	w[1118]; P{y[+t7.7] w[+mC]=R70E08-p65.AD}attP40; P{y[+t7.7] w[+mC]=R76E09-GAL4.DBD}attP2/TM6B, Tb[1]
SS50197	Adult	Kaiyu Wang	Dickson	2	N	No	No	10.1101/2024.01.09.574419	Meissner; 2024	3029800	CC, VNC_MN		GMR_70E08-x-GMR_49G02	w[1118]; P{y[+t7.7] w[+mC]=R70E08-p65.AD}attP40; P{y[+t7.7] w[+mC]=R49G02-GAL4.DBD}attP2
SS50201	Adult	Kaiyu Wang	Dickson	2	N	No	No	10.1101/2024.01.09.574419	Meissner; 2024	3029804	VNC_MN		GMR_70E08-x-GMR_76E07	w[1118]; P{y[+t7.7] w[+mC]=R70E08-p65.AD}attP40; P{y[+t7.7] w[+mC]=R76E07-GAL4.DBD}attP2
SS50207	Adult	Kaiyu Wang	Dickson	1	N	Yes	No	10.1101/2024.01.09.574419	Meissner; 2024	3028341	vpoDN	5813057864	GMR_31D07-x-VT045670	w[1118]; P{y[+t7.7] w[+mC]=R31D07-p65.AD}attP40; P{y[+t7.7] w[+mC]=VT045670-GAL4.DBD}attP2
SS50215	Adult	Kaiyu Wang	Dickson	1	N	No	Yes	10.1101/2024.01.09.574419	Meissner; 2024	3029797	OL		GMR_95A10-x-GMR_24E07	w[1118]; P{y[+t7.7] w[+mC]=R95A10-p65.AD}attP40/CyO, P{w[+mC]=2xTb[1]-RFP}CyO; P{y[+t7.7] w[+mC]=R24E07-GAL4.DBD}attP2
SS50218	Adult	Kaiyu Wang	Dickson	1	N	No	No	10.1101/2024.01.09.574419	Meissner; 2024	3029808	AN		GMR_1A02-x-GMR_70E08	w[1118]; P{y[+t7.7] w[+mC]=R1A02-p65.AD}attP40; P{y[+t7.7] w[+mC]=R70E08-GAL4.DBD}attP2/TM6B, Tb[1]
SS50258	Adult	Kaiyu Wang	Dickson	3	N	No	Yes	10.1101/2024.01.09.574419	Meissner; 2024	3027862			GMR_60G04-x-VT028270	w; 60G04-p65ADZp in attP40/CyO; VT028270-ZpGdbd in attP2/TM6B
SS50268	Adult	Kaiyu Wang	Dickson	1	N	No	No	10.1101/2024.01.09.574419	Meissner; 2024	3030072			VT017240-x-VT040934	w[1118]; P{y[+t7.7] w[+mC]=VT017240-p65.AD}attP40/CyO, P{w[+mC]=2xTb[1]-RFP}CyO; P{y[+t7.7] w[+mC]=VT040934-GAL4.DBD}attP2/TM6B, Tb[1]
SS50281	Adult	Ryo Minegishi	Dickson	2	N	No	No	10.1101/2024.01.09.574419	Meissner; 2024	3036760	LUL164		VT057295-x-GMR_85G10	w[1118]; P{y[+t7.7] w[+mC]=VT057295-p65.AD}attP40; P{y[+t7.7] w[+mC]=R85G10-GAL4.DBD}attP2/TM6B, Tb[1]
SS50313	Adult	Ryo Minegishi	Dickson	1	N	Yes	No	10.1101/2024.01.09.574419	Meissner; 2024	3036623	LUL163, LUL175		VT029359-x-VT007780	w[1118]; P{y[+t7.7] w[+mC]=VT029359-p65.AD}attP40; P{y[+t7.7] w[+mC]=VT007780-GAL4.DBD}attP2
SS50329	Adult	Ryo Minegishi	Dickson	1	N	Yes	No	10.1101/2024.01.09.574419	Meissner; 2024	3034267	LUL31, LUL32		GMR_85G10-x-VT025930	w[1118]; P{y[+t7.7] w[+mC]=R85G10-p65.AD}attP40; P{y[+t7.7] w[+mC]=VT025930-GAL4.DBD}attP2
SS50333	Adult	Aljoscha Nern	Rubin	1	N	No	No	10.1101/2024.01.09.574419	Meissner; 2024	3030936	aDT4 (AC)		VT008267-x-VT027804	w[1118]; P{y[+t7.7] w[+mC]=VT008267-p65.AD}attP40; P{y[+t7.7] w[+mC]=VT027804-GAL4.DBD}attP2/TM6B, Tb[1]
SS50336	Adult	Masayoshi Ito	Rubin	1	N	No	No	10.1101/2024.01.09.574419	Meissner; 2024	3030648	PPL030?, PPL031?		VT040232-x-VT058873	w[1118]; P{y[+t7.7] w[+mC]=VT040232-p65.AD}attP40; P{y[+t7.7] w[+mC]=VT058873-GAL4.DBD}attP2/TM6B, Tb[1]
SS50337	Adult	Masayoshi Ito	Rubin	1	N	No	Yes	10.1101/2024.01.09.574419	Meissner; 2024	3030649	LAL119		VT044650-x-VT029309	w[1118]; P{y[+t7.7] w[+mC]=VT044650-p65.AD}attP40/CyO; P{y[+t7.7] w[+mC]=VT029309-GAL4.DBD}attP2/TM6B, Tb[1]
SS50351	Adult	Masayoshi Ito	Rubin	2	N	No	No	10.1101/2024.01.09.574419	Meissner; 2024	3030678	SMP394?, SMP395?, SMP396?, SMP397?, SMP398?		VT029765-x-VT016971	w[1118]; P{y[+t7.7] w[+mC]=VT029765-p65.AD}attP40/CyO; P{y[+t7.7] w[+mC]=VT016971-GAL4.DBD}attP2/TM6B, Tb[1]
SS50353	Adult	Kaiyu Wang	Dickson	1	N	No	No	10.1101/2024.01.09.574419	Meissner; 2024	3030206			VT016841-x-VT027804	w[1118]; P{y[+t7.7] w[+mC]=VT016841-p65.AD}attP40/CyO, P{w[+mC]=2xTb[1]-RFP}CyO; P{y[+t7.7] w[+mC]=VT027804-GAL4.DBD}attP2
SS50362	Adult	Masayoshi Ito/Aljoscha Nern	Rubin	1	N	No	No	10.1101/2024.01.09.574419	Meissner; 2024	3030652			GMR_31E06-x-VT058919	w[1118]; P{y[+t7.7] w[+mC]=R31E06-p65.AD}attP40; P{y[+t7.7] w[+mC]=VT058919-GAL4.DBD}attP2
SS50567	Adult	Aljoscha Nern	Rubin	2	N	No	No	10.1101/2024.01.09.574419	Meissner; 2024	3030127	AVLP531		GMR_92B02-x-GMR_22F05	w[1118]; P{y[+t7.7] w[+mC]=R92B02-p65.AD}attP40; P{y[+t7.7] w[+mC]=R22F05-GAL4.DBD}attP2
SS50738	Adult	Jens Goldammer	Rubin	1	N	No	No	10.1101/2024.01.09.574419	Meissner; 2024	3028134	VES012		GMR_20G05-x-VT009152	w[1118]; P{y[+t7.7] w[+mC]=R20G05-p65.AD}attP40; P{y[+t7.7] w[+mC]=VT009152-GAL4.DBD}attP2/TM6B, Tb[1]
SS50747	Adult	Jens Goldammer	Rubin	1	N	No	No	10.1101/2024.01.09.574419	Meissner; 2024	3028132	VES037		GMR_85F12-x-GMR_16D09	w[1118]; P{y[+t7.7] w[+mC]=R85F12-p65.AD}attP40; P{y[+t7.7] w[+mC]=R16D09-GAL4.DBD}attP2
SS50750	Adult	Jens Goldammer	Rubin	2	N	No	No	10.1101/2024.01.09.574419	Meissner; 2024	3039638	IB012		VT030528-x-GMR_67D09	w[1118]; P{y[+t7.7] w[+mC]=VT030528-p65.AD}attP40; P{y[+t7.7] w[+mC]=R67D09-GAL4.DBD}attP2/TM6B, Tb[1]
SS50756	Adult	Jens Goldammer	Rubin	1	N	No	No	10.1101/2024.01.09.574419	Meissner; 2024	3028129	ATL014		VT036874-x-GMR_73C04	w[1118]; P{y[+t7.7] w[+mC]=VT036874-p65.AD}attP40; P{y[+t7.7] w[+mC]=R73C04-GAL4.DBD}attP2/TM6B, Tb[1]
SS50766	Adult	Jens Goldammer	Rubin	2	N	No	No	10.1101/2024.01.09.574419	Meissner; 2024	3039097	PS276		GMR_70G12-x-GMR_13C04	w[1118]; P{y[+t7.7] w[+mC]=R70G12-p65.AD}attP40; P{y[+t7.7] w[+mC]=R13C04-GAL4.DBD}attP2
SS50767	Adult	Masayoshi Ito	Rubin	1	N	No	No	10.1101/2024.01.09.574419	Meissner; 2024	3030192	AVLP451		GMR_65A11-x-VT033912	w[1118]; P{y[+t7.7] w[+mC]=R65A11-p65.AD}attP40; P{y[+t7.7] w[+mC]=VT033912-GAL4.DBD}attP2
SS50785	Adult	Kaiyu Wang	Dickson	1	N	No	No	10.1101/2024.01.09.574419	Meissner; 2024	3029719			VT030303-x-VT021854	w[1118]; P{y[+t7.7] w[+mC]=VT030303-p65.AD}attP40; P{y[+t7.7] w[+mC]=VT021854-GAL4.DBD}attP2
SS50786	Adult	Kaiyu Wang	Dickson	1	N	No	Yes	10.1101/2024.01.09.574419	Meissner; 2024	3029786			VT008281-x-VT021854	w[1118]; P{y[+t7.7] w[+mC]=VT008281-p65.AD}attP40; P{y[+t7.7] w[+mC]=VT021854-GAL4.DBD}attP2
SS50802	Adult	Kaiyu Wang	Dickson	2	N	No	No	10.1101/2024.01.09.574419	Meissner; 2024	3029809	VNC_LN		VT045670-x-GMR_65G11	w; VT045670-p65ADZp in attP40; 65G11-ZpGdbd in attP2
SS50814	Adult	Ryo Minegishi	Dickson	2	N	No	No	10.1101/2024.01.09.574419	Meissner; 2024	3030413	LBA60, LBL42		VT044650-x-VT021799	w[1118]; P{y[+t7.7] w[+mC]=VT044650-p65.AD}attP40; P{y[+t7.7] w[+mC]=VT021799-GAL4.DBD}attP2
SS50841	Adult	Ryo Minegishi	Dickson	2	N	No	No	10.1101/2024.01.09.574419	Meissner; 2024	3031420	SN_mixed		VT021799-x-VT024016	w[1118]; P{y[+t7.7] w[+mC]=VT021799-p65.AD}attP40; P{y[+t7.7] w[+mC]=VT024016-GAL4.DBD}attP2
SS50865	Adult	Ryo Minegishi	Dickson	1	N	Yes	No	10.1101/2024.01.09.574419	Meissner; 2024	3030498	MN		GMR_71E06-x-GMR_49A01	w[1118]; P{y[+t7.7] w[+mC]=R71E06-p65.AD}attP40; P{y[+t7.7] w[+mC]=R49A01-GAL4.DBD}attP2
SS50889	Adult	Kaiyu Wang	Dickson	2	Y	No	No	10.1101/2024.01.09.574419	Meissner; 2024	3027866			VT038210-x-VT017682	w[1118]; P{y[+t7.7] w[+mC]=VT038210-p65.AD}attP40/CyO, P{w[+mC]=2xTb[1]-RFP}CyO; P{y[+t7.7] w[+mC]=VT017682-GAL4.DBD}attP2
SS50896	Adult	Kaiyu Wang	Dickson	2	Y	No	No	10.1101/2024.01.09.574419	Meissner; 2024	3027873			VT048418-x-VT007170	w[1118]; P{y[+t7.7] w[+mC]=VT048418-p65.AD}attP40; P{y[+t7.7] w[+mC]=VT007170-GAL4.DBD}attP2
SS50897	Adult	Kaiyu Wang	Dickson	1	Y	No	No	10.1101/2024.01.09.574419	Meissner; 2024	3027874			VT007170-x-VT048418	w[1118]; P{y[+t7.7] w[+mC]=VT007170-p65.AD}attP40/CyO; P{y[+t7.7] w[+mC]=VT048418-GAL4.DBD}attP2/TM6B, Tb[1]
SS50898	Adult	Kaiyu Wang	Dickson	1	Y	No	No	10.1101/2024.01.09.574419	Meissner; 2024	3027875			VT007170-x-VT020610	w[1118]; P{y[+t7.7] w[+mC]=VT007170-p65.AD}attP40/CyO, P{w[+mC]=2xTb[1]-RFP}CyO; P{y[+t7.7] w[+mC]=VT020610-GAL4.DBD}attP2
SS50907	Adult	Kaiyu Wang	Dickson	1	N	Yes	No	10.1101/2024.01.09.574419	Meissner; 2024	3027884	VNC_LN		VT033618-x-VT045235	w[1118]; P{y[+t7.7] w[+mC]=VT033618-p65.AD}attP40/CyO; P{y[+t7.7] w[+mC]=VT045235-GAL4.DBD}attP2/TM6B, Tb[1]
SS50914	Adult	Kaiyu Wang	Dickson	1	N	No	No	10.1101/2024.01.09.574419	Meissner; 2024	3027891			VT050405-x-GMR_42G02	w[1118]; P{y[+t7.7] w[+mC]=VT050405-p65.AD}attP40/CyO; P{y[+t7.7] w[+mC]=R42G02-GAL4.DBD}attP2
SS50915	Adult	Kaiyu Wang	Dickson	1	N	No	No	10.1101/2024.01.09.574419	Meissner; 2024	3027892			VT050405-x-VT028324	w[1118]; P{y[+t7.7] w[+mC]=VT050405-p65.AD}attP40/CyO; P{y[+t7.7] w[+mC]=VT028324-GAL4.DBD}attP2
SS50916	Adult	Kaiyu Wang	Dickson	1	N	Yes	No	10.1101/2024.01.09.574419	Meissner; 2024	3027893	WN_LN_mixed		VT040346-x-VT018875	w[1118]; P{y[+t7.7] w[+mC]=VT040346-p65.AD}attP40/CyO, P{w[+mC]=2xTb[1]-RFP}CyO; P{y[+t7.7] w[+mC]=VT018875-GAL4.DBD}attP2
SS50919	Adult	Kaiyu Wang	Dickson	1	N	Yes	No	10.1101/2024.01.09.574419	Meissner; 2024	3027896	WN_LN_mixed		VT040347-x-VT018875	w[1118]; P{y[+t7.7] w[+mC]=VT040347-p65.AD}attP40/CyO; P{y[+t7.7] w[+mC]=VT018875-GAL4.DBD}attP2/TM6B, Tb[1]
SS50921	Adult	Kaiyu Wang	Dickson	1	Y	No	No	10.1101/2024.01.09.574419	Meissner; 2024	3027898			GMR_60G04-x-VT025602	w; 60G04-p65ADZp in attP40/CyO; VT025602-ZpGdbd in attP2/TM6B
SS50928	Adult	Kaiyu Wang	Dickson	1	N	No	No	10.1101/2024.01.09.574419	Meissner; 2024	3027905	VNC		VT028270-x-GMR_20H05	w[1118]; P{y[+t7.7] w[+mC]=VT028270-p65.AD}attP40; P{y[+t7.7] w[+mC]=R20H05-GAL4.DBD}attP2
SS50931	Adult	Kaiyu Wang	Dickson	2	N	No	Yes	10.1101/2024.01.09.574419	Meissner; 2024	3027908			VT008469-x-VT002064	w[1118]; P{y[+t7.7] w[+mC]=VT008469-p65.AD}attP40/CyO; P{y[+t7.7] w[+mC]=VT002064-GAL4.DBD}attP2/TM6B, Tb[1]
SS50937	Adult	Kaiyu Wang	Dickson	3	N	No	No	10.1101/2024.01.09.574419	Meissner; 2024	3027914			VT025602-x-GMR_60G04	w; VT025602-p65ADZp in attP40/CyO; 60G04-ZpGdbd in attP2/TM6B
SS50938	Adult	Kaiyu Wang	Dickson	1	N	No	No	10.1101/2024.01.09.574419	Meissner; 2024	3027915			VT043698-x-VT043699	w[1118]; P{y[+t7.7] w[+mC]=VT043698-p65.AD}attP40/CyO; P{y[+t7.7] w[+mC]=VT043699-GAL4.DBD}attP2/TM6B, Tb[1]
SS50940	Adult	Kaiyu Wang	Dickson	1	N	No	No	10.1101/2024.01.09.574419	Meissner; 2024	3027917	pMP		VT014708-x-VT046808	w[1118]; P{y[+t7.7] w[+mC]=VT014708-p65.AD}attP40/CyO; P{y[+t7.7] w[+mC]=VT046808-GAL4.DBD}attP2/TM6B, Tb[1]
SS50945	Adult	Kaiyu Wang	Dickson	1	N	No	No	10.1101/2024.01.09.574419	Meissner; 2024	3027922			VT050405-x-GMR_24A08	w[1118]; P{y[+t7.7] w[+mC]=VT050405-p65.AD}attP40; P{y[+t7.7] w[+mC]=R24A08-GAL4.DBD}attP2
SS50946	Adult	Kaiyu Wang	Dickson	1	Y	No	No	10.1101/2024.01.09.574419	Meissner; 2024	3027923			VT050405-x-GMR_40A01	w[1118]; P{y[+t7.7] w[+mC]=VT050405-p65.AD}attP40/CyO; P{y[+t7.7] w[+mC]=R40A01-GAL4.DBD}attP2
SS50947	Adult	Kaiyu Wang	Dickson	1	Y	No	No	10.1101/2024.01.09.574419	Meissner; 2024	3027924			VT050405-x-GMR_48A03	w[1118]; P{y[+t7.7] w[+mC]=VT050405-p65.AD}attP40/CyO; P{y[+t7.7] w[+mC]=R48A03-GAL4.DBD}attP2/TM6B, Tb[1]
SS50965	Adult	Ryo Minegishi	Dickson	1	N	Yes	No	10.1101/2024.01.09.574419	Meissner; 2024	3030781	LUL124		VT020956-x-VT050105	w[1118]; P{y[+t7.7] w[+mC]=VT020956-p65.AD}attP40/CyO, P{w[+mC]=2xTb[1]-RFP}CyO; P{y[+t7.7] w[+mC]=VT050105-GAL4.DBD}attP2
SS50991	Adult	Ryo Minegishi	Dickson	2	N	No	No	10.1101/2024.01.09.574419	Meissner; 2024	3030441	MN		VT064565-x-VT023830	w[1118]; P{y[+t7.7] w[+mC]=VT064565-p65.AD}attP40; P{y[+t7.7] w[+mC]=VT023830-GAL4.DBD}attP2/TM6B, Tb[1]
SS51006	Adult	Ryo Minegishi	Dickson	1	N	Yes	No	10.1101/2024.01.09.574419	Meissner; 2024	3031598			GMR_94E11-x-VT012717	w[1118]; P{y[+t7.7] w[+mC]=R94E11-p65.AD}attP40; P{y[+t7.7] w[+mC]=VT012717-GAL4.DBD}attP2
SS51105	Adult	Ryo Minegishi	Dickson	1	N	Yes	No	10.1101/2024.01.09.574419	Meissner; 2024	3031589	LBL40		GMR_24A02-x-VT009849	w[1118]; P{y[+t7.7] w[+mC]=R24A02-p65.AD}attP40; P{y[+t7.7] w[+mC]=VT009849-GAL4.DBD}attP2/TM6B, Tb[1]
SS51112	Adult	Ryo Minegishi	Dickson	1	N	Yes	No	10.1101/2024.01.09.574419	Meissner; 2024	3030955			GMR_54D09-x-VT000772	w[1118]; P{y[+t7.7] w[+mC]=R54D09-p65.AD}attP40; P{y[+t7.7] w[+mC]=VT000772-GAL4.DBD}attP2/TM6B, Tb[1]
SS51143	Adult	Jens Goldammer	Rubin	2	N	No	No	10.1101/2024.01.09.574419	Meissner; 2024	3039175	OCG08		VT025970-x-VT057298	w[1118]; P{y[+t7.7] w[+mC]=VT025970-p65.AD}attP40; P{y[+t7.7] w[+mC]=VT057298-GAL4.DBD}attP2/T(2;3)B3, CyO: TM6B, Tb[1]
SS51152	Adult	Jens Goldammer	Rubin	1	N	No	No	10.1101/2024.01.09.574419	Meissner; 2024	3039603	SMP455		GMR_24A08-x-VT020600	w[1118]; P{y[+t7.7] w[+mC]=R24A08-p65.AD}JK22C/CyO; P{y[+t7.7] w[+mC]=VT020600-GAL4.DBD}attP2/TM6B, Tb[1]
SS51169	Adult	Jens Goldammer	Rubin	1	N	No	No	10.1101/2024.01.09.574419	Meissner; 2024	3038993	ExR5		GMR_53C05-x-GMR_74C01	w[1118]; P{y[+t7.7] w[+mC]=R53C05-p65.AD}attP40/CyO; P{y[+t7.7] w[+mC]=R74C01-GAL4.DBD}attP2/TM6, Tb[1]
SS51173	Adult	Jens Goldammer	Rubin	1	N	No	Yes	10.1101/2024.01.09.574419	Meissner; 2024	3038999	SMP398		GMR_65H04-x-VT017183	w[1118]; P{y[+t7.7] w[+mC]=R65H04-p65.AD}JK22C/CyO; P{y[+t7.7] w[+mC]=VT017183-GAL4.DBD}attP2/TM6, Tb[1]
SS51247	Adult	Jens Goldammer	Rubin	2	N	No	No	10.1101/2024.01.09.574419	Meissner; 2024	3039227	IB061		VT057364-x-VT045615	w[1118]; P{y[+t7.7] w[+mC]=VT057364-p65.AD}attP40; P{y[+t7.7] w[+mC]=VT045615-GAL4.DBD}attP2/T(2;3)B3, CyO: TM6B, Tb[1]
SS51264	Adult	Jens Goldammer	Rubin	1	N	No	No	10.1101/2024.01.09.574419	Meissner; 2024	3038989	CL359		VT008277-x-GMR_26H07	w[1118]; P{y[+t7.7] w[+mC]=VT008277-p65.AD}attP40/CyO; P{y[+t7.7] w[+mC]=R26H07-GAL4.DBD}attP2/TM6, Tb[1]
SS51274	Adult	Jens Goldammer	Rubin	2	N	No	No	10.1101/2024.01.09.574419	Meissner; 2024	3038991	VES075		VT040044-x-GMR_34E12	w[1118]; P{y[+t7.7] w[+mC]=VT040044-p65.AD}attP40/CyO; P{y[+t7.7] w[+mC]=R34E12-GAL4.DBD}attP2/TM6, Tb[1]
SS51277	Adult	Jens Goldammer	Rubin	1	N	Yes	No	10.1101/2024.01.09.574419	Meissner; 2024	3039253	PS232		VT009674-x-GMR_12G09	w[1118]; P{y[+t7.7] w[+mC]=VT009674-p65.AD}attP40/CyO; P{y[+t7.7] w[+mC]=R12G09-GAL4.DBD}attP2/TM6B, Tb[1]
SS51305	Adult	Jens Goldammer	Rubin	2	N	No	No	10.1101/2024.01.09.574419	Meissner; 2024	3039003	CL111		GMR_93A07-x-VT037539	w[1118]; P{y[+t7.7] w[+mC]=R93A07-p65.AD}attP40/CyO; P{y[+t7.7] w[+mC]=VT037539-GAL4.DBD}attP2/TM6, Tb[1]
SS51359	Adult	Masayoshi Ito	Rubin	2	N	No	No	10.1101/2024.01.09.574419	Meissner; 2024	3030690			GMR_38F08-x-VT008473	w[1118]; P{y[+t7.7] w[+mC]=R38F08-p65.AD}attP40/CyO; P{y[+t7.7] w[+mC]=VT008473-GAL4.DBD}attP2/TM6B, Tb[1]
SS51474	Adult	Aljoscha Nern	Rubin	1	N	No	Yes	10.1101/2024.01.09.574419	Meissner; 2024	3030113	AVLP531		GMR_76B02-x-VT046049	w[1118]; P{y[+t7.7] w[+mC]=R76B02-p65.AD}attP40; P{y[+t7.7] w[+mC]=VT046049-GAL4.DBD}attP2
SS51519	Adult	DI	DI	2	N	No	No	10.1101/2024.01.09.574419	Meissner; 2024	3028400	AMNp sensory afferent, primary sensory		GMR_37D11-x-GMR_20F02	w[1118]; P{y[+t7.7] w[+mC]=R37D11-p65.AD}attP40; P{y[+t7.7] w[+mC]=R20F02-GAL4.DBD}attP2
SS51651	Adult	Kaiyu Wang	Dickson	2	N	No	No	10.1101/2024.01.09.574419	Meissner; 2024	3029679	DN, WN_LN_mixed		VT022098-x-VT001595	w[1118]; P{y[+t7.7] w[+mC]=VT022098-p65.AD}attP40; P{y[+t7.7] w[+mC]=VT001595-GAL4.DBD}attP2
SS51661	Adult	Kaiyu Wang	Dickson	2	N	No	No	10.1101/2024.01.09.574419	Meissner; 2024	3029714	WN_LN_mixed		VT057294-x-VT021420	w[1118]; P{y[+t7.7] w[+mC]=VT057294-p65.AD}attP40; P{y[+t7.7] w[+mC]=VT021420-GAL4.DBD}attP2
SS51717	Adult	Kaiyu Wang	Dickson	1	N	No	No	10.1101/2024.01.09.574419	Meissner; 2024	3029700	WN_LN_mixed		VT057286-x-VT022098	w[1118]; P{y[+t7.7] w[+mC]=VT057286-p65.AD}attP40; P{y[+t7.7] w[+mC]=VT022098-GAL4.DBD}attP2
SS51727	Adult	Kaiyu Wang	Dickson	1	N	No	No	10.1101/2024.01.09.574419	Meissner; 2024	3029683	WN_LN_mixed		VT059427-x-VT042732	w[1118]; P{y[+t7.7] w[+mC]=VT059427-p65.AD}attP40; P{y[+t7.7] w[+mC]=VT042732-GAL4.DBD}attP2
SS51734	Adult	Kaiyu Wang	Dickson	2	N	No	No	10.1101/2024.01.09.574419	Meissner; 2024	3029670	SEZ_LN		VT023795-x-VT016116	w[1118]; P{y[+t7.7] w[+mC]=VT023795-p65.AD}attP40; P{y[+t7.7] w[+mC]=VT016116-GAL4.DBD}attP2
SS51738	Adult	Kaiyu Wang	Dickson	1	Y	No	No	10.1101/2024.01.09.574419	Meissner; 2024	3029684	FB		VT023795-x-VT042732	w[1118]; P{y[+t7.7] w[+mC]=VT023795-p65.AD}attP40; P{y[+t7.7] w[+mC]=VT042732-GAL4.DBD}attP2
SS51749	Adult	Kaiyu Wang	Dickson	2	N	No	No	10.1101/2024.01.09.574419	Meissner; 2024	3029780	T2_LN		VT015971-x-VT021420	w[1118]; P{y[+t7.7] w[+mC]=VT015971-p65.AD}attP40; P{y[+t7.7] w[+mC]=VT021420-GAL4.DBD}attP2
SS51774	Adult	Kaiyu Wang	Dickson	1	N	No	No	10.1101/2024.01.09.574419	Meissner; 2024	3029765	WN_LN_mixed		VT042732-x-VT041041	w[1118]; P{y[+t7.7] w[+mC]=VT042732-p65.AD}attP40; P{y[+t7.7] w[+mC]=VT041041-GAL4.DBD}attP2
SS51824	Adult	Ryo Minegishi	Dickson	3	N	No	No	10.1101/2024.01.09.574419	Meissner; 2024	3031608	LBI71		VT029814-x-VT008992	w[1118]; P{y[+t7.7] w[+mC]=VT029814-p65.AD}attP40; P{y[+t7.7] w[+mC]=VT008992-GAL4.DBD}attP2
SS51827	Adult	Ryo Minegishi	Dickson	3	N	No	No	10.1101/2024.01.09.574419	Meissner; 2024	3031606	LUI20		VT018764-x-VT060202	w[1118]; P{y[+t7.7] w[+mC]=VT018764-p65.AD}attP40; P{y[+t7.7] w[+mC]=VT060202-GAL4.DBD}attP2
SS51867	Adult	Ryo Minegishi	Dickson	2	N	No	No	10.1101/2024.01.09.574419	Meissner; 2024	3030763	SN_mixed		GMR_14F05-x-VT063559	w[1118]; P{y[+t7.7] w[+mC]=R14F05-p65.AD}attP40; P{y[+t7.7] w[+mC]=VT063559-GAL4.DBD}attP2
SS51874	Adult	Ryo Minegishi	Dickson	1	N	No	No	10.1101/2024.01.09.574419	Meissner; 2024	3031802	MN		GMR_23C02-x-VT045565	w[1118]; P{y[+t7.7] w[+mC]=R23C02-p65.AD}attP40; P{y[+t7.7] w[+mC]=VT045565-GAL4.DBD}attP2
SS51893	Adult	Ryo Minegishi	Dickson	1	N	Yes	No	10.1101/2024.01.09.574419	Meissner; 2024	3030793	LUL121, LUL123		GMR_31F10-x-GMR_49C05	w; 31F10-p65ADZp in attP40; 49C05-ZpGdbd in attP2
SS51896	Adult	Ryo Minegishi	Dickson	2	N	No	No	10.1101/2024.01.09.574419	Meissner; 2024	3031819	LUI22		GMR_47A08-x-VT019307	w[1118]; P{y[+t7.7] w[+mC]=R47A08-p65.AD}JK22C/CyO, P{w[+mC]=2xTb[1]-RFP}CyO; P{y[+t7.7] w[+mC]=VT019307-GAL4.DBD}attP2
SS52124	Adult	Ryo Minegishi	Dickson	2	N	No	No	10.1101/2024.01.09.574419	Meissner; 2024	3031006	LUL132		GMR_65G02-x-GMR_92G09	w[1118]; P{y[+t7.7] w[+mC]=R65G02-p65.AD}attP40; P{y[+t7.7] w[+mC]=R92G09-GAL4.DBD}attP2
SS52172	Adult	Ryo Minegishi	Dickson	1	N	No	No	10.1101/2024.01.09.574419	Meissner; 2024	3035801	LUA17, LUA22, LUA23		VT012292-x-VT020714	w[1118]; P{y[+t7.7] w[+mC]=VT012292-p65.AD}attP40/CyO, P{w[+mC]=2xTb[1]-RFP}CyO; P{y[+t7.7] w[+mC]=VT020714-GAL4.DBD}attP2
SS52179	Adult	Ryo Minegishi	Dickson	2	N	No	No	10.1101/2024.01.09.574419	Meissner; 2024	3031806	LUL116		GMR_23E04-x-VT019841	w[1118]; P{y[+t7.7] w[+mC]=R23E04-p65.AD}JK22C; P{y[+t7.7] w[+mC]=VT019841-GAL4.DBD}attP2
SS52196	Adult	Ryo Minegishi	Dickson	1	N	Yes	No	10.1101/2024.01.09.574419	Meissner; 2024	3031005	LUL10		GMR_77B09-x-GMR_66B05	w[1118]; P{y[+t7.7] w[+mC]=R77B09-p65.AD}attP40/CyO, P{w[+mC]=2xTb[1]-RFP}CyO; P{y[+t7.7] w[+mC]=R66B05-GAL4.DBD}attP2/TM6B, Tb[1]
SS52396	Adult	DI	DI	1	N	No	No	10.1101/2024.01.09.574419	Meissner; 2024	3029058	primary sensory		VT008133-x-GMR_69H06	w[1118]; P{y[+t7.7] w[+mC]=VT008133-p65.AD}attP40; P{y[+t7.7] w[+mC]=R69H06-GAL4.DBD}attP2
SS52400	Adult	DI	DI	2	N	No	No	10.1101/2024.01.09.574419	Meissner; 2024	3029051	Haltere Afferent-primary sensory		VT014604-x-VT041657	w[1118]; P{y[+t7.7] w[+mC]=VT014604-p65.AD}attP40; P{y[+t7.7] w[+mC]=VT041657-GAL4.DBD}attP2
SS52470	Adult	Kaiyu Wang	Dickson	1	N	No	No	10.1101/2024.01.09.574419	Meissner; 2024	3029677	SEZ		VT040560-x-VT045584	w[1118]; P{y[+t7.7] w[+mC]=VT040560-p65.AD}attP40; P{y[+t7.7] w[+mC]=VT045584-GAL4.DBD}attP2
SS52482	Adult	Kaiyu Wang	Dickson	1	Y	Yes	No	10.1101/2024.01.09.574419	Meissner; 2024	3030076	WN		VT046248-x-VT051757	w[1118]; P{y[+t7.7] w[+mC]=VT046248-p65.AD}attP40; P{y[+t7.7] w[+mC]=VT051757-GAL4.DBD}attP2
SS52806	Adult	Ryo Minegishi	Dickson	1	N	No	No	10.1101/2024.01.09.574419	Meissner; 2024	3034261	LBI25		GMR_60C01-x-VT042835	w[1118]; P{y[+t7.7] w[+mC]=R60C01-p65.AD}attP40/CyO, P{2xTb[1]-RFP}CyO; P{y[+t7.7] w[+mC]=VT042835-GAL4.DBD}attP2
SS52827	Adult	Kaiyu Wang	Dickson	1	N	No	No	10.1101/2024.01.09.574419	Meissner; 2024	3029682	WN_LN_mixed		VT033912-x-VT025975	w[1118]; P{y[+t7.7] w[+mC]=VT033912-p65.AD}attP40; P{y[+t7.7] w[+mC]=VT025975-GAL4.DBD}attP2
SS52848	Adult	Kaiyu Wang	Dickson	2	N	No	No	10.1101/2024.01.09.574419	Meissner; 2024	3030064	WN_LN_mixed		VT004196-x-VT050248	w[1118]; P{y[+t7.7] w[+mC]=VT004196-p65.AD}attP40; P{y[+t7.7] w[+mC]=VT050248-GAL4.DBD}attP2
SS52849	Adult	Kaiyu Wang	Dickson	2	N	No	No	10.1101/2024.01.09.574419	Meissner; 2024	3029674	VNC		VT015434-x-VT045281	w[1118]; P{y[+t7.7] w[+mC]=VT015434-p65.AD}attP40; P{y[+t7.7] w[+mC]=VT045281-GAL4.DBD}attP2
SS52884	Adult	Kaiyu Wang	Dickson	1	N	No	Yes	10.1101/2024.01.09.574419	Meissner; 2024	3030099	pSP_PN?		VT033912-x-VT050233	w[1118]; P{y[+t7.7] w[+mC]=VT033912-p65.AD}attP40/CyO, P{w[+mC]=2xTb[1]-RFP}CyO; P{y[+t7.7] w[+mC]=VT050233-GAL4.DBD}attP2/TM6B, Tb[1]
SS52894	Adult	Kaiyu Wang	Dickson	1	N	No	No	10.1101/2024.01.09.574419	Meissner; 2024	3030091	CC		VT023795-x-VT008288	w[1118]; P{y[+t7.7] w[+mC]=VT023795-p65.AD}attP40; P{y[+t7.7] w[+mC]=VT008288-GAL4.DBD}attP2
SS52905	Adult	Kaiyu Wang	Dickson	1	N	Yes	No	10.1101/2024.01.09.574419	Meissner; 2024	3030008			VT025975-x-VT026839	w[1118]; P{y[+t7.7] w[+mC]=VT025975-p65.AD}attP40; P{y[+t7.7] w[+mC]=VT026839-GAL4.DBD}attP2/TM6B, Tb[1]
SS52928	Adult	Kaiyu Wang	Dickson	1	N	No	Yes	10.1101/2024.01.09.574419	Meissner; 2024	3029669	pMP		VT041421-x-VT007746	w[1118]; P{y[+t7.7] w[+mC]=VT041421-p65.AD}attP40/CyO, P{w[+mC]=2xTb[1]-RFP}CyO; P{y[+t7.7] w[+mC]=VT007746-GAL4.DBD}attP2
SS53326	Adult	Gerry Rubin	Rubin	1	N	No	No	10.1101/2024.01.09.574419	Meissner; 2024	3029382	single cell type		GMR_23E10-x-GMR_12D12	w[1118]; P{y[+t7.7] w[+mC]=R23E10-p65.AD}JK22C; P{y[+t7.7] w[+mC]=R12D12-GAL4.DBD}attP2
SS53403	Adult	DI	DI	1	N	Yes	No	10.1101/2024.01.09.574419	Meissner; 2024	3029831	Haltere Afferent-primary sensory		VT014604-x-VT033490	w[1118]; P{y[+t7.7] w[+mC]=VT014604-p65.AD}attP40; P{y[+t7.7] w[+mC]=VT033490-GAL4.DBD}attP2
SS53436	Adult	DI	DI	2	N	No	No	10.1101/2024.01.09.574419	Meissner; 2024	3029838	DNb05		GMR_73C04-x-VT004417	w[1118]; P{y[+t7.7] w[+mC]=R73C04-p65.AD}attP40; P{y[+t7.7] w[+mC]=VT004417-GAL4.DBD}attP2
SS53439	Adult	DI	DI	2	N	No	No	10.1101/2024.01.09.574419	Meissner; 2024	3029825	DNg34, ascending neuron		GMR_83A12-x-VT033647	w[1118]; P{y[+t7.7] w[+mC]=R83A12-p65.AD}attP40/CyO, P{w[+mC]=2xTb[1]-RFP}CyO; P{y[+t7.7] w[+mC]=VT033647-GAL4.DBD}attP2
SS53449	Adult	Kaiyu Wang	Dickson	3	Y	No	No	10.1101/2024.01.09.574419	Meissner; 2024	3028343	vpoDN	5813057864	GMR_31D07-x-GMR_10A09	w[1118]; P{y[+t7.7] w[+mC]=R31D07-p65.AD}attP40/CyO; P{y[+t7.7] w[+mC]=R10A09-GAL4.DBD}attP2
SS53450	Adult	Kaiyu Wang	Dickson	1	Y	No	No	10.1101/2024.01.09.574419	Meissner; 2024	3028344	vpoDN	5813057864	VT005404-x-GMR_10A09	w[1118]; P{y[+t7.7] w[+mC]=VT005404-p65.AD}attP40; P{y[+t7.7] w[+mC]=R10A09-GAL4.DBD}attP2
SS53456	Adult	Kaiyu Wang	Dickson	2	N	No	No	10.1101/2024.01.09.574419	Meissner; 2024	3028351			GMR_20G10-x-VT045598	w[1118]; P{y[+t7.7] w[+mC]=R20G10-p65.AD}attP40; P{y[+t7.7] w[+mC]=VT045598-GAL4.DBD}attP2/TM6B, Tb[1]
SS53463	Adult	Kaiyu Wang	Dickson	2	N	No	No	10.1101/2024.01.09.574419	Meissner; 2024	3028358	WN_LN_mixed		VT054914-x-GMR_22B12	w[1118]; P{y[+t7.7] w[+mC]=VT054914-p65.AD}attP40/CyO; P{y[+t7.7] w[+mC]=R22B12-GAL4.DBD}attP2/TM6B, Tb[1]
SS53493	Adult	Ryo Minegishi	Dickson	2	N	No	No	10.1101/2024.01.09.574419	Meissner; 2024	3035824	LUL64, LUL65		VT044650-x-VT013602	w[1118]; P{y[+t7.7] w[+mC]=VT044650-p65.AD}attP40; P{y[+t7.7] w[+mC]=VT013602-GAL4.DBD}attP2
SS53702	Adult	Gerry Rubin	Rubin	2	N	No	No	10.1101/2024.01.09.574419	Meissner; 2024	3029300	FB2J?, FB2F_c, FB2H_a		GMR_33E06-x-GMR_38E08	w[1118]; P{y[+t7.7] w[+mC]=R38E08-GAL4.DBD}attP2 PBac{y[+mDint2] w[+mC]=R33E06-p65.AD}VK00027/TM3, Sb[1]
SS53822	Adult	Ryo Minegishi	Dickson	2	N	No	No	10.1101/2024.01.09.574419	Meissner; 2024	3034162	LUA1		VT008452-x-VT055826	w[1118]; P{y[+t7.7] w[+mC]=VT008452-p65.AD}attP40; P{y[+t7.7] w[+mC]=VT055826-GAL4.DBD}attP2/TM6B, Tb[1]
SS53890	Adult	Ryo Minegishi	Dickson	2	N	No	No	10.1101/2024.01.09.574419	Meissner; 2024	3035825	LBA29		VT043920-x-VT017682	w[1118]; P{y[+t7.7] w[+mC]=VT043920-p65.AD}attP40; P{y[+t7.7] w[+mC]=VT017682-GAL4.DBD}attP2
SS53940	Adult	Ryo Minegishi	Dickson	1	N	Yes	No	10.1101/2024.01.09.574419	Meissner; 2024	3035827	LUL34		VT065320-x-GMR_87G04	w[1118]; P{y[+t7.7] w[+mC]=VT065320-p65.AD}attP40/CyO, P{w[+mC]=2xTb[1]-RFP}CyO; P{y[+t7.7] w[+mC]=R87G04-GAL4.DBD}attP2
SS54002	Adult	Ryo Minegishi	Dickson	2	N	No	No	10.1101/2024.01.09.574419	Meissner; 2024	3042316			GMR_31A06-x-GMR_76E11	w[1118]; P{y[+t7.7] w[+mC]=R31A06-p65.AD}attP40; P{y[+t7.7] w[+mC]=R76E11-GAL4.DBD}attP2
SS54009	Adult	Ryo Minegishi	Dickson	2	N	No	No	10.1101/2024.01.09.574419	Meissner; 2024	3035839	LUL27		GMR_46E07-x-GMR_38B09	w[1118]; P{y[+t7.7] w[+mC]=R46E07-p65.AD}attP40; P{y[+t7.7] w[+mC]=R38B09-GAL4.DBD}attP2
SS54096	Adult	Kaiyu Wang	Dickson	2	N	No	No	10.1101/2024.01.09.574419	Meissner; 2024	3029994	AN		VT003477-x-VT063982	w[1118]; P{y[+t7.7] w[+mC]=VT003477-p65.AD}attP40; P{y[+t7.7] w[+mC]=VT063982-GAL4.DBD}attP2
SS54102	Adult	Kaiyu Wang	Dickson	2	N	No	No	10.1101/2024.01.09.574419	Meissner; 2024	3030060	VNC_LN		VT028452-x-VT000606	w[1118]; P{y[+t7.7] w[+mC]=VT028452-p65.AD}attP40; P{y[+t7.7] w[+mC]=VT000606-GAL4.DBD}attP2
SS54126	Adult	Kaiyu Wang	Dickson	2	N	No	No	10.1101/2024.01.09.574419	Meissner; 2024	3030216	pMP_PN		VT012292-x-VT046792	w[1118]; P{y[+t7.7] w[+mC]=VT012292-p65.AD}attP40/CyO, P{w[+mC]=2xTb[1]-RFP}CyO; P{y[+t7.7] w[+mC]=VT046792-GAL4.DBD}attP2/TM6B, Tb[1]
SS54140	Adult	Kaiyu Wang	Dickson	2	N	No	No	10.1101/2024.01.09.574419	Meissner; 2024	3029987	vlpr_LN		VT046792-x-VT017645	w[1118]; P{y[+t7.7] w[+mC]=VT046792-p65.AD}attP40; P{y[+t7.7] w[+mC]=VT017645-GAL4.DBD}attP2
SS54144	Adult	Kaiyu Wang	Dickson	1	N	Yes	No	10.1101/2024.01.09.574419	Meissner; 2024	3030084	T1_LN		VT044959-x-VT017645	w[1118]; P{y[+t7.7] w[+mC]=VT044959-p65.AD}attP40; P{y[+t7.7] w[+mC]=VT017645-GAL4.DBD}attP2
SS54152	Adult	Kaiyu Wang	Dickson	1	N	Yes	No	10.1101/2024.01.09.574419	Meissner; 2024	3030093			VT044959-x-VT003477	w[1118]; P{y[+t7.7] w[+mC]=VT044959-p65.AD}attP40/CyO, P{2xTb[1]-RFP}CyO; P{y[+t7.7] w[+mC]=VT003477-GAL4.DBD}attP2
SS54164	Adult	Kaiyu Wang	Dickson	1	N	No	No	10.1101/2024.01.09.574419	Meissner; 2024	3029977	trachea		VT056785-x-VT025999	w[1118]; P{y[+t7.7] w[+mC]=VT056785-p65.AD}attP40; P{y[+t7.7] w[+mC]=VT025999-GAL4.DBD}attP2/TM6B, Tb[1]
SS54169	Adult	Kaiyu Wang	Dickson	1	N	No	No	10.1101/2024.01.09.574419	Meissner; 2024	3030006	Abg_AN		VT017645-x-VT026179	w[1118]; P{y[+t7.7] w[+mC]=VT017645-p65.AD}attP40; P{y[+t7.7] w[+mC]=VT026179-GAL4.DBD}attP2/TM6B, Tb[1]
SS54172	Adult	Kaiyu Wang	Dickson	2	N	No	No	10.1101/2024.01.09.574419	Meissner; 2024	3030102	VNC		VT044959-x-VT026179	w; VT044959-p65ADZp in attP40/CyOTb; VT026179-ZpGdbd in attP2/TM6B
SS54173	Adult	Kaiyu Wang	Dickson	1	N	Yes	No	10.1101/2024.01.09.574419	Meissner; 2024	3030227	VNC		VT048942-x-VT026179	w[1118]; P{y[+t7.7] w[+mC]=VT048942-p65.AD}attP40; P{y[+t7.7] w[+mC]=VT026179-GAL4.DBD}attP2
SS54183	Adult	Kaiyu Wang	Dickson	1	N	Yes	No	10.1101/2024.01.09.574419	Meissner; 2024	3029981	T1_LN		VT017645-x-VT044959	w[1118]; P{y[+t7.7] w[+mC]=VT017645-p65.AD}attP40; P{y[+t7.7] w[+mC]=VT044959-GAL4.DBD}attP2/TM6B, Tb[1]
SS54184	Adult	Kaiyu Wang	Dickson	1	N	Yes	No	10.1101/2024.01.09.574419	Meissner; 2024	3029982			VT003477-x-VT044959	w[1118]; P{y[+t7.7] w[+mC]=VT003477-p65.AD}attP40; P{y[+t7.7] w[+mC]=VT044959-GAL4.DBD}attP2/TM6B, Tb[1]
SS54200	Adult	Kaiyu Wang	Dickson	1	N	No	No	10.1101/2024.01.09.574419	Meissner; 2024	3029964			VT017645-x-VT038111	w[1118]; P{y[+t7.7] w[+mC]=VT017645-p65.AD}attP40; P{y[+t7.7] w[+mC]=VT038111-GAL4.DBD}attP2
SS54203	Adult	Kaiyu Wang	Dickson	1	N	Yes	No	10.1101/2024.01.09.574419	Meissner; 2024	3030058	VNC_LN		VT044959-x-VT038111	w[1118]; P{y[+t7.7] w[+mC]=VT044959-p65.AD}attP40; P{y[+t7.7] w[+mC]=VT038111-GAL4.DBD}attP2
SS54308	Adult	Gerry Rubin	Rubin	2	N	No	No	10.1101/2024.01.09.574419	Meissner; 2024	3029399	dFB		VT042831-x-GMR_23E10	w[1118]; P{y[+t7.7] w[+mC]=VT042831-p65.AD}attP40; P{y[+t7.7] w[+mC]=R23E10-GAL4.DBD}attP2
SS54316	Adult	Gerry Rubin	Rubin	2	N	No	No	10.1101/2024.01.09.574419	Meissner; 2024	3029401	FB7A		VT025720-x-GMR_23E10	w[1118]; P{y[+t7.7] w[+mC]=VT025720-p65.AD}attP40; P{y[+t7.7] w[+mC]=R23E10-GAL4.DBD}attP2
SS54468	Adult	DI	DI	1	N	No	No	10.1101/2024.01.09.574419	Meissner; 2024	3029917	primary sensory		VT014604-x-VT037539	w[1118]; P{y[+t7.7] w[+mC]=VT014604-p65.AD}attP40/CyO, P{w[+mC]=2xTb[1]-RFP}CyO; P{y[+t7.7] w[+mC]=VT037539-GAL4.DBD}attP2
SS54476	Adult	DI	DI	1	N	No	No	10.1101/2024.01.09.574419	Meissner; 2024	3029921	primary sensory		VT014604-x-GMR_60A06	w[1118]; P{y[+t7.7] w[+mC]=VT014604-p65.AD}attP40; P{y[+t7.7] w[+mC]=R60A06-GAL4.DBD}attP2
SS54709	Adult	Kaiyu Wang	Dickson	2	N	No	No	10.1101/2024.01.09.574419	Meissner; 2024	3030283	WN_LN_mixed		VT023490-x-VT043086	w[1118]; P{y[+t7.7] w[+mC]=VT023490-p65.AD}attP40/CyO, P{w[+mC]=2xTb[1]-RFP}CyO; P{y[+t7.7] w[+mC]=VT043086-GAL4.DBD}attP2
SS54723	Adult	Kaiyu Wang	Dickson	2	N	No	No	10.1101/2024.01.09.574419	Meissner; 2024	3030281			VT019018-x-VT023490	w[1118]; P{y[+t7.7] w[+mC]=VT019018-p65.AD}attP40; P{y[+t7.7] w[+mC]=VT023490-GAL4.DBD}attP2
SS54724	Adult	Kaiyu Wang	Dickson	1	N	Yes	No	10.1101/2024.01.09.574419	Meissner; 2024	3030001	AN		VT026663-x-VT026537	w[1118]; P{y[+t7.7] w[+mC]=VT026663-p65.AD}attP40; P{y[+t7.7] w[+mC]=VT026537-GAL4.DBD}attP2/TM6B, Tb[1]
SS54725	Adult	Kaiyu Wang	Dickson	1	N	No	No	10.1101/2024.01.09.574419	Meissner; 2024	3030394	AN		VT063956-x-VT026537	w[1118]; P{y[+t7.7] w[+mC]=VT063956-p65.AD}attP40; P{y[+t7.7] w[+mC]=VT026537-GAL4.DBD}attP2/TM6B, Tb[1]
SS54728	Adult	Kaiyu Wang	Dickson	1	N	Yes	No	10.1101/2024.01.09.574419	Meissner; 2024	3029993	WN_LN_mixed		VT043699-x-VT048828	w[1118]; P{y[+t7.7] w[+mC]=VT043699-p65.AD}attP40/CyO, P{2xTb[1]-RFP}CyO; P{y[+t7.7] w[+mC]=VT048828-GAL4.DBD}attP2
SS54729	Adult	Kaiyu Wang	Dickson	1	N	Yes	No	10.1101/2024.01.09.574419	Meissner; 2024	3030387	VNC_MN		VT006460-x-VT048828	w[1118]; P{y[+t7.7] w[+mC]=VT006460-p65.AD}attP40/CyO, P{w[+mC]=2xTb[1]-RFP}CyO; P{y[+t7.7] w[+mC]=VT048828-GAL4.DBD}attP2
SS54751	Adult	Kaiyu Wang	Dickson	1	N	No	Yes	10.1101/2024.01.09.574419	Meissner; 2024	3030364			VT020732-x-VT037223	w[1118]; P{y[+t7.7] w[+mC]=VT020732-p65.AD}attP40; P{y[+t7.7] w[+mC]=VT037223-GAL4.DBD}attP2
SS54758	Adult	Kaiyu Wang	Dickson	2	N	No	No	10.1101/2024.01.09.574419	Meissner; 2024	3030392	SEZ_PN		VT012318-x-VT017683	w[1118]; P{y[+t7.7] w[+mC]=VT012318-p65.AD}attP40; P{y[+t7.7] w[+mC]=VT017683-GAL4.DBD}attP2
SS54759	Adult	Kaiyu Wang	Dickson	1	N	No	No	10.1101/2024.01.09.574419	Meissner; 2024	3030096			VT020732-x-VT017683	w[1118]; P{y[+t7.7] w[+mC]=VT020732-p65.AD}attP40; P{y[+t7.7] w[+mC]=VT017683-GAL4.DBD}attP2
SS54760	Adult	Kaiyu Wang	Dickson	1	N	Yes	No	10.1101/2024.01.09.574419	Meissner; 2024	3030284	AN		VT026537-x-VT026663	w[1118]; P{y[+t7.7] w[+mC]=VT026537-p65.AD}attP40; P{y[+t7.7] w[+mC]=VT026663-GAL4.DBD}attP2
SS54765	Adult	Kaiyu Wang	Dickson	1	N	No	No	10.1101/2024.01.09.574419	Meissner; 2024	3030286	AN		VT026537-x-VT063956	w[1118]; P{y[+t7.7] w[+mC]=VT026537-p65.AD}attP40; P{y[+t7.7] w[+mC]=VT063956-GAL4.DBD}attP2
SS54774	Adult	Kaiyu Wang	Dickson	2	N	No	No	10.1101/2024.01.09.574419	Meissner; 2024	3030404	SEZ_PN		VT017683-x-VT012318	w[1118]; P{y[+t7.7] w[+mC]=VT017683-p65.AD}attP40; P{y[+t7.7] w[+mC]=VT012318-GAL4.DBD}attP2/TM6B, Tb[1]
SS54803	Adult	Kaiyu Wang	Dickson	1	N	No	No	10.1101/2024.01.09.574419	Meissner; 2024	3029967			VT025997-x-VT030609	w[1118]; P{y[+t7.7] w[+mC]=VT025997-p65.AD}attP40; P{y[+t7.7] w[+mC]=VT030609-GAL4.DBD}attP2
SS54804	Adult	Kaiyu Wang	Dickson	2	N	No	No	10.1101/2024.01.09.574419	Meissner; 2024	3030410	SEZ_PN		VT012289-x-VT037537	w[1118]; P{y[+t7.7] w[+mC]=VT012289-p65.AD}attP40; P{y[+t7.7] w[+mC]=VT037537-GAL4.DBD}attP2
SS54806	Adult	Kaiyu Wang	Dickson	2	N	No	No	10.1101/2024.01.09.574419	Meissner; 2024	3030292	5TH?		VT057465-x-VT042837	w[1118]; P{y[+t7.7] w[+mC]=VT057465-p65.AD}attP40; P{y[+t7.7] w[+mC]=VT042837-GAL4.DBD}attP2
SS54815	Adult	Kaiyu Wang	Dickson	1	N	No	No	10.1101/2024.01.09.574419	Meissner; 2024	3030384			VT039567-x-VT033629	w[1118]; P{y[+t7.7] w[+mC]=VT039567-p65.AD}attP40; P{y[+t7.7] w[+mC]=VT033629-GAL4.DBD}attP2
SS54816	Adult	Kaiyu Wang	Dickson	1	N	No	Yes	10.1101/2024.01.09.574419	Meissner; 2024	3030385			VT027804-x-VT033629	w[1118]; P{y[+t7.7] w[+mC]=VT027804-p65.AD}attP40; P{y[+t7.7] w[+mC]=VT033629-GAL4.DBD}attP2
SS54838	Adult	Kaiyu Wang	Dickson	1	N	No	No	10.1101/2024.01.09.574419	Meissner; 2024	3030368	vlpr_PN		VT049362-x-VT020714	w[1118]; P{y[+t7.7] w[+mC]=VT049362-p65.AD}attP40; P{y[+t7.7] w[+mC]=VT020714-GAL4.DBD}attP2
SS54839	Adult	Kaiyu Wang	Dickson	2	N	No	No	10.1101/2024.01.09.574419	Meissner; 2024	3029976			VT043086-x-VT025718	w[1118]; P{y[+t7.7] w[+mC]=VT043086-p65.AD}attP40; P{y[+t7.7] w[+mC]=VT025718-GAL4.DBD}attP2
SS54840	Adult	Kaiyu Wang	Dickson	1	N	No	No	10.1101/2024.01.09.574419	Meissner; 2024	3030278			VT019018-x-VT025718	w[1118]; P{y[+t7.7] w[+mC]=VT019018-p65.AD}attP40; P{y[+t7.7] w[+mC]=VT025718-GAL4.DBD}attP2
SS54841	Adult	Kaiyu Wang	Dickson	2	N	No	No	10.1101/2024.01.09.574419	Meissner; 2024	3030070	VNC		VT000831-x-VT027015	w[1118]; P{y[+t7.7] w[+mC]=VT000831-p65.AD}attP40/CyO; P{y[+t7.7] w[+mC]=VT027015-GAL4.DBD}attP2
SS54864	Adult	Kaiyu Wang	Dickson	1	N	No	No	10.1101/2024.01.09.574419	Meissner; 2024	3030375			VT063627-x-VT050658	w[1118]; P{y[+t7.7] w[+mC]=VT063627-p65.AD}attP40; P{y[+t7.7] w[+mC]=VT050658-GAL4.DBD}attP2
SS54868	Adult	Kaiyu Wang	Dickson	1	N	No	Yes	10.1101/2024.01.09.574419	Meissner; 2024	3030207			VT033629-x-VT027804	w[1118]; P{y[+t7.7] w[+mC]=VT033629-p65.AD}attP40/CyO, P{w[+mC]=2xTb[1]-RFP}CyO; P{y[+t7.7] w[+mC]=VT027804-GAL4.DBD}attP2
SS54966	Adult	DI	DI	1	N	No	No	10.1101/2024.01.09.574419	Meissner; 2024	3030530	Prosternal afferent		VT000108-x-VT039470	w[1118]; P{y[+t7.7] w[+mC]=VT000108-p65.AD}attP40; P{y[+t7.7] w[+mC]=VT039470-GAL4.DBD}attP2
SS54967	Adult	DI	DI	2	N	No	No	10.1101/2024.01.09.574419	Meissner; 2024	3030572	Prosternal afferent		VT000108-x-GMR_31B01	w[1118]; P{y[+t7.7] w[+mC]=VT000108-p65.AD}attP40/CyO; P{y[+t7.7] w[+mC]=R31B01-GAL4.DBD}attP2
SS54979	Adult	DI	DI	1	N	No	No	10.1101/2024.01.09.574419	Meissner; 2024	3030567	WN-IN (post-DNg02 small)		VT058560-x-GMR_85H06	w[1118]; P{y[+t7.7] w[+mC]=VT058560-p65.AD}attP40; P{y[+t7.7] w[+mC]=R85H06-GAL4.DBD}attP2
SS54995	Adult	DI	DI	1	N	No	No	10.1101/2024.01.09.574419	Meissner; 2024	3030535	Prosternal afferent		VT039470-x-VT004456	w[1118]; P{y[+t7.7] w[+mC]=VT039470-p65.AD}attP40; P{y[+t7.7] w[+mC]=VT004456-GAL4.DBD}attP2
SS54997	Adult	DI	DI	1	N	No	No	10.1101/2024.01.09.574419	Meissner; 2024	3030573	Prosternal afferent		VT039470-x-GMR_31B01	w[1118]; P{y[+t7.7] w[+mC]=VT039470-p65.AD}attP40; P{y[+t7.7] w[+mC]=R31B01-GAL4.DBD}attP2
SS55000	Adult	DI	DI	1	N	No	No	10.1101/2024.01.09.574419	Meissner; 2024	3030576	WMN (steering)		VT027804-x-GMR_38A11	w[1118]; P{y[+t7.7] w[+mC]=VT027804-p65.AD}attP40; P{y[+t7.7] w[+mC]=R38A11-GAL4.DBD}attP2
SS55002	Adult	DI	DI	2	N	No	No	10.1101/2024.01.09.574419	Meissner; 2024	3030540	WN-IN (post-DNg02 small)		GMR_12E04-x-VT058560	w[1118]; P{y[+t7.7] w[+mC]=R12E04-p65.AD}attP40; P{y[+t7.7] w[+mC]=VT058560-GAL4.DBD}attP2
SS55005	Adult	DI	DI	2	N	No	No	10.1101/2024.01.09.574419	Meissner; 2024	3030568	WN-IN (post-DNg02 small)		GMR_12E04-x-GMR_85H06	w[1118]; P{y[+t7.7] w[+mC]=R12E04-p65.AD}attP40; P{y[+t7.7] w[+mC]=R85H06-GAL4.DBD}attP2
SS55009	Adult	DI	DI	2	N	No	No	10.1101/2024.01.09.574419	Meissner; 2024	3030569	WN-IN (post-DNg02 small)		GMR_15C12-x-GMR_24F10	w[1118]; P{y[+t7.7] w[+mC]=R15C12-p65.AD}attP40; P{y[+t7.7] w[+mC]=R24F10-GAL4.DBD}attP2
SS55017	Adult	DI	DI	2	N	No	No	10.1101/2024.01.09.574419	Meissner; 2024	3042973	WN-IN (post DNg02)		GMR_24F10-x-VT058560	w[1118]; P{y[+t7.7] w[+mC]=R24F10-p65.AD}attP40; P{y[+t7.7] w[+mC]=VT058560-GAL4.DBD}attP2
SS55018	Adult	DI	DI	2	N	No	No	10.1101/2024.01.09.574419	Meissner; 2024	3032339	WN-IN (post-DNg02 small)		GMR_24F10-x-GMR_15C12	w[1118]; P{y[+t7.7] w[+mC]=R24F10-p65.AD}attP40; P{y[+t7.7] w[+mC]=R15C12-GAL4.DBD}attP2
SS55026	Adult	DI	DI	1	N	No	No	10.1101/2024.01.09.574419	Meissner; 2024	3030305	WN-IN (cross)		GMR_30H02-x-GMR_22E12	w[1118]; P{y[+t7.7] w[+mC]=R22E12-GAL4.DBD}attP2 PBac{y[+mDint2] w[+mC]=R30H02-p65.AD}VK00027
SS55029	Adult	DI	DI	1	N	No	No	10.1101/2024.01.09.574419	Meissner; 2024	3030558	WN-IN (cross)		GMR_65H03-x-GMR_30H02	w[1118]; P{y[+t7.7] w[+mC]=R65H03-p65.AD}attP40; P{y[+t7.7] w[+mC]=R30H02-GAL4.DBD}attP2
SS55037	Adult	DI	DI	1	N	No	No	10.1101/2024.01.09.574419	Meissner; 2024	3030551	T2LFN		GMR_78B06-x-GMR_15A04	w[1118]; P{y[+t7.7] w[+mC]=R78B06-p65.AD}attP40; P{y[+t7.7] w[+mC]=R15A04-GAL4.DBD}attP2
SS55042	Adult	DI	DI	1	N	No	No	10.1101/2024.01.09.574419	Meissner; 2024	3030550	T2LFN		GMR_95F12-x-GMR_15A04	w[1118]; P{y[+t7.7] w[+mC]=R95F12-p65.AD}attP40; P{y[+t7.7] w[+mC]=R15A04-GAL4.DBD}attP2
SS55043	Adult	Jens Goldammer	Rubin	1	N	No	Yes	10.1101/2024.01.09.574419	Meissner; 2024	3039155	ATL024 or IB042		GMR_TDC2-x-GMR_24C05	w[1118]; P{y[+t7.7] w[+mC]=Tdc2-p65.AD}attP40/CyO; P{y[+t7.7] w[+mC]=R24C05-GAL4.DBD}attP2/TM6B, Tb[1]
SS55134	Adult	Gerry Rubin	Rubin	1	N	No	Yes	10.1101/2024.01.09.574419	Meissner; 2024	3030041	FB8G		GMR_65C02-x-VT063306	w[1118]; P{y[+t7.7] w[+mC]=R65C02-p65.AD}attP40; P{y[+t7.7] w[+mC]=VT063306-GAL4.DBD}attP2/TM6B, Tb[1]
SS55145	Adult	Kaiyu Wang	Dickson	1	N	Not determined	Not determined	10.1101/2024.01.09.574419	Meissner; 2024	3029903	AbG_LN		VT020823-x-VT044969	w[1118]; P{y[+t7.7] w[+mC]=VT020823-p65.AD}attP40; P{y[+t7.7] w[+mC]=VT044969-GAL4.DBD}attP2
SS55231	Adult	Kaiyu Wang	Dickson	2	N	No	Yes	10.1101/2024.01.09.574419	Meissner; 2024	3030370			VT025966-x-VT043699	w[1118]; P{y[+t7.7] w[+mC]=VT025966-p65.AD}attP40; P{y[+t7.7] w[+mC]=VT043699-GAL4.DBD}attP2
SS55245	Adult	Kaiyu Wang	Dickson	1	N	Yes	No	10.1101/2024.01.09.574419	Meissner; 2024	3030380	VNC		VT058383-x-VT016254	w[1118]; P{y[+t7.7] w[+mC]=VT058383-p65.AD}attP40; P{y[+t7.7] w[+mC]=VT016254-GAL4.DBD}attP2
SS55246	Adult	Kaiyu Wang	Dickson	2	N	No	No	10.1101/2024.01.09.574419	Meissner; 2024	3030377			VT025718-x-VT023490	w[1118]; P{y[+t7.7] w[+mC]=VT025718-p65.AD}attP40/CyO, P{w[+mC]=2xTb[1]-RFP}CyO; P{y[+t7.7] w[+mC]=VT023490-GAL4.DBD}attP2
SS55250	Adult	Kaiyu Wang	Dickson	1	N	No	No	10.1101/2024.01.09.574419	Meissner; 2024	3030361	SEZ_LN		VT027273-x-VT040564	w[1118]; P{y[+t7.7] w[+mC]=VT027273-p65.AD}attP40; P{y[+t7.7] w[+mC]=VT040564-GAL4.DBD}attP2/TM6B, Tb[1]
SS55257	Adult	Kaiyu Wang	Dickson	2	N	No	No	10.1101/2024.01.09.574419	Meissner; 2024	3030390	WN_MN		GMR_78B06-x-VT048828	w[1118]; P{y[+t7.7] w[+mC]=R78B06-p65.AD}attP40; P{y[+t7.7] w[+mC]=VT048828-GAL4.DBD}attP2
SS55270	Adult	Kaiyu Wang	Dickson	2	N	No	No	10.1101/2024.01.09.574419	Meissner; 2024	3030977			VT040564-x-VT008424	w[1118]; P{y[+t7.7] w[+mC]=VT040564-p65.AD}attP40/CyO, P{w[+mC]=2xTb[1]-RFP}CyO; P{y[+t7.7] w[+mC]=VT008424-GAL4.DBD}attP2
SS55276	Adult	Kaiyu Wang	Dickson	1	N	No	Yes	10.1101/2024.01.09.574419	Meissner; 2024	3030287	AOTU		VT041421-x-VT016645	w[1118]; P{y[+t7.7] w[+mC]=VT041421-p65.AD}attP40; P{y[+t7.7] w[+mC]=VT016645-GAL4.DBD}attP2
SS55299	Adult	Kaiyu Wang	Dickson	3	Y	No	Yes	10.1101/2024.01.09.574419	Meissner; 2024	3030274			VT043699-x-VT006460	w; VT043699-p65ADZp in attP40/CyOTb; VT006460-ZpGDBD in attP2/TM6B
SS55316	Adult	Kaiyu Wang	Dickson	1	N	No	No	10.1101/2024.01.09.574419	Meissner; 2024	3030378			VT006460-x-VT050217	w[1118]; P{y[+t7.7] w[+mC]=VT006460-p65.AD}attP40/CyO, P{w[+mC]=2xTb[1]-RFP}CyO; P{y[+t7.7] w[+mC]=VT050217-GAL4.DBD}attP2
SS55349	Adult	Kaiyu Wang	Dickson	1	N	No	No	10.1101/2024.01.09.574419	Meissner; 2024	3030373	DN		VT031084-x-VT061709	w[1118]; P{y[+t7.7] w[+mC]=VT031084-p65.AD}attP40; P{y[+t7.7] w[+mC]=VT061709-GAL4.DBD}attP2/TM6B, Tb[1]
SS55394	Adult	Aljoscha Nern	Rubin	2	N	No	No	10.1101/2024.01.09.574419	Meissner; 2024	3030130	PLP248		VT041887-x-GMR_72A10	w[1118]; P{y[+t7.7] w[+mC]=VT041887-p65.AD}attP40; P{y[+t7.7] w[+mC]=R72A10-GAL4.DBD}attP2
SS55433	Adult	Aljoscha Nern	Rubin	1	N	No	No	10.1101/2024.01.09.574419	Meissner; 2024	3030071	PLP248		GMR_72A10-x-VT039959	w[1118]; P{y[+t7.7] w[+mC]=R72A10-p65.AD}attP40; P{y[+t7.7] w[+mC]=VT039959-GAL4.DBD}attP2
SS55460	Adult	DI	DI	1	N	No	No	10.1101/2024.01.09.574419	Meissner; 2024	3030556	DNg02x~19		GMR_49H08-x-GMR_42B02	w[1118]; P{y[+t7.7] w[+mC]=R49H08-p65.AD}attP40; P{y[+t7.7] w[+mC]=R42B02-GAL4.DBD}attP2
SS55587	Adult	DI	DI	1	N	No	No	10.1101/2024.01.09.574419	Meissner; 2024	3031737	DNa04 (subtype?)		GMR_26E02-x-VT043086	w[1118]; P{y[+t7.7] w[+mC]=R26E02-p65.AD}attP40/CyO, P{w[+mC]=2xTb[1]-RFP}CyO; P{y[+t7.7] w[+mC]=VT043086-GAL4.DBD}attP2
SS55960	Adult	DI	DI	2	N	No	No	10.1101/2024.01.09.574419	Meissner; 2024	3030549	DNp33		VT025934-x-GMR_59E04	w[1118]; P{y[+t7.7] w[+mC]=VT025934-p65.AD}attP40; P{y[+t7.7] w[+mC]=R59E04-GAL4.DBD}attP2
SS56056	Adult	Gerry Rubin	Rubin	1	N	No	Yes	10.1101/2024.01.09.574419	Meissner; 2024	3030319	FB6A		GMR_42H01-x-GMR_84C10	w[1118]; P{y[+t7.7] w[+mC]=R84C10-GAL4.DBD}attP2 PBac{y[+mDint2] w[+mC]=R42H01-p65.AD}VK00027
SS56181	Adult	DI	DI	2	N	No	No	10.1101/2024.01.09.574419	Meissner; 2024	3031008	DNp13	887195902	GMR_30C12-x-GMR_52F12	w[1118]; P{y[+t7.7] w[+mC]=R30C12-p65.AD}attP40; P{y[+t7.7] w[+mC]=R52F12-GAL4.DBD}attP2
SS56230	Adult	DI	DI	1	N	No	No	10.1101/2024.01.09.574419	Meissner; 2024	3031003	DNp03		VT002081-x-GMR_22D06	w[1118]; P{y[+t7.7] w[+mC]=VT002081-p65.AD}attP40/CyO, P{w[+mC]=2xTb[1]-RFP}CyO; P{y[+t7.7] w[+mC]=R22D06-GAL4.DBD}attP2
SS56320	Adult	Gerry Rubin	Rubin	1	N	No	No	10.1101/2024.01.09.574419	Meissner; 2024	3030476	FB21_a		GMR_33E06-x-VT029515	w[1118]; P{y[+t7.7] w[+mC]=VT029515-GAL4.DBD}attP2 PBac{y[+mDint2] w[+mC]=R33E06-p65.AD}VK00027
SS56423	Adult	Kaiyu Wang	Dickson	1	N	No	No	10.1101/2024.01.09.574419	Meissner; 2024	3031526			VT044969-x-VT008825	w[1118]; P{y[+t7.7] w[+mC]=VT044969-p65.AD}attP40; P{y[+t7.7] w[+mC]=VT008825-GAL4.DBD}attP2
SS56430	Adult	Kaiyu Wang	Dickson	1	N	No	No	10.1101/2024.01.09.574419	Meissner; 2024	3031536			VT044649-x-VT008676	w[1118]; P{y[+t7.7] w[+mC]=VT044649-p65.AD}attP40; P{y[+t7.7] w[+mC]=VT008676-GAL4.DBD}attP2
SS56436	Adult	Kaiyu Wang	Dickson	1	N	No	No	10.1101/2024.01.09.574419	Meissner; 2024	3031533			VT031084-x-VT049135	w[1118]; P{y[+t7.7] w[+mC]=VT031084-p65.AD}attP40; P{y[+t7.7] w[+mC]=VT049135-GAL4.DBD}attP2
SS56460	Adult	Kaiyu Wang	Dickson	1	N	No	No	10.1101/2024.01.09.574419	Meissner; 2024	3031540	VNC_AN		VT040556-x-VT033469	w[1118]; P{y[+t7.7] w[+mC]=VT040556-p65.AD}attP40; P{y[+t7.7] w[+mC]=VT033469-GAL4.DBD}attP2/TM6B, Tb[+]
SS56508	Adult	Kaiyu Wang	Dickson	1	N	No	No	10.1101/2024.01.09.574419	Meissner; 2024	3031534			VT008135-x-VT020126	w[1118]; P{y[+t7.7] w[+mC]=VT008135-p65.AD}attP40; P{y[+t7.7] w[+mC]=VT020126-GAL4.DBD}attP2
SS56532	Adult	Kaiyu Wang	Dickson	1	N	No	No	10.1101/2024.01.09.574419	Meissner; 2024	3031539	VNC_AN		VT020823-x-VT033469	w[1118]; P{y[+t7.7] w[+mC]=VT020823-p65.AD}attP40; P{y[+t7.7] w[+mC]=VT033469-GAL4.DBD}attP2/TM6B, Tb[1]
SS56718	Adult	DI	DI	1	N	No	No	10.1101/2024.01.09.574419	Meissner; 2024	3031722	DNg41		VT015434-x-VT019067	w[1118]; P{y[+t7.7] w[+mC]=VT015434-p65.AD}attP40; P{y[+t7.7] w[+mC]=VT019067-GAL4.DBD}attP2
SS56867	Adult	Kaiyu Wang	Dickson	2	N	No	No	10.1101/2024.01.09.574419	Meissner; 2024	3031543	pCd2-like		VT065320-x-VT016854	w[1118]; P{y[+t7.7] w[+mC]=VT065320-p65.AD}attP40; P{y[+t7.7] w[+mC]=VT016854-GAL4.DBD}attP2
SS56886	Adult	Kaiyu Wang	Dickson	1	N	No	No	10.1101/2024.01.09.574419	Meissner; 2024	3031546			VT000849-x-VT046289	w[1118]; P{y[+t7.7] w[+mC]=VT000849-p65.AD}attP40/CyO, P{w[+mC]=2xTb[1]-RFP}CyO; P{y[+t7.7] w[+mC]=VT046289-GAL4.DBD}attP2
SS56902	Adult	Kaiyu Wang	Dickson	1	N	No	No	10.1101/2024.01.09.574419	Meissner; 2024	3031572			VT044519-x-VT010117	w[1118]; P{y[+t7.7] w[+mC]=VT044519-p65.AD}attP40; P{y[+t7.7] w[+mC]=VT010117-GAL4.DBD}attP2
SS56907	Adult	Kaiyu Wang	Dickson	1	N	No	No	10.1101/2024.01.09.574419	Meissner; 2024	3031550			VT044519-x-VT040969	w[1118]; P{y[+t7.7] w[+mC]=VT044519-p65.AD}attP40; P{y[+t7.7] w[+mC]=VT040969-GAL4.DBD}attP2
SS56910	Adult	Kaiyu Wang	Dickson	1	N	No	No	10.1101/2024.01.09.574419	Meissner; 2024	3031567			VT000771-x-GMR_21H11	w[1118]; P{y[+t7.7] w[+mC]=VT000771-p65.AD}attP40; P{y[+t7.7] w[+mC]=R21H11-GAL4.DBD}attP2
SS56922	Adult	Kaiyu Wang	Dickson	1	N	No	No	10.1101/2024.01.09.574419	Meissner; 2024	3031558			VT026663-x-GMR_40A01	w[1118]; P{y[+t7.7] w[+mC]=VT026663-p65.AD}attP40; P{y[+t7.7] w[+mC]=R40A01-GAL4.DBD}attP2
SS56947	Adult	Kaiyu Wang	Dickson	1	N	No	No	10.1101/2024.01.09.574419	Meissner; 2024	3031570	vAB3		VT017645-x-GMR_56B12	w[1118]; P{y[+t7.7] w[+mC]=VT017645-p65.AD}attP40; P{y[+t7.7] w[+mC]=R56B12-GAL4.DBD}attP2
SS56994	Adult	Ryo Minegishi	Dickson	2	N	No	No	10.1101/2024.01.09.574419	Meissner; 2024	3030412	LUL94, LUL95, LUL110		GMR_15A05-x-VT057224	w[1118]; P{y[+t7.7] w[+mC]=R15A05-p65.AD}attP40/CyO, P{w[+mC]=2xTb[1]-RFP}CyO; P{y[+t7.7] w[+mC]=VT057224-GAL4.DBD}attP2
SS56995	Adult	DI	DI	1	N	No	No	10.1101/2024.01.09.574419	Meissner; 2024	3031749	DNg03x~13		VT039465-x-GMR_42B02	w[1118]; P{y[+t7.7] w[+mC]=VT039465-p65.AD}attP40; P{y[+t7.7] w[+mC]=R42B02-GAL4.DBD}attP2
SS57049	Adult	DI	DI	1	N	No	No	10.1101/2024.01.09.574419	Meissner; 2024	3031731	DNp42		GMR_32A04-x-VT008881	w[1118]; P{y[+t7.7] w[+mC]=R32A04-p65.AD}attP40; P{y[+t7.7] w[+mC]=VT008881-GAL4.DBD}attP2
SS57179	Adult	Aljoscha Nern	Rubin	2	N	No	No	10.1101/2024.01.09.574419	Meissner; 2024	3032587	PLP018		VT058548-x-VT015249	w[1118]; P{y[+t7.7] w[+mC]=VT058548-p65.AD}attP40; P{y[+t7.7] w[+mC]=VT015249-GAL4.DBD}attP2
SS57798	Adult	DI	DI	1	N	No	No	10.1101/2024.01.09.574419	Meissner; 2024	3031989	DNg04		GMR_19G08-x-VT037825	w[1118]; P{y[+t7.7] w[+mC]=VT037825-GAL4.DBD}attP2 P{y[+t7.7] w[+mC]=R19G08-p65.AD}su(Hw)attP1
SS57871	Adult	Kaiyu Wang	Dickson	1	N	No	Yes	10.1101/2024.01.09.574419	Meissner; 2024	3030958			VT043699-x-VT008473	w[1118]; P{y[+t7.7] w[+mC]=VT043699-p65.AD}attP40/CyO, P{w[+mC]=2xTb[1]-RFP}CyO; P{y[+t7.7] w[+mC]=VT008473-GAL4.DBD}attP2
SS57873	Adult	Kaiyu Wang	Dickson	1	N	No	Yes	10.1101/2024.01.09.574419	Meissner; 2024	3030960			VT008485-x-VT008473	w[1118]; P{y[+t7.7] w[+mC]=VT008485-p65.AD}attP40; P{y[+t7.7] w[+mC]=VT008473-GAL4.DBD}attP2
SS57880	Adult	Kaiyu Wang	Dickson	1	N	No	Yes	10.1101/2024.01.09.574419	Meissner; 2024	3030967			GMR_24C08-x-VT008473	w[1118]; P{y[+t7.7] w[+mC]=R24C08-p65.AD}attP40; P{y[+t7.7] w[+mC]=VT008473-GAL4.DBD}attP2
SS57881	Adult	Kaiyu Wang	Dickson	1	Y	No	No	10.1101/2024.01.09.574419	Meissner; 2024	3030968			GMR_22B02-x-VT043699	w[1118]; P{y[+t7.7] w[+mC]=R22B02-p65.AD}attP40; P{y[+t7.7] w[+mC]=VT043699-GAL4.DBD}attP2
SS57882	Adult	Kaiyu Wang	Dickson	1	N	No	Yes	10.1101/2024.01.09.574419	Meissner; 2024	3030969			GMR_24C08-x-VT043699	w[1118]; P{y[+t7.7] w[+mC]=R24C08-p65.AD}attP40; P{y[+t7.7] w[+mC]=VT043699-GAL4.DBD}attP2
SS57883	Adult	Kaiyu Wang	Dickson	1	Y	No	Yes	10.1101/2024.01.09.574419	Meissner; 2024	3030970			GMR_65G08-x-VT043699	w[1118]; P{y[+t7.7] w[+mC]=R65G08-p65.AD}attP40; P{y[+t7.7] w[+mC]=VT043699-GAL4.DBD}attP2
SS57886	Adult	Kaiyu Wang	Dickson	2	N	No	No	10.1101/2024.01.09.574419	Meissner; 2024	3031007	vlpr_PN		GMR_23G05-x-GMR_41A08	w[1118]; P{y[+t7.7] w[+mC]=R23G05-p65.AD}attP40; P{y[+t7.7] w[+mC]=R41A08-GAL4.DBD}attP2
SS57933	Adult	Ryo Minegishi	Dickson	2	N	No	No	10.1101/2024.01.09.574419	Meissner; 2024	3032054	SN_mixed		VT063627-x-VT059791	w[1118]; P{y[+t7.7] w[+mC]=VT063627-p65.AD}attP40; P{y[+t7.7] w[+mC]=VT059791-GAL4.DBD}attP2
SS57948	Adult	Ryo Minegishi	Dickson	2	N	No	No	10.1101/2024.01.09.574419	Meissner; 2024	3032064	LBI65, LBI66		VT058873-x-VT045591	w[1118]; P{y[+t7.7] w[+mC]=VT058873-p65.AD}attP40; P{y[+t7.7] w[+mC]=VT045591-GAL4.DBD}attP2/TM6B, Tb[1]
SS57949	Adult	Ryo Minegishi	Dickson	1	N	No	No	10.1101/2024.01.09.574419	Meissner; 2024	3034252	LBA56, LBI23		VT043377-x-VT056808	w[1118]; P{y[+t7.7] w[+mC]=VT043377-p65.AD}attP40; P{y[+t7.7] w[+mC]=VT056808-GAL4.DBD}attP2
SS57956	Adult	Ryo Minegishi	Dickson	2	N	No	No	10.1101/2024.01.09.574419	Meissner; 2024	3034228	LUL158		VT002670-x-VT026755	w[1118]; P{y[+t7.7] w[+mC]=VT002670-p65.AD}attP40; P{y[+t7.7] w[+mC]=VT026755-GAL4.DBD}attP2
SS57966	Adult	Ryo Minegishi	Dickson	2	N	No	No	10.1101/2024.01.09.574419	Meissner; 2024	3032061	LUL158		VT026755-x-VT002670	w[1118]; P{y[+t7.7] w[+mC]=VT026755-p65.AD}attP40; P{y[+t7.7] w[+mC]=VT002670-GAL4.DBD}attP2
SS57975	Adult	Ryo Minegishi	Dickson	1	N	No	No	10.1101/2024.01.09.574419	Meissner; 2024	3032048			VT040354-x-VT000254	w[1118]; P{y[+t7.7] w[+mC]=VT040354-p65.AD}attP40; P{y[+t7.7] w[+mC]=VT000254-GAL4.DBD}attP2
SS58001	Adult	Ryo Minegishi	Dickson	2	N	No	No	10.1101/2024.01.09.574419	Meissner; 2024	3032075	LUL158		VT026755-x-GMR_48A03	w[1118]; P{y[+t7.7] w[+mC]=VT026755-p65.AD}attP40; P{y[+t7.7] w[+mC]=R48A03-GAL4.DBD}attP2
SS58011	Adult	Ryo Minegishi	Dickson	1	N	No	No	10.1101/2024.01.09.574419	Meissner; 2024	3034253	AN_mod		VT043377-x-GMR_78A04	w[1118]; P{y[+t7.7] w[+mC]=VT043377-p65.AD}attP40; P{y[+t7.7] w[+mC]=R78A04-GAL4.DBD}attP2
SS58304	Adult	DI	DI	1	N	No	No	10.1101/2024.01.09.574419	Meissner; 2024	3032112	DNg91		VT037825-x-VT000926	w[1118]; P{y[+t7.7] w[+mC]=VT037825-p65.AD}attP40; P{y[+t7.7] w[+mC]=VT000926-GAL4.DBD}attP2
SS58839	Adult	Ryo Minegishi	Dickson	1	N	Yes	No	10.1101/2024.01.09.574419	Meissner; 2024	3031836	LUL14, LUL15, LUL20		VT032228-x-GMR_26B10	w[1118]; P{y[+t7.7] w[+mC]=VT032228-p65.AD}attP40; P{y[+t7.7] w[+mC]=R26B10-GAL4.DBD}attP2
SS58881	Adult	DI	DI	2	N	No	No	10.1101/2024.01.09.574419	Meissner; 2024	3032956	PSI		VT044326-x-VT012768	w[1118]; P{y[+t7.7] w[+mC]=VT044326-p65.AD}attP40; P{y[+t7.7] w[+mC]=VT012768-GAL4.DBD}attP2
SS59149	Adult	Ryo Minegishi	Dickson	2	N	No	No	10.1101/2024.01.09.574419	Meissner; 2024	3034244	LBA8		VT034258-x-VT017416	w[1118]; P{y[+t7.7] w[+mC]=VT034258-p65.AD}attP40; P{y[+t7.7] w[+mC]=VT017416-GAL4.DBD}attP2
SS59163	Adult	Ryo Minegishi	Dickson	1	N	No	No	10.1101/2024.01.09.574419	Meissner; 2024	3034208	LBA73		VT063303-x-VT057467	w[1118]; P{y[+t7.7] w[+mC]=VT063303-p65.AD}attP40; P{y[+t7.7] w[+mC]=VT057467-GAL4.DBD}attP2
SS59173	Adult	Ryo Minegishi	Dickson	2	N	No	No	10.1101/2024.01.09.574419	Meissner; 2024	3035812	LUL50, LUL55		VT019902-x-VT047171	w[1118]; P{y[+t7.7] w[+mC]=VT019902-p65.AD}attP40; P{y[+t7.7] w[+mC]=VT047171-GAL4.DBD}attP2
SS59205	Adult	Ryo Minegishi	Dickson	2	N	No	No	10.1101/2024.01.09.574419	Meissner; 2024	3035808	LUL158		GMR_48A03-x-VT049488	w[1118]; P{y[+t7.7] w[+mC]=R48A03-p65.AD}attP40; P{y[+t7.7] w[+mC]=VT049488-GAL4.DBD}attP2
SS59226	Adult	Ryo Minegishi	Dickson	1	N	Yes	No	10.1101/2024.01.09.574419	Meissner; 2024	3034225	LBI63, LBI65, LBI66		VT058873-x-GMR_29G03	w[1118]; P{y[+t7.7] w[+mC]=VT058873-p65.AD}attP40; P{y[+t7.7] w[+mC]=R29G03-GAL4.DBD}attP2
SS59408	Adult	Gerry Rubin	Rubin	2	N	No	No	10.1101/2024.01.09.574419	Meissner; 2024	3032410	hDeltaK		VT062617-x-VT004726	w[1118]; P{y[+t7.7] w[+mC]=VT062617-p65.AD}attP40; P{y[+t7.7] w[+mC]=VT004726-GAL4.DBD}attP2
SS59468	Adult	Gerry Rubin	Rubin	1	N	No	No	10.1101/2024.01.09.574419	Meissner; 2024	3032413	FB6D, FB6A, FB6C_a		GMR_23E10-x-VT032466	w[1118]; P{y[+t7.7] w[+mC]=R23E10-p65.AD}JK22C; P{y[+t7.7] w[+mC]=VT032466-GAL4.DBD}attP2/TM6B, Tb[1]
SS59519	Adult	Jens Goldammer	Rubin	1	N	Yes	No	10.1101/2024.01.09.574419	Meissner; 2024	3039006	PS060 and/or LAL111		GMR_75B09-x-GMR_26D03	w[1118]; P{y[+t7.7] w[+mC]=R75B09-p65.AD}JK22C; P{y[+t7.7] w[+mC]=R26D03-GAL4.DBD}attP2
SS59657	Adult	Tanya Wolff	Rubin	2	N	No	No	10.1101/2024.01.09.574419	Meissner; 2024	3043884			VT013592-x-VT034258	w[1118]; P{y[+t7.7] w[+mC]=VT013592-p65.AD}attP40; P{y[+t7.7] w[+mC]=VT034258-GAL4.DBD}attP2
SS59739	Adult	Gerry Rubin	Rubin	1	N	No	Yes	10.1101/2024.01.09.574419	Meissner; 2024	3032669	hDeltaA		GMR_11D02-x-VT034258	w[1118]; P{y[+t7.7] w[+mC]=R11D02-p65.AD}attP40; P{y[+t7.7] w[+mC]=VT034258-GAL4.DBD}attP2
SS59820	Adult	Kaiyu Wang	Dickson	1	N	No	No	10.1101/2024.01.09.574419	Meissner; 2024	3032197			VT012328-x-BJD_dsx	w[1118]; P{y[+t7.7] w[+mC]=VT012328-p65.AD}attP40/CyO; TI{GAL4(DBD)::Zip-}dsx[GAL4(DBD)::Zip-]/TM6B, Tb[1]
SS59821	Adult	Kaiyu Wang	Dickson	1	Y	No	Yes	10.1101/2024.01.09.574419	Meissner; 2024	3032198			VT002033-x-BJD_dsx	w[1118]; P{y[+t7.7] w[+mC]=VT002033-p65.AD}attP40/CyO; TI{GAL4(DBD)::Zip-}dsx[GAL4(DBD)::Zip-]/TM6B, Tb[+]
SS59823	Adult	Kaiyu Wang	Dickson	1	Y	No	No	10.1101/2024.01.09.574419	Meissner; 2024	3032200			VT019845-x-BJD_dsx	w[1118]; P{y[+t7.7] w[+mC]=VT019845-p65.AD}attP40/CyO; TI{GAL4(DBD)::Zip-}dsx[GAL4(DBD)::Zip-]/TM6B, Tb[+]
SS59824	Adult	Kaiyu Wang	Dickson	1	N	Yes	No	10.1101/2024.01.09.574419	Meissner; 2024	3032201			VT045153-x-BJD_dsx	w[1118]; P{y[+t7.7] w[+mC]=VT045153-p65.AD}attP40/CyO; TI{GAL4(DBD)::Zip-}dsx[GAL4(DBD)::Zip-]/TM6B, Tb[1]
SS59825	Adult	Kaiyu Wang	Dickson	1	Y	No	Yes	10.1101/2024.01.09.574419	Meissner; 2024	3032202			VT064581-x-BJD_dsx	w[1118]; P{y[+t7.7] w[+mC]=VT064581-p65.AD}attP40/CyO, P{w[+mC]=2xTb[1]-RFP}CyO; TI{GAL4(DBD)::Zip-}dsx[GAL4(DBD)::Zip-]/TM6B, Tb[1]
SS59827	Adult	Kaiyu Wang	Dickson	1	N	Yes	No	10.1101/2024.01.09.574419	Meissner; 2024	3032204			VT049483-x-BJD_dsx	w[1118]; P{y[+t7.7] w[+mC]=VT049483-p65.AD}attP40; TI{GAL4(DBD)::Zip-}dsx[GAL4(DBD)::Zip-]/TM6B, Tb[1]
SS59829	Adult	Kaiyu Wang	Dickson	2	Y	No	No	10.1101/2024.01.09.574419	Meissner; 2024	3032206			VT043653-x-BJD_dsx	w[1118]; P{y[+t7.7] w[+mC]=VT043653-p65.AD}attP40; TI{GAL4(DBD)::Zip-}dsx[GAL4(DBD)::Zip-]/TM6B, Tb[1]
SS59833	Adult	Kaiyu Wang	Dickson	1	N	Yes	No	10.1101/2024.01.09.574419	Meissner; 2024	3032210			VT040564-x-BJD_dsx	w[1118]; P{y[+t7.7] w[+mC]=VT040564-p65.AD}attP40/CyO, P{w[+mC]=2xTb[1]-RFP}CyO; TI{GAL4(DBD)::Zip-}dsx[GAL4(DBD)::Zip-]/TM6B, Tb[1]
SS59835	Adult	Kaiyu Wang	Dickson	2	N	No	No	10.1101/2024.01.09.574419	Meissner; 2024	3032212			VT034628-x-BJD_dsx	w[1118]; P{y[+t7.7] w[+mC]=VT034628-p65.AD}attP40/CyO; TI{GAL4(DBD)::Zip-}dsx[GAL4(DBD)::Zip-]/TM6B, Tb[1]
SS59836	Adult	Kaiyu Wang	Dickson	1	Y	No	No	10.1101/2024.01.09.574419	Meissner; 2024	3032213			VT027312-x-BJD_dsx	w[1118]; P{y[+t7.7] w[+mC]=VT027312-p65.AD}attP40; TI{GAL4(DBD)::Zip-}dsx[GAL4(DBD)::Zip-]/TM6B, Tb[1]
SS59841	Adult	Kaiyu Wang	Dickson	1	N	No	No	10.1101/2024.01.09.574419	Meissner; 2024	3032218			VT034258-x-BJD_dsx	w[1118]; P{y[+t7.7] w[+mC]=VT034258-p65.AD}attP40; TI{GAL4(DBD)::Zip-}dsx[GAL4(DBD)::Zip-]/TM6B, Tb[1]
SS59842	Adult	Kaiyu Wang	Dickson	1	Y	No	No	10.1101/2024.01.09.574419	Meissner; 2024	3032219			VT020605-x-BJD_dsx	w[1118]; P{y[+t7.7] w[+mC]=VT020605-p65.AD}attP40/CyO; TI{GAL4(DBD)::Zip-}dsx[GAL4(DBD)::Zip-]/TM6B, Tb[1]
SS59843	Adult	Kaiyu Wang	Dickson	1	Y	No	No	10.1101/2024.01.09.574419	Meissner; 2024	3032220			VT023795-x-BJD_dsx	w[1118]; P{y[+t7.7] w[+mC]=VT023795-p65.AD}attP40/CyO; TI{GAL4(DBD)::Zip-}dsx[GAL4(DBD)::Zip-]/TM6B, Tb[1]
SS59844	Adult	Kaiyu Wang	Dickson	1	Y	No	No	10.1101/2024.01.09.574419	Meissner; 2024	3032221			VT045670-x-BJD_dsx	w[1118]; P{y[+t7.7] w[+mC]=VT045670-p65.AD}attP40/CyO, P{w[+mC]=2xTb[1]-RFP}CyO; TI{GAL4(DBD)::Zip-}dsx[GAL4(DBD)::Zip-]/TM6B, Tb[1]
SS59845	Adult	Kaiyu Wang	Dickson	1	Y	No	No	10.1101/2024.01.09.574419	Meissner; 2024	3032222			VT026011-x-BJD_dsx	w[1118]; P{y[+t7.7] w[+mC]=VT026011-p65.AD}attP40; TI{GAL4(DBD)::Zip-}dsx[GAL4(DBD)::Zip-]/TM6B, Tb[1]
SS59847	Adult	Kaiyu Wang	Dickson	1	Y	No	No	10.1101/2024.01.09.574419	Meissner; 2024	3032224			VT031562-x-BJD_dsx	w[1118]; P{y[+t7.7] w[+mC]=VT031562-p65.AD}attP40; TI{GAL4(DBD)::Zip-}dsx[GAL4(DBD)::Zip-]/TM6B, Tb[1]
SS59850	Adult	Kaiyu Wang	Dickson	1	N	No	No	10.1101/2024.01.09.574419	Meissner; 2024	3032227			VT041041-x-BJD_dsx	w[1118]; P{y[+t7.7] w[+mC]=VT041041-p65.AD}attP40; TI{GAL4(DBD)::Zip-}dsx[GAL4(DBD)::Zip-]/TM6B, Tb[1]
SS59852	Adult	Kaiyu Wang	Dickson	1	Y	No	No	10.1101/2024.01.09.574419	Meissner; 2024	3032229			VT040574-x-BJD_dsx	w[1118]; P{y[+t7.7] w[+mC]=VT040574-p65.AD}attP40; TI{GAL4(DBD)::Zip-}dsx[GAL4(DBD)::Zip-]/TM6B, Tb[1]
SS59862	Adult	Kaiyu Wang	Dickson	1	N	No	No	10.1101/2024.01.09.574419	Meissner; 2024	3032239			VT019906-x-BJD_dsx	w[1118]; P{y[+t7.7] w[+mC]=VT019906-p65.AD}attP40/CyO; TI{GAL4(DBD)::Zip-}dsx[GAL4(DBD)::Zip-]/TM6B, Tb[1]
SS59869	Adult	Kaiyu Wang	Dickson	1	N	Yes	No	10.1101/2024.01.09.574419	Meissner; 2024	3032246			VT019723-x-BJD_dsx	w[1118]; P{y[+t7.7] w[+mC]=VT019723-p65.AD}attP40; TI{GAL4(DBD)::Zip-}dsx[GAL4(DBD)::Zip-]/TM6B, Tb[1]
SS59871	Adult	Kaiyu Wang	Dickson	2	Y	No	No	10.1101/2024.01.09.574419	Meissner; 2024	3032248			VT007358-x-BJD_dsx	w[1118]; P{y[+t7.7] w[+mC]=VT007358-p65.AD}attP40; TI{GAL4(DBD)::Zip-}dsx[GAL4(DBD)::Zip-]/TM6B, Tb[1]
SS59872	Adult	Kaiyu Wang	Dickson	1	N	No	No	10.1101/2024.01.09.574419	Meissner; 2024	3032249			VT045661-x-BJD_dsx	w[1118]; P{y[+t7.7] w[+mC]=VT045661-p65.AD}attP40; TI{GAL4(DBD)::Zip-}dsx[GAL4(DBD)::Zip-]/TM6B, Tb[1]
SS59874	Adult	Kaiyu Wang	Dickson	2	Y	No	No	10.1101/2024.01.09.574419	Meissner; 2024	3032251	WN_LN_mixed		VT065320-x-BJD_dsx	w; VT065320-p65ADZp in attP40/CyOTb; dsx-ZpGdbd/TM6B
SS59876	Adult	Kaiyu Wang	Dickson	1	Y	No	No	10.1101/2024.01.09.574419	Meissner; 2024	3032253			VT008288-x-BJD_dsx	w[1118]; P{y[+t7.7] w[+mC]=VT008288-p65.AD}attP40; TI{GAL4(DBD)::Zip-}dsx[GAL4(DBD)::Zip-]/TM6B, Tb[1]
SS59879	Adult	Kaiyu Wang	Dickson	1	Y	No	No	10.1101/2024.01.09.574419	Meissner; 2024	3032256			VT016854-x-BJD_dsx	w[1118]; P{y[+t7.7] w[+mC]=VT016854-p65.AD}attP40/CyO; TI{GAL4(DBD)::Zip-}dsx[GAL4(DBD)::Zip-]/TM6B, Tb[1]
SS59880	Adult	Kaiyu Wang	Dickson	1	N	No	Yes	10.1101/2024.01.09.574419	Meissner; 2024	3032257			VT025981-x-BJD_dsx	w[1118]; P{y[+t7.7] w[+mC]=VT025981-p65.AD}attP40/CyO; TI{GAL4(DBD)::Zip-}dsx[GAL4(DBD)::Zip-]/TM6B, Tb[1]
SS59881	Adult	Kaiyu Wang	Dickson	2	N	No	No	10.1101/2024.01.09.574419	Meissner; 2024	3032258			VT044959-x-BJD_dsx	w[1118]; P{y[+t7.7] w[+mC]=VT044959-p65.AD}attP40; TI{GAL4(DBD)::Zip-}dsx[GAL4(DBD)::Zip-]/TM6B, Tb[1]
SS59882	Adult	Kaiyu Wang	Dickson	1	Y	No	No	10.1101/2024.01.09.574419	Meissner; 2024	3032259			VT025966-x-BJD_dsx	w[1118]; P{y[+t7.7] w[+mC]=VT025966-p65.AD}attP40; TI{GAL4(DBD)::Zip-}dsx[GAL4(DBD)::Zip-]/TM6B, Tb[+]
SS59887	Adult	Kaiyu Wang	Dickson	1	Y	No	No	10.1101/2024.01.09.574419	Meissner; 2024	3032264			GMR_71G01-x-BJD_dsx	w[1118]; P{y[+t7.7] w[+mC]=R71G01-p65.AD}attP40; TI{GAL4(DBD)::Zip-}dsx[GAL4(DBD)::Zip-]/TM6B, Tb[1]
SS59903	Adult	Kaiyu Wang	Dickson	2	Y	No	No	10.1101/2024.01.09.574419	Meissner; 2024	3032280	WN_LN_mixed		VT043168-x-BJD_dsx	w[1118]; P{y[+t7.7] w[+mC]=VT043168-p65.AD}attP2 TI{GAL4(DBD)::Zip-}dsx[GAL4(DBD)::Zip-]/TM6B, Tb[1]
SS59970	Adult	DI	DI	1	N	No	No	10.1101/2024.01.09.574419	Meissner; 2024	3032842	WN-IN (symmetric)		VT013612-x-VT027316	w[1118]; P{y[+t7.7] w[+mC]=VT013612-p65.AD}attP40; P{y[+t7.7] w[+mC]=VT027316-GAL4.DBD}attP2
SS59972	Adult	DI	DI	2	N	No	No	10.1101/2024.01.09.574419	Meissner; 2024	3032854	WN-IN (symmetric)		VT013612-x-GMR_25C01	w[1118]; P{y[+t7.7] w[+mC]=VT013612-p65.AD}attP40; P{y[+t7.7] w[+mC]=R25C01-GAL4.DBD}attP2
SS59978	Adult	DI	DI	1	N	Yes	No	10.1101/2024.01.09.574419	Meissner; 2024	3032831	WN-IN		VT031084-x-VT031567	w[1118]; P{y[+t7.7] w[+mC]=VT031084-p65.AD}attP40; P{y[+t7.7] w[+mC]=VT031567-GAL4.DBD}attP2
SS60041	Adult	DI	DI	1	N	No	No	10.1101/2024.01.09.574419	Meissner; 2024	3032838	WN-IN (symmetric)		GMR_TDC2-x-VT013612	w[1118]; P{y[+t7.7] w[+mC]=Tdc2-p65.AD}attP40; P{y[+t7.7] w[+mC]=VT013612-GAL4.DBD}attP2/TM6B, Tb[1]
SS60195	Adult	Kaiyu Wang	Dickson	1	N	No	No	10.1101/2024.01.09.574419	Meissner; 2024	3032508	vlpr_LN		VT039478-x-VT003238	w[1118]; P{y[+t7.7] w[+mC]=VT039478-p65.AD}attP40/CyO; P{y[+t7.7] w[+mC]=VT003238-GAL4.DBD}attP2/TM6B, Tb[1]
SS60203	Adult	Kaiyu Wang	Dickson	1	N	No	No	10.1101/2024.01.09.574419	Meissner; 2024	3032516	WN_AN		VT038448-x-VT008424	w[1118]; P{y[+t7.7] w[+mC]=VT038448-p65.AD}attP40; P{y[+t7.7] w[+mC]=VT008424-GAL4.DBD}attP2
SS60209	Adult	Kaiyu Wang	Dickson	2	N	No	No	10.1101/2024.01.09.574419	Meissner; 2024	3032522	WN_LN_mixed		VT043653-x-VT013618	w[1118]; P{y[+t7.7] w[+mC]=VT043653-p65.AD}attP40; P{y[+t7.7] w[+mC]=VT013618-GAL4.DBD}attP2/TM6B, Tb[1]
SS60214	Adult	Kaiyu Wang	Dickson	1	Y	Yes	No	10.1101/2024.01.09.574419	Meissner; 2024	3032528	WN_LN_mixed		VT019728-x-GMR_28B05	w[1118]; P{y[+t7.7] w[+mC]=VT019728-p65.AD}attP40; P{y[+t7.7] w[+mC]=R28B05-GAL4.DBD}attP2
SS60215	Adult	Kaiyu Wang	Dickson	2	N	No	No	10.1101/2024.01.09.574419	Meissner; 2024	3032529	WN_LN_mixed		VT058688-x-VT057137	w[1118]; P{y[+t7.7] w[+mC]=VT058688-p65.AD}attP40; P{y[+t7.7] w[+mC]=VT057137-GAL4.DBD}attP2/TM6B, Tb[1]
SS60216	Adult	Kaiyu Wang	Dickson	1	N	No	No	10.1101/2024.01.09.574419	Meissner; 2024	3032530	VNC_SN		VT058688-x-GMR_31H10	w[1118]; P{y[+t7.7] w[+mC]=VT058688-p65.AD}attP40/CyO; P{y[+t7.7] w[+mC]=R31H10-GAL4.DBD}attP2
SS60227	Adult	Ryo Minegishi	Dickson	2	N	No	No	10.1101/2024.01.09.574419	Meissner; 2024	3034202			VT037863-x-VT012596	w[1118]; P{y[+t7.7] w[+mC]=VT037863-p65.AD}attP40; P{y[+t7.7] w[+mC]=VT012596-GAL4.DBD}attP2
SS60231	Adult	Ryo Minegishi	Dickson	2	N	No	No	10.1101/2024.01.09.574419	Meissner; 2024	3034178	LUL149, LUL171, LUL172, LUL173		VT006555-x-VT047169	w[1118]; P{y[+t7.7] w[+mC]=VT006555-p65.AD}attP40; P{y[+t7.7] w[+mC]=VT047169-GAL4.DBD}attP2
SS60237	Adult	Ryo Minegishi	Dickson	2	N	No	No	10.1101/2024.01.09.574419	Meissner; 2024	3034164	LBL59		VT019717-x-VT039523	w[1118]; P{y[+t7.7] w[+mC]=VT019717-p65.AD}attP40; P{y[+t7.7] w[+mC]=VT039523-GAL4.DBD}attP2
SS60240	Adult	Ryo Minegishi	Dickson	2	N	No	No	10.1101/2024.01.09.574419	Meissner; 2024	3034248	LUL129, LUL171, LUL173		VT007752-x-VT019023	w[1118]; P{y[+t7.7] w[+mC]=VT007752-p65.AD}attP40; P{y[+t7.7] w[+mC]=VT019023-GAL4.DBD}attP2
SS60258	Adult	Ryo Minegishi	Dickson	3	N	No	No	10.1101/2024.01.09.574419	Meissner; 2024	3034203			VT039518-x-VT038205	w[1118]; P{y[+t7.7] w[+mC]=VT039518-p65.AD}attP40; P{y[+t7.7] w[+mC]=VT038205-GAL4.DBD}attP2
SS60305	Adult	Tanya Wolff	Rubin	1	N	No	No	10.1101/2024.01.09.574419	Meissner; 2024	3034432	FB4O, FB4Q		VT044958-x-VT044959	w[1118]; P{y[+t7.7] w[+mC]=VT044959-GAL4.DBD}attP2 PBac{y[+mDint2] w[+mC]=VT044958-p65.AD}VK00005
SS60363	Adult	Tanya Wolff	Rubin	1	N	No	No	10.1101/2024.01.09.574419	Meissner; 2024	3034549	hDeltaL, hDelta		GMR_30G06-x-GMR_54G07	w[1118]; P{y[+t7.7] w[+mC]=R30G06-p65.AD}attP40; P{y[+t7.7] w[+mC]=R54G07-GAL4.DBD}attP2/TM6B, Tb[1]
SS60483	Adult	Tanya Wolff	Rubin	1	N	No	No	10.1101/2024.01.09.574419	Meissner; 2024	3034447	hDeltaH, FR2?		GMR_91A01-x-VT063731	w[1118]; P{y[+t7.7] w[+mC]=VT063731-GAL4.DBD}attP2 PBac{y[+mDint2] w[+mC]=R91A01-p65.AD}VK00027
SS60590	Adult	Ryo Minegishi	Dickson	2	N	No	No	10.1101/2024.01.09.574419	Meissner; 2024	3034221	LBL14		VT027104-x-VT019730	w[1118]; P{y[+t7.7] w[+mC]=VT027104-p65.AD}attP40; P{y[+t7.7] w[+mC]=VT019730-GAL4.DBD}attP2
SS60600	Adult	Ryo Minegishi	Dickson	4	N	No	No	10.1101/2024.01.09.574419	Meissner; 2024	3034161	LBI24		VT004958-x-VT034810	w[1118]; P{y[+t7.7] w[+mC]=VT004958-p65.AD}attP40; P{y[+t7.7] w[+mC]=VT034810-GAL4.DBD}attP2/TM6B, Tb[1]
SS60605	Adult	Ryo Minegishi	Dickson	2	N	No	No	10.1101/2024.01.09.574419	Meissner; 2024	3034245	LBL40		VT006480-x-VT029570	w[1118]; P{y[+t7.7] w[+mC]=VT006480-p65.AD}attP40; P{y[+t7.7] w[+mC]=VT029570-GAL4.DBD}attP2
SS60607	Adult	Ryo Minegishi	Dickson	1	N	No	No	10.1101/2024.01.09.574419	Meissner; 2024	3034209	LUL148		VT016795-x-VT048843	w[1118]; P{y[+t7.7] w[+mC]=VT016795-p65.AD}attP40; P{y[+t7.7] w[+mC]=VT048843-GAL4.DBD}attP2
SS60618	Adult	Ryo Minegishi	Dickson	2	N	No	No	10.1101/2024.01.09.574419	Meissner; 2024	3034222			VT027104-x-VT042810	w[1118]; P{y[+t7.7] w[+mC]=VT027104-p65.AD}attP40; P{y[+t7.7] w[+mC]=VT042810-GAL4.DBD}attP2
SS60624	Adult	Ryo Minegishi	Dickson	1	N	No	No	10.1101/2024.01.09.574419	Meissner; 2024	3034236	LUL148		VT026771-x-VT016795	w[1118]; P{y[+t7.7] w[+mC]=VT026771-p65.AD}attP40; P{y[+t7.7] w[+mC]=VT016795-GAL4.DBD}attP2
SS60702	Adult	Gerry Rubin	Rubin	2	N	No	No	10.1101/2024.01.09.574419	Meissner; 2024	3032860	hDeltaM		GMR_72G03-x-VT032768	w[1118]; P{y[+t7.7] w[+mC]=R72G03-p65.AD}attP40; P{y[+t7.7] w[+mC]=VT032768-GAL4.DBD}attP2
SS61022	Adult	Ryo Minegishi	Dickson	4	N	No	No	10.1101/2024.01.09.574419	Meissner; 2024	3034166	LBA75, LBA76		VT045661-x-VT013975	w[1118]; P{y[+t7.7] w[+mC]=VT045661-p65.AD}attP40; P{y[+t7.7] w[+mC]=VT013975-GAL4.DBD}attP2
SS61036	Adult	Ryo Minegishi	Dickson	1	N	No	No	10.1101/2024.01.09.574419	Meissner; 2024	3034257	LBI58, LBL52		GMR_14H09-x-VT058919	w[1118]; P{y[+t7.7] w[+mC]=R14H09-p65.AD}attP40; P{y[+t7.7] w[+mC]=VT058919-GAL4.DBD}attP2
SS61045	Adult	Ryo Minegishi	Dickson	2	N	No	No	10.1101/2024.01.09.574419	Meissner; 2024	3034186			VT056360-x-VT004308	w[1118]; P{y[+t7.7] w[+mC]=VT056360-p65.AD}attP40; P{y[+t7.7] w[+mC]=VT004308-GAL4.DBD}attP2
SS61051	Adult	Ryo Minegishi	Dickson	1	N	No	No	10.1101/2024.01.09.574419	Meissner; 2024	3034188	LBA76		VT013975-x-VT014340	w[1118]; P{y[+t7.7] w[+mC]=VT013975-p65.AD}attP40; P{y[+t7.7] w[+mC]=VT014340-GAL4.DBD}attP2
SS61325	Adult	Kaiyu Wang	Dickson	1	N	Yes	No	10.1101/2024.01.09.574419	Meissner; 2024	3034143	VNC_LN		VT025968-x-VT061369	w[1118]; P{y[+t7.7] w[+mC]=VT025968-p65.AD}attP40; P{y[+t7.7] w[+mC]=VT061369-GAL4.DBD}attP2
SS61345	Adult	Kaiyu Wang	Dickson	2	N	No	No	10.1101/2024.01.09.574419	Meissner; 2024	3034142	WN_MN		VT057379-x-VT050663	w[1118]; P{y[+t7.7] w[+mC]=VT057379-p65.AD}attP40; P{y[+t7.7] w[+mC]=VT050663-GAL4.DBD}attP2
SS61350	Adult	Kaiyu Wang	Dickson	1	N	Yes	No	10.1101/2024.01.09.574419	Meissner; 2024	3034155	VNC_MN		VT057379-x-GMR_20C08	w[1118]; P{y[+t7.7] w[+mC]=VT057379-p65.AD}attP40; P{y[+t7.7] w[+mC]=R20C08-GAL4.DBD}attP2
SS61739	Adult	Kaiyu Wang	Dickson	2	N	No	No	10.1101/2024.01.09.574419	Meissner; 2024	3034137	WN_LN_mixed		VT057137-x-VT008671	w[1118]; P{y[+t7.7] w[+mC]=VT057137-p65.AD}attP40; P{y[+t7.7] w[+mC]=VT008671-GAL4.DBD}attP2
SS61786	Adult	Ryo Minegishi	Dickson	4	N	No	No	10.1101/2024.01.09.574419	Meissner; 2024	3034160	LUA12		VT002857-x-VT022104	w[1118]; P{y[+t7.7] w[+mC]=VT002857-p65.AD}attP40/CyO, P{w[+mC]=2xTb[1]-RFP}CyO; P{y[+t7.7] w[+mC]=VT022104-GAL4.DBD}attP2
SS61790	Adult	Ryo Minegishi	Dickson	3	N	No	No	10.1101/2024.01.09.574419	Meissner; 2024	3034168	LUL174		VT048852-x-VT025952	w[1118]; P{y[+t7.7] w[+mC]=VT048852-p65.AD}attP40; P{y[+t7.7] w[+mC]=VT025952-GAL4.DBD}attP2
SS61806	Adult	Kaiyu Wang	Dickson	1	Y	Yes	No	10.1101/2024.01.09.574419	Meissner; 2024	3034150	WN_LN_mixed		VT057137-x-VT037491	w[1118]; P{y[+t7.7] w[+mC]=VT057137-p65.AD}attP40; P{y[+t7.7] w[+mC]=VT037491-GAL4.DBD}attP2
SS61810	Adult	Kaiyu Wang	Dickson	1	N	Yes	No	10.1101/2024.01.09.574419	Meissner; 2024	3034152	T1_LN		VT058688-x-VT037491	w[1118]; P{y[+t7.7] w[+mC]=VT058688-p65.AD}attP40; P{y[+t7.7] w[+mC]=VT037491-GAL4.DBD}attP2
SS61813	Adult	Ryo Minegishi	Dickson	1	N	No	No	10.1101/2024.01.09.574419	Meissner; 2024	3034230	LBA6		VT008646-x-VT040417	w[1118]; P{y[+t7.7] w[+mC]=VT008646-p65.AD}attP40/CyO, P{w[+mC]=2xTb[1]-RFP}CyO; P{y[+t7.7] w[+mC]=VT040417-GAL4.DBD}attP2
SS61820	Adult	Kaiyu Wang	Dickson	2	N	No	No	10.1101/2024.01.09.574419	Meissner; 2024	3034138	WN_LN_mixed		VT057137-x-VT044492	w[1118]; P{y[+t7.7] w[+mC]=VT057137-p65.AD}attP40; P{y[+t7.7] w[+mC]=VT044492-GAL4.DBD}attP2/TM6B, Tb[1]
SS61821	Adult	Kaiyu Wang	Dickson	2	N	No	No	10.1101/2024.01.09.574419	Meissner; 2024	3034139	WN_LN_mixed		VT019728-x-VT044492	w[1118]; P{y[+t7.7] w[+mC]=VT019728-p65.AD}attP40; P{y[+t7.7] w[+mC]=VT044492-GAL4.DBD}attP2/TM6B, Tb[1]
SS61829	Adult	Ryo Minegishi	Dickson	1	N	No	No	10.1101/2024.01.09.574419	Meissner; 2024	3034204			VT040417-x-VT044961	w[1118]; P{y[+t7.7] w[+mC]=VT040417-p65.AD}attP40/CyO, P{w[+mC]=2xTb[1]-RFP}CyO; P{y[+t7.7] w[+mC]=VT044961-GAL4.DBD}attP2
SS61836	Adult	Kaiyu Wang	Dickson	1	0	No	No	10.1101/2024.01.09.574419	Meissner; 2024	3034141	VNC_LN		VT044843-x-VT050248	w[1118]; P{y[+t7.7] w[+mC]=VT044843-p65.AD}attP40/CyO, P{w[+mC]=2xTb[1]-RFP}CyO; P{y[+t7.7] w[+mC]=VT050248-GAL4.DBD}attP2
SS61953	Adult	Tanya Wolff	Rubin	1	N	No	Yes	10.1101/2024.01.09.574419	Meissner; 2024	3034723	FB5K		GMR_68B06-x-VT060202	w[1118]; P{y[+t7.7] w[+mC]=VT060202-GAL4.DBD}attP2 PBac{y[+mDint2] w[+mC]=R68B06-p65.AD}VK00027
SS62120	Adult	Ryo Minegishi	Dickson	2	N	No	No	10.1101/2024.01.09.574419	Meissner; 2024	3035794	MN		VT045148-x-VT034804	w[1118]; P{y[+t7.7] w[+mC]=VT045148-p65.AD}attP40/CyO, P{w[+mC]=2xTb[1]-RFP}CyO; P{y[+t7.7] w[+mC]=VT034804-GAL4.DBD}attP2
SS62137	Adult	Ryo Minegishi	Dickson	1	N	No	No	10.1101/2024.01.09.574419	Meissner; 2024	3034185	MN		VT045148-x-VT009849	w[1118]; P{y[+t7.7] w[+mC]=VT045148-p65.AD}attP40/CyO, P{w[+mC]=2xTb[1]-RFP}CyO; P{y[+t7.7] w[+mC]=VT009849-GAL4.DBD}attP2
SS62404	Adult	Jens Goldammer	Rubin	2	N	No	Yes	10.1101/2024.01.09.574419	Meissner; 2024	3039019	LAL162		VT002026-x-GMR_89A03	w[1118]; P{y[+t7.7] w[+mC]=VT002026-p65.AD}attP40; P{y[+t7.7] w[+mC]=R89A03-GAL4.DBD}attP2
SS62678	Adult	Ryo Minegishi	Dickson	1	N	No	No	10.1101/2024.01.09.574419	Meissner; 2024	3035799	MN		VT063635-x-VT019071	w[1118]; P{y[+t7.7] w[+mC]=VT063635-p65.AD}attP40/CyO, P{w[+mC]=2xTb[1]-RFP}CyO; P{y[+t7.7] w[+mC]=VT019071-GAL4.DBD}attP2
SS62687	Adult	Ryo Minegishi	Dickson	2	N	No	No	10.1101/2024.01.09.574419	Meissner; 2024	3035806	MN		VT063635-x-VT043156	w[1118]; P{y[+t7.7] w[+mC]=VT063635-p65.AD}attP40/CyO, P{w[+mC]=2xTb[1]-RFP}CyO; P{y[+t7.7] w[+mC]=VT043156-GAL4.DBD}attP2
SS62706	Adult	Ryo Minegishi	Dickson	2	N	No	No	10.1101/2024.01.09.574419	Meissner; 2024	3035814	MN		VT063539-x-VT064565	w[1118]; P{y[+t7.7] w[+mC]=VT063539-p65.AD}attP40/CyO, P{w[+mC]=2xTb[1]-RFP}CyO; P{y[+t7.7] w[+mC]=VT064565-GAL4.DBD}attP2
SS62736	Adult	Jens Goldammer	Rubin	1	N	No	Yes	10.1101/2024.01.09.574419	Meissner; 2024	3039176	PS076		VT000877-x-VT043075	w[1118]; P{y[+t7.7] w[+mC]=VT000877-p65.AD}attP40; P{y[+t7.7] w[+mC]=VT043075-GAL4.DBD}attP2/T(2;3)B3, CyO: TM6B, Tb[1]
SS63264	Adult	DI	DI	1	N	No	No	10.1101/2024.01.09.574419	Meissner; 2024	3036292	DNg35		VT026537-x-VT056765	w[1118]; P{y[+t7.7] w[+mC]=VT026537-p65.AD}attP40; P{y[+t7.7] w[+mC]=VT056765-GAL4.DBD}attP2
SS63305	Adult	DI	DI	1	N	No	No	10.1101/2024.01.09.574419	Meissner; 2024	3036288	DNg35		VT056765-x-VT026537	w[1118]; P{y[+t7.7] w[+mC]=VT056765-p65.AD}attP40; P{y[+t7.7] w[+mC]=VT026537-GAL4.DBD}attP2/TM6B, Tb[1]
SS63678	Adult	DI	DI	1	N	No	No	10.1101/2024.01.09.574419	Meissner; 2024	3036329	DNg21		VT057342-x-GMR_18C11	w[1118]; P{y[+t7.7] w[+mC]=VT057342-p65.AD}attP40/CyO, P{w[+mC]=2xTb[1]-RFP}CyO; P{y[+t7.7] w[+mC]=R18C11-GAL4.DBD}attP2
SS63720	Adult	DI	DI	1	N	No	No	10.1101/2024.01.09.574419	Meissner; 2024	3036299	DNg21		GMR_18C11-x-VT057342	w[1118]; P{y[+t7.7] w[+mC]=R18C11-p65.AD}attP40/CyO, P{w[+mC]=2xTb[1]-RFP}CyO; P{y[+t7.7] w[+mC]=VT057342-GAL4.DBD}attP2
SS63737	Adult	DI	DI	1	N	No	No	10.1101/2024.01.09.574419	Meissner; 2024	3036291	DNg38		GMR_32E04-x-VT000816	w[1118]; P{y[+t7.7] w[+mC]=R32E04-p65.AD}attP40; P{y[+t7.7] w[+mC]=VT000816-GAL4.DBD}attP2
SS63845	Adult	Ryo Minegishi	Dickson	2	N	No	No	10.1101/2024.01.09.574419	Meissner; 2024	3035834	LUL48		VT008452-x-GMR_76E09	w[1118]; P{y[+t7.7] w[+mC]=VT008452-p65.AD}attP40; P{y[+t7.7] w[+mC]=R76E09-GAL4.DBD}attP2
SS64047	Adult	DI	DI	2	N	No	No	10.1101/2024.01.09.574419	Meissner; 2024	3036254	DNg45 like new?		VT045096-x-VT024599	w[1118]; P{y[+t7.7] w[+mC]=VT045096-p65.AD}attP40; P{y[+t7.7] w[+mC]=VT024599-GAL4.DBD}attP2
SS64068	Adult	DI	DI	1	N	No	No	10.1101/2024.01.09.574419	Meissner; 2024	3036281	DNg33		GMR_11G09-x-VT008288	w[1118]; P{y[+t7.7] w[+mC]=R11G09-p65.AD}attP40; P{y[+t7.7] w[+mC]=VT008288-GAL4.DBD}attP2
SS64175	Adult	Ryo Minegishi	Dickson	2	N	No	No	10.1101/2024.01.09.574419	Meissner; 2024	3035803	LBA10, LUL153		VT018764-x-VT033647	w[1118]; P{y[+t7.7] w[+mC]=VT018764-p65.AD}attP40; P{y[+t7.7] w[+mC]=VT033647-GAL4.DBD}attP2
SS64184	Adult	Ryo Minegishi	Dickson	2	N	No	No	10.1101/2024.01.09.574419	Meissner; 2024	3035798	LUL130, LUL166, LUL175		VT009674-x-VT007780	w[1118]; P{y[+t7.7] w[+mC]=VT009674-p65.AD}attP40; P{y[+t7.7] w[+mC]=VT007780-GAL4.DBD}attP2
SS64218	Adult	Ryo Minegishi	Dickson	2	N	No	No	10.1101/2024.01.09.574419	Meissner; 2024	3035804	LBI62		GMR_19D12-x-VT039478	w[1118]; P{y[+t7.7] w[+mC]=R19D12-p65.AD}attP40; P{y[+t7.7] w[+mC]=VT039478-GAL4.DBD}attP2
SS64223	Adult	Ryo Minegishi	Dickson	2	N	No	No	10.1101/2024.01.09.574419	Meissner; 2024	3035809	LBA34, LUL152		GMR_24B11-x-VT057138	w[1118]; P{y[+t7.7] w[+mC]=R24B11-p65.AD}attP40; P{y[+t7.7] w[+mC]=VT057138-GAL4.DBD}attP2
SS64389	Adult	Tanya Wolff	Rubin	2	N	No	No	10.1101/2024.01.09.574419	Meissner; 2024	3035933			VT045282-x-GMR_53C01	w[1118]; P{y[+t7.7] w[+mC]=VT045282-p65.AD}attP40/CyO, P{w[+mC]=2xTb[1]-RFP}CyO; P{y[+t7.7] w[+mC]=R53C01-GAL4.DBD}attP2/TM6B, Tb[1]
SS64396	Adult	Tanya Wolff	Rubin	1	N	No	No	10.1101/2024.01.09.574419	Meissner; 2024	3035912	FC3?		GMR_38B06-x-VT014432	w[1118]; P{y[+t7.7] w[+mC]=VT014432-GAL4.DBD}attP2 PBac{y[+mDint2] w[+mC]=R38B06-p65.AD}VK00027
SS64414	Adult	Jens Goldammer	Rubin	1	N	No	Yes	10.1101/2024.01.09.574419	Meissner; 2024	3039035	VES010		GMR_66B06-x-GMR_11C01	w[1118]; P{y[+t7.7] w[+mC]=R66B06-p65.AD}JK22C/CyO; P{y[+t7.7] w[+mC]=R11C01-GAL4.DBD}attP2/TM6, Tb[1]
SS64427	Adult	Jens Goldammer	Rubin	1	N	No	No	10.1101/2024.01.09.574419	Meissner; 2024	3039041	CL131		GMR_94H04-x-VT063314	w[1118]; P{y[+t7.7] w[+mC]=R94H04-p65.AD}attP40/CyO; P{y[+t7.7] w[+mC]=VT063314-GAL4.DBD}attP2/TM6, Tb[1]
SS64503	Adult	Tanya Wolff	Rubin	2	N	No	No	10.1101/2024.01.09.574419	Meissner; 2024	3035924			VT024634-x-GMR_19G02	w; VT024634-p65ADZp in attP40; 19G02-ZpGdbd in attP2
SS64548	Adult	Jens Goldammer	Rubin	1	N	No	No	10.1101/2024.01.09.574419	Meissner; 2024	3039088	CL214		VT006549-x-GMR_18F12	w[1118]; P{y[+t7.7] w[+mC]=VT006549-p65.AD}attP40/CyO; P{y[+t7.7] w[+mC]=R18F12-GAL4.DBD}attP2/TM6B, Tb[1]
SS64550	Adult	Jens Goldammer	Rubin	2	N	No	No	10.1101/2024.01.09.574419	Meissner; 2024	3039046	CRE106		GMR_48C08-x-VT033614	w[1118]; P{y[+t7.7] w[+mC]=R48C08-p65.AD}JK22C; P{y[+t7.7] w[+mC]=VT033614-GAL4.DBD}attP2
SS64560	Adult	Jens Goldammer	Rubin	1	N	No	Yes	10.1101/2024.01.09.574419	Meissner; 2024	3039051		5813054604, 1469663014	VT008534-x-VT058427	w[1118]; P{y[+t7.7] w[+mC]=VT008534-p65.AD}attP40/CyO; P{y[+t7.7] w[+mC]=VT058427-GAL4.DBD}attP2
SS64601	Adult	DI	DI	2	N	No	No	10.1101/2024.01.09.574419	Meissner; 2024	3036279	DNp48		VT031392-x-VT063560	w[1118]; P{y[+t7.7] w[+mC]=VT031392-p65.AD}attP40; P{y[+t7.7] w[+mC]=VT063560-GAL4.DBD}attP2
SS64679	Adult	DI	DI	1	N	No	No	10.1101/2024.01.09.574419	Meissner; 2024	3036277	DNg03x~5, DNg05		GMR_19G08-x-VT049125	w[1118]; P{y[+t7.7] w[+mC]=R19G08-p65.AD}attP40/CyO, P{w[+mC]=2xTb[1]-RFP}CyO; P{y[+t7.7] w[+mC]=VT049125-GAL4.DBD}attP2
SS64882	Adult	DI	DI	2	N	No	No	10.1101/2024.01.09.574419	Meissner; 2024	3036301	DNg39		VT037566-x-VT038873	w[1118]; P{y[+t7.7] w[+mC]=VT037566-p65.AD}attP40; P{y[+t7.7] w[+mC]=VT038873-GAL4.DBD}attP2
SS64893	Adult	DI	DI	2	N	No	No	10.1101/2024.01.09.574419	Meissner; 2024	3036318	FMN (steering, mnb2?)		VT042758-x-GMR_71D08	w[1118]; P{y[+t7.7] w[+mC]=VT042758-p65.AD}attP40/CyO, P{w[+mC]=2xTb[1]-RFP}CyO; P{y[+t7.7] w[+mC]=R71D08-GAL4.DBD}attP2
SS64901	Adult	DI	DI	2	N	No	No	10.1101/2024.01.09.574419	Meissner; 2024	3036671	NMN		GMR_10A12-x-GMR_48F12	w[1118]; P{y[+t7.7] w[+mC]=R10A12-p65.AD}attP40; P{y[+t7.7] w[+mC]=R48F12-GAL4.DBD}attP2/TM6, Tb[1]
SS65066	Adult	Tanya Wolff	Rubin	2	N	No	No	10.1101/2024.01.09.574419	Meissner; 2024	3043911			VT046778-x-VT026755	w; VT046778-p65ADZp in attP40; VT026755-ZpGDBD in attP2
SS65156	Adult	Tanya Wolff	Rubin	1	N	No	No	10.1101/2024.01.09.574419	Meissner; 2024	3040516			VT003476-x-GMR_19E06	w[1118]; P{y[+t7.7] w[+mC]=VT003476-p65.AD}attP40; P{y[+t7.7] w[+mC]=R19E06-GAL4.DBD}attP2
SS65207	Adult	Jens Goldammer	Rubin	2	N	No	No	10.1101/2024.01.09.574419	Meissner; 2024	3039053		5901230859	VT027323-x-GMR_50A08	w[1118]; P{y[+t7.7] w[+mC]=VT027323-p65.AD}attP40/CyO; P{y[+t7.7] w[+mC]=R50A08-GAL4.DBD}attP2/TM6, Tb[1]
SS65209	Adult	Jens Goldammer	Rubin	2	N	No	No	10.1101/2024.01.09.574419	Meissner; 2024	3039090	CL066		VT019723-x-VT022237	w[1118]; P{y[+t7.7] w[+mC]=VT019723-p65.AD}attP40; P{y[+t7.7] w[+mC]=VT022237-GAL4.DBD}attP2/T(2;3)B3, CyO: TM6B, Tb[1]
SS65212	Adult	Jens Goldammer	Rubin	1	N	No	Yes	10.1101/2024.01.09.574419	Meissner; 2024	3039054	ATL030		GMR_26A06-x-GMR_60D08	w[1118]; P{y[+t7.7] w[+mC]=R26A06-p65.AD}JK22C; P{y[+t7.7] w[+mC]=R60D08-GAL4.DBD}attP2
SS65260	Adult	Tanya Wolff	Rubin	2	N	No	No	10.1101/2024.01.09.574419	Meissner; 2024	3040115			VT018654-x-VT045282	w[1118]; P{y[+t7.7] w[+mC]=VT018654-p65.AD}attP40; P{y[+t7.7] w[+mC]=VT045282-GAL4.DBD}attP2
SS65340	Adult	Tanya Wolff	Rubin	1	N	No	No	10.1101/2024.01.09.574419	Meissner; 2024	3043959			GMR_19E06-x-GMR_38E07	w[1118]; P{y[+t7.7] w[+mC]=R19E06-p65.AD}attP40; P{y[+t7.7] w[+mC]=R38E07-GAL4.DBD}attP2
SS65397	Adult	Jens Goldammer	Rubin	2	N	No	No	10.1101/2024.01.09.574419	Meissner; 2024	3039275	PVLP143		GMR_24A02-x-VT030541	w[1118]; P{y[+t7.7] w[+mC]=R24A02-p65.AD}attP40/CyO; P{y[+t7.7] w[+mC]=VT030541-GAL4.DBD}attP2/TM6B, Tb[1]
SS65402	Adult	Jens Goldammer	Rubin	1	N	No	No	10.1101/2024.01.09.574419	Meissner; 2024	3039178	OCG07		GMR_80A01-x-GMR_40C02	w[1118]; P{y[+t7.7] w[+mC]=R80A01-p65.AD}attP40/CyO; P{y[+t7.7] w[+mC]=R40C02-GAL4.DBD}attP2/TM6B, Tb[1]
SS65417	Adult	Jens Goldammer	Rubin	1	N	No	No	10.1101/2024.01.09.574419	Meissner; 2024	3039099	PLP077, No Name: 1564784383, 787564302?, 821056011?, 943071287?, 911354322?, 2275905545?, similar WEDPN10A?, WED085?, WED087		VT063193-x-VT038778	w[1118]; P{y[+t7.7] w[+mC]=VT063193-p65.AD}attP40; P{y[+t7.7] w[+mC]=VT038778-GAL4.DBD}attP2/T(2;3)B3, CyO: TM6B, Tb[1]
SS65433	Adult	Kaiyu Wang	Dickson	1	N	No	No	10.1101/2024.01.09.574419	Meissner; 2024	3035329			VT033618-x-VT058545	w[1118]; P{y[+t7.7] w[+mC]=VT033618-p65.AD}attP40; P{y[+t7.7] w[+mC]=VT058545-GAL4.DBD}attP2
SS65434	Adult	Kaiyu Wang	Dickson	1	N	No	No	10.1101/2024.01.09.574419	Meissner; 2024	3035330	PI		VT058545-x-VT033646	w[1118]; P{y[+t7.7] w[+mC]=VT058545-p65.AD}attP40/CyO, P{w[+mC]=2xTb[1]-RFP}CyO; P{y[+t7.7] w[+mC]=VT033646-GAL4.DBD}attP2/TM6B, Tb[1]
SS65441	Adult	DI	DI	1	N	No	No	10.1101/2024.01.09.574419	Meissner; 2024	3036272	DNp43		VT002021-x-VT008977	w[1118]; P{y[+t7.7] w[+mC]=VT002021-p65.AD}attP40; P{y[+t7.7] w[+mC]=VT008977-GAL4.DBD}attP2
SS65449	Adult	Ryo Minegishi	Dickson	1	N	Yes	No	10.1101/2024.01.09.574419	Meissner; 2024	3036561	LBI60		VT008646-x-VT024647	w[1118]; P{y[+t7.7] w[+mC]=VT008646-p65.AD}attP40; P{y[+t7.7] w[+mC]=VT024647-GAL4.DBD}attP2
SS65483	Adult	DI	DI	1	N	No	No	10.1101/2024.01.09.574419	Meissner; 2024	3036270	New DNa, DNa13		VT047755-x-VT023490	w[1118]; P{y[+t7.7] w[+mC]=VT047755-p65.AD}attP40; P{y[+t7.7] w[+mC]=VT023490-GAL4.DBD}attP2
SS65486	Adult	DI	DI	1	N	No	No	10.1101/2024.01.09.574419	Meissner; 2024	3036309	DNax2		VT047755-x-GMR_49D02	w[1118]; P{y[+t7.7] w[+mC]=VT047755-p65.AD}attP40/CyO, P{w[+mC]=2xTb[1]-RFP}CyO; P{y[+t7.7] w[+mC]=R49D02-GAL4.DBD}attP2
SS65487	Adult	DI	DI	1	N	No	No	10.1101/2024.01.09.574419	Meissner; 2024	3036313	DNax~7		VT047755-x-GMR_64A12	w[1118]; P{y[+t7.7] w[+mC]=VT047755-p65.AD}attP40; P{y[+t7.7] w[+mC]=R64A12-GAL4.DBD}attP2
SS65544	Adult	DI	DI	2	N	No	No	10.1101/2024.01.09.574419	Meissner; 2024	3036286	DNa06		VT023490-x-VT025717	w[1118]; P{y[+t7.7] w[+mC]=VT023490-p65.AD}attP40; P{y[+t7.7] w[+mC]=VT025717-GAL4.DBD}attP2
SS65564	Adult	Ryo Minegishi	Dickson	2	N	No	No	10.1101/2024.01.09.574419	Meissner; 2024	3036544			VT059792-x-VT058919	w[1118]; P{y[+t7.7] w[+mC]=VT059792-p65.AD}attP40; P{y[+t7.7] w[+mC]=VT058919-GAL4.DBD}attP2
SS65590	Adult	Ryo Minegishi	Dickson	2	N	No	No	10.1101/2024.01.09.574419	Meissner; 2024	3036582			VT016973-x-GMR_31E11	w[1118]; P{y[+t7.7] w[+mC]=VT016973-p65.AD}attP40/CyO, P{w[+mC]=2xTb[1]-RFP}CyO; P{y[+t7.7] w[+mC]=R31E11-GAL4.DBD}attP2
SS65687	Adult	Ryo Minegishi	Dickson	2	N	No	No	10.1101/2024.01.09.574419	Meissner; 2024	3036527			GMR_26B06-x-VT000926	w[1118]; P{y[+t7.7] w[+mC]=R26B06-p65.AD}attP40; P{y[+t7.7] w[+mC]=VT000926-GAL4.DBD}attP2
SS65692	Adult	Ryo Minegishi	Dickson	2	N	No	No	10.1101/2024.01.09.574419	Meissner; 2024	3036518	LUA9		GMR_54B03-x-VT002042	w[1118]; P{y[+t7.7] w[+mC]=R54B03-p65.AD}attP40; P{y[+t7.7] w[+mC]=VT002042-GAL4.DBD}attP2
SS65693	Adult	Ryo Minegishi	Dickson	1	N	No	No	10.1101/2024.01.09.574419	Meissner; 2024	3036516			GMR_48G01-x-VT012438	w[1118]; P{y[+t7.7] w[+mC]=R48G01-p65.AD}attP40; P{y[+t7.7] w[+mC]=VT012438-GAL4.DBD}attP2
SS65700	Adult	Ryo Minegishi	Dickson	2	N	No	No	10.1101/2024.01.09.574419	Meissner; 2024	3036559	LBA42		GMR_53C03-x-VT009068	w[1118]; P{y[+t7.7] w[+mC]=R53C03-p65.AD}attP40; P{y[+t7.7] w[+mC]=VT009068-GAL4.DBD}attP2
SS65710	Adult	Ryo Minegishi	Dickson	1	N	Yes	No	10.1101/2024.01.09.574419	Meissner; 2024	3036537	LBI60		VT024647-x-VT008646	w[1118]; P{y[+t7.7] w[+mC]=VT024647-p65.AD}attP40; P{y[+t7.7] w[+mC]=VT008646-GAL4.DBD}attP2
SS65765	Adult	Ryo Minegishi	Dickson	2	N	No	No	10.1101/2024.01.09.574419	Meissner; 2024	3036588			VT037519-x-GMR_53H03	w[1118]; P{y[+t7.7] w[+mC]=VT037519-p65.AD}attP40/CyO, P{w[+mC]=2xTb[1]-RFP}CyO; P{y[+t7.7] w[+mC]=R53H03-GAL4.DBD}attP2
SS65855	Adult	Tanya Wolff	Rubin	1	N	No	No	10.1101/2024.01.09.574419	Meissner; 2024	3036156			GMR_38C04-x-GMR_67D09	w[1118]; P{y[+t7.7] w[+mC]=R67D09-GAL4.DBD}attP2 PBac{y[+mDint2] w[+mC]=R38C04-p65.AD}VK00027
SS65925	Adult	Jens Goldammer	Rubin	2	N	No	No	10.1101/2024.01.09.574419	Meissner; 2024	3039061	PS160		VT017645-x-GMR_53B06	w[1118]; P{y[+t7.7] w[+mC]=VT017645-p65.AD}attP40; P{y[+t7.7] w[+mC]=R53B06-GAL4.DBD}attP2
SS65936	Adult	Jens Goldammer	Rubin	1	N	No	No	10.1101/2024.01.09.574419	Meissner; 2024	3039278	ATL011-ATL012 or ATL017-ATL018		GMR_30A04-x-VT049126	w[1118]; P{y[+t7.7] w[+mC]=R30A04-p65.AD}JK22C/CyO; P{y[+t7.7] w[+mC]=VT049126-GAL4.DBD}attP2/TM6B, Tb[1]
SS65940	Adult	Jens Goldammer	Rubin	2	N	No	No	10.1101/2024.01.09.574419	Meissner; 2024	3039570	PLP131		VT034612-x-VT032162	w[1118]; P{y[+t7.7] w[+mC]=VT034612-p65.AD}attP40; P{y[+t7.7] w[+mC]=VT032162-GAL4.DBD}attP2/T(2;3)B3, CyO: TM6B, Tb[1]
SS65942	Adult	Jens Goldammer	Rubin	1	N	No	Yes	10.1101/2024.01.09.574419	Meissner; 2024	3039104	SMP496		GMR_64H12-x-GMR_78H05	w[1118]; P{y[+t7.7] w[+mC]=R64H12-p65.AD}JK22C/CyO; P{y[+t7.7] w[+mC]=R78H05-GAL4.DBD}attP2/TM6B, Tb[1]
SS66127	Adult	Jens Goldammer	Rubin	4	N	No	Yes	10.1101/2024.01.09.574419	Meissner; 2024	3039105	SMP204		VT044844-x-VT009068	w[1118]; P{y[+t7.7] w[+mC]=VT044844-p65.AD}attP40; P{y[+t7.7] w[+mC]=VT009068-GAL4.DBD}attP2
SS66144	Adult	DI	DI	1	N	No	No	10.1101/2024.01.09.574419	Meissner; 2024	3037168	NMN		GMR_16H01-x-GMR_22H10	w[1118]; P{y[+t7.7] w[+mC]=R16H01-p65.AD}attP40; P{y[+t7.7] w[+mC]=R22H10-GAL4.DBD}attP2/TM6B, Tb[+]
SS66145	Adult	DI	DI	2	N	No	No	10.1101/2024.01.09.574419	Meissner; 2024	3037169	NMN		GMR_39E01-x-GMR_22H10	w[1118]; P{y[+t7.7] w[+mC]=R39E01-p65.AD}attP40/CyO, P{w[+mC]=2xTb[1]-RFP}CyO; P{y[+t7.7] w[+mC]=R22H10-GAL4.DBD}attP2
SS66153	Adult	DI	DI	1	N	No	No	10.1101/2024.01.09.574419	Meissner; 2024	3037172	DNp44		GMR_24F02-x-VT024643	w[1118]; P{y[+t7.7] w[+mC]=R24F02-p65.AD}attP40; P{y[+t7.7] w[+mC]=VT024643-GAL4.DBD}attP2
SS66182	Adult	DI	DI	1	N	No	No	10.1101/2024.01.09.574419	Meissner; 2024	3037185	DNg43		GMR_32H08-x-VT003236	w[1118]; P{y[+t7.7] w[+mC]=R32H08-p65.AD}attP40; P{y[+t7.7] w[+mC]=VT003236-GAL4.DBD}attP2
SS66183	Adult	DI	DI	1	N	No	No	10.1101/2024.01.09.574419	Meissner; 2024	3037186	DNa10		GMR_47D05-x-VT044168	w[1118]; P{y[+t7.7] w[+mC]=R47D05-p65.AD}attP40; P{y[+t7.7] w[+mC]=VT044168-GAL4.DBD}attP2
SS66208	Adult	DI	DI	1	N	No	No	10.1101/2024.01.09.574419	Meissner; 2024	3037230	CMN multi		GMR_71D08-x-VT050222	w[1118]; P{y[+t7.7] w[+mC]=R71D08-p65.AD}attP40; P{y[+t7.7] w[+mC]=VT050222-GAL4.DBD}attP2
SS66270	Adult	DI	DI	2	N	No	No	10.1101/2024.01.09.574419	Meissner; 2024	3037205	DNg20		GMR_64B08-x-GMR_65D05	w[1118]; P{y[+t7.7] w[+mC]=R64B08-p65.AD}attP40; P{y[+t7.7] w[+mC]=R65D05-GAL4.DBD}attP2
SS66402	Adult	DI	DI	1	N	No	No	10.1101/2024.01.09.574419	Meissner; 2024	3036947	LT IN (stop)		VT027767-x-VT029592	w[1118]; P{y[+t7.7] w[+mC]=VT027767-p65.AD}attP40; P{y[+t7.7] w[+mC]=VT029592-GAL4.DBD}attP2
SS66732	Adult	Jens Goldammer	Rubin	4	N	No	No	10.1101/2024.01.09.574419	Meissner; 2024	3039112	PS124		VT034258-x-GMR_70D06	w[1118]; P{y[+t7.7] w[+mC]=VT034258-p65.AD}attP40; P{y[+t7.7] w[+mC]=R70D06-GAL4.DBD}attP2
SS66736	Adult	Jens Goldammer	Rubin	2	N	No	No	10.1101/2024.01.09.574419	Meissner; 2024	3039185	PS218; similar PS220, PS221		GMR_42B02-x-VT049118	w[1118]; P{y[+t7.7] w[+mC]=R42B02-p65.AD}attP40/CyO; P{y[+t7.7] w[+mC]=VT049118-GAL4.DBD}attP2/TM6B, Tb[1]
SS66737	Adult	Jens Goldammer	Rubin	1	N	No	No	10.1101/2024.01.09.574419	Meissner; 2024	3039114	CL053		VT016278-x-GMR_50C04	w[1118]; P{y[+t7.7] w[+mC]=VT016278-p65.AD}attP40; P{y[+t7.7] w[+mC]=R50C04-GAL4.DBD}attP2
SS66744	Adult	Jens Goldammer	Rubin	2	N	No	No	10.1101/2024.01.09.574419	Meissner; 2024	3039118		1345471376	GMR_18A03-x-VT002063	w[1118]; P{y[+t7.7] w[+mC]=R18A03-p65.AD}attP40; P{y[+t7.7] w[+mC]=VT002063-GAL4.DBD}attP2/T(2;3)B3, CyO: TM6B, Tb[1]
SS66754	Adult	Jens Goldammer	Rubin	2	N	No	No	10.1101/2024.01.09.574419	Meissner; 2024	3039123	IB038		VT016841-x-GMR_95F09	w[1118]; P{y[+t7.7] w[+mC]=VT016841-p65.AD}attP40; P{y[+t7.7] w[+mC]=R95F09-GAL4.DBD}attP2/T(2;3)B3, CyO: TM6B, Tb[1]
SS66758	Adult	Jens Goldammer	Rubin	1	N	No	Yes	10.1101/2024.01.09.574419	Meissner; 2024	3039186	PLP231		VT033054-x-GMR_44E06	w[1118]; P{y[+t7.7] w[+mC]=VT033054-p65.AD}attP40/CyO, P{w[+mC]=2xTb[1]-RFP}CyO; P{y[+t7.7] w[+mC]=R44E06-GAL4.DBD}attP2/TM6B, Tb[1]
SS66766	Adult	Jens Goldammer	Rubin	1	N	No	No	10.1101/2024.01.09.574419	Meissner; 2024	3039281	PS220, PS221, PS218		GMR_42B02-x-VT031495	w[1118]; P{y[+t7.7] w[+mC]=R42B02-p65.AD}attP40; P{y[+t7.7] w[+mC]=VT031495-GAL4.DBD}attP2
SS66768	Adult	Jens Goldammer	Rubin	1	N	No	No	10.1101/2024.01.09.574419	Meissner; 2024	3039130	PS220, PS221, some PS218?		VT044959-x-GMR_42B02	w[1118]; P{y[+t7.7] w[+mC]=VT044959-p65.AD}attP40; P{y[+t7.7] w[+mC]=R42B02-GAL4.DBD}attP2
SS66769	Adult	Jens Goldammer	Rubin	2	N	No	No	10.1101/2024.01.09.574419	Meissner; 2024	3039131	PS051		VT058382-x-VT050218	w[1118]; P{y[+t7.7] w[+mC]=VT058382-p65.AD}attP40/CyO; P{y[+t7.7] w[+mC]=VT050218-GAL4.DBD}attP2/TM6B, Tb[1]
SS66859	Adult	Kaiyu Wang	Dickson	1	N	No	No	10.1101/2024.01.09.574419	Meissner; 2024	3036237	pMP_PN		VT064581-x-VT022246	w[1118]; P{y[+t7.7] w[+mC]=VT064581-p65.AD}attP40/CyO, P{w[+mC]=2xTb[1]-RFP}CyO; P{y[+t7.7] w[+mC]=VT022246-GAL4.DBD}attP2
SS66941	Adult	Ryo Minegishi	Dickson	1	N	Yes	No	10.1101/2024.01.09.574419	Meissner; 2024	3036726			GMR_44B10-x-VT042358	w[1118]; P{y[+t7.7] w[+mC]=R44B10-p65.AD}attP40; P{y[+t7.7] w[+mC]=VT042358-GAL4.DBD}attP2
SS66968	Adult	Ryo Minegishi	Dickson	1	N	Yes	No	10.1101/2024.01.09.574419	Meissner; 2024	3036758			VT042358-x-GMR_44B10	w[1118]; P{y[+t7.7] w[+mC]=VT042358-p65.AD}attP40/CyO, P{w[+mC]=2xTb[1]-RFP}CyO; P{y[+t7.7] w[+mC]=R44B10-GAL4.DBD}attP2
SS67050	Adult	DI	DI	2	N	No	No	10.1101/2024.01.09.574419	Meissner; 2024	3036625	DNOVSs		VT016254-x-VT026665	w[1118]; P{y[+t7.7] w[+mC]=VT016254-p65.AD}attP40/CyO, P{w[+mC]=2xTb[1]-RFP}CyO; P{y[+t7.7] w[+mC]=VT026665-GAL4.DBD}attP2
SS67102	Adult	DI	DI	1	N	No	No	10.1101/2024.01.09.574419	Meissner; 2024	3036642	DNg62		GMR_19F01-x-VT023471	w[1118]; P{y[+t7.7] w[+mC]=R19F01-p65.AD}attP40; P{y[+t7.7] w[+mC]=VT023471-GAL4.DBD}attP2
SS67116	Adult	DI	DI	1	N	No	No	10.1101/2024.01.09.574419	Meissner; 2024	3036647	WN>NN-IN		VT016254-x-VT031567	w[1118]; P{y[+t7.7] w[+mC]=VT016254-p65.AD}attP40/CyO, P{w[+mC]=2xTb[1]-RFP}CyO; P{y[+t7.7] w[+mC]=VT031567-GAL4.DBD}attP2
SS67122	Adult	DI	DI	2	N	No	No	10.1101/2024.01.09.574419	Meissner; 2024	3036648	DNp30		VT008133-x-VT046808	w[1118]; P{y[+t7.7] w[+mC]=VT008133-p65.AD}attP40; P{y[+t7.7] w[+mC]=VT046808-GAL4.DBD}attP2
SS67124	Adult	DI	DI	1	N	No	No	10.1101/2024.01.09.574419	Meissner; 2024	3036649	DNg05		VT026777-x-VT037825	w[1118]; P{y[+t7.7] w[+mC]=VT026777-p65.AD}attP40; P{y[+t7.7] w[+mC]=VT037825-GAL4.DBD}attP2
SS67133	Adult	DI	DI	1	N	No	No	10.1101/2024.01.09.574419	Meissner; 2024	3036655	DNg52		VT046828-x-VT050112	w[1118]; P{y[+t7.7] w[+mC]=VT046828-p65.AD}attP40; P{y[+t7.7] w[+mC]=VT050112-GAL4.DBD}attP2/TM6B, Tb[1]
SS67162	Adult	DI	DI	2	N	No	No	10.1101/2024.01.09.574419	Meissner; 2024	3036662	DNg04, DNg05, other?		VT037825-x-VT026777	w[1118]; P{y[+t7.7] w[+mC]=VT037825-p65.AD}attP40; P{y[+t7.7] w[+mC]=VT026777-GAL4.DBD}attP2
SS67175	Adult	DI	DI	2	N	No	No	10.1101/2024.01.09.574419	Meissner; 2024	3036665	New DNg (no neurite in brain)		VT044957-x-GMR_36G02	w[1118]; P{y[+t7.7] w[+mC]=VT044957-p65.AD}attP40; P{y[+t7.7] w[+mC]=R36G02-GAL4.DBD}attP2
SS67217	Adult	DI	DI	1	N	No	No	10.1101/2024.01.09.574419	Meissner; 2024	3036675	DNg76		VT040430-x-GMR_79D11	w[1118]; P{y[+t7.7] w[+mC]=VT040430-p65.AD}attP40; P{y[+t7.7] w[+mC]=R79D11-GAL4.DBD}attP2
SS67311	Adult	Ryo Minegishi	Dickson	2	N	No	No	10.1101/2024.01.09.574419	Meissner; 2024	3036541	MN		VT038450-x-VT049130	w[1118]; P{y[+t7.7] w[+mC]=VT038450-p65.AD}attP40/CyO, P{w[+mC]=2xTb[1]-RFP}CyO; P{y[+t7.7] w[+mC]=VT049130-GAL4.DBD}attP2/TM6B, Tb[1]
SS67322	Adult	Ryo Minegishi	Dickson	4	N	No	No	10.1101/2024.01.09.574419	Meissner; 2024	3036519	LBL57		VT014097-x-VT025281	w[1118]; P{y[+t7.7] w[+mC]=VT014097-p65.AD}attP40; P{y[+t7.7] w[+mC]=VT025281-GAL4.DBD}attP2
SS67325	Adult	Ryo Minegishi	Dickson	1	N	No	No	10.1101/2024.01.09.574419	Meissner; 2024	3036548	DN		VT020600-x-VT043788	w[1118]; P{y[+t7.7] w[+mC]=VT020600-p65.AD}attP40; P{y[+t7.7] w[+mC]=VT043788-GAL4.DBD}attP2
SS67361	Adult	Ryo Minegishi	Dickson	2	N	No	No	10.1101/2024.01.09.574419	Meissner; 2024	3036567			VT024647-x-VT020739	w[1118]; P{y[+t7.7] w[+mC]=VT024647-p65.AD}attP40; P{y[+t7.7] w[+mC]=VT020739-GAL4.DBD}attP2
SS67416	Adult	Ryo Minegishi	Dickson	2	N	No	No	10.1101/2024.01.09.574419	Meissner; 2024	3036608	LBA72		GMR_18A03-x-GMR_52F12	w[1118]; P{y[+t7.7] w[+mC]=R18A03-p65.AD}attP40; P{y[+t7.7] w[+mC]=R52F12-GAL4.DBD}attP2
SS67451	Adult	Ryo Minegishi	Dickson	2	N	No	No	10.1101/2024.01.09.574419	Meissner; 2024	3036546	LBA35		GMR_44A08-x-VT057282	w[1118]; P{y[+t7.7] w[+mC]=R44A08-p65.AD}attP40; P{y[+t7.7] w[+mC]=VT057282-GAL4.DBD}attP2
SS67459	Adult	Ryo Minegishi	Dickson	1	N	No	No	10.1101/2024.01.09.574419	Meissner; 2024	3036554	LBA14		GMR_52B10-x-VT026018	w[1118]; P{y[+t7.7] w[+mC]=R52B10-p65.AD}attP40; P{y[+t7.7] w[+mC]=VT026018-GAL4.DBD}attP2
SS67473	Adult	Ryo Minegishi	Dickson	2	N	No	No	10.1101/2024.01.09.574419	Meissner; 2024	3036538	LUI15		GMR_82F02-x-VT014336	w[1118]; P{y[+t7.7] w[+mC]=R82F02-p65.AD}attP40; P{y[+t7.7] w[+mC]=VT014336-GAL4.DBD}attP2
SS67476	Adult	Ryo Minegishi	Dickson	2	N	No	No	10.1101/2024.01.09.574419	Meissner; 2024	3036532	LUI15		GMR_82F02-x-GMR_81A06	w[1118]; P{y[+t7.7] w[+mC]=R82F02-p65.AD}attP40; P{y[+t7.7] w[+mC]=R81A06-GAL4.DBD}attP2
SS67500	Adult	Tanya Wolff	Rubin	1	N	No	No	10.1101/2024.01.09.574419	Meissner; 2024	3039987	FB8D?		VT049652-x-VT032417	w[1118]; P{y[+t7.7] w[+mC]=VT049652-p65.AD}attP40/CyO, P{w[+mC]=2xTb[1]-RFP}CyO; P{y[+t7.7] w[+mC]=VT032417-GAL4.DBD}attP2/TM6B, Tb[1]
SS67641	Adult	Gerry Rubin	Rubin	2	N	No	No	10.1101/2024.01.09.574419	Meissner; 2024	3036661	MBON20		GMR_24A06-x-VT049978	w[1118]; P{y[+t7.7] w[+mC]=R24A06-p65.AD}attP40; P{y[+t7.7] w[+mC]=VT049978-GAL4.DBD}attP2
SS67674	Adult	Jens Goldammer	Rubin	1	N	No	No	10.1101/2024.01.09.574419	Meissner; 2024	3039134	PS274		GMR_48G06-x-VT031157	w[1118]; P{y[+t7.7] w[+mC]=R48G06-p65.AD}attP40; P{y[+t7.7] w[+mC]=VT031157-GAL4.DBD}attP2
SS67678	Adult	Jens Goldammer	Rubin	1	N	No	No	10.1101/2024.01.09.574419	Meissner; 2024	3039135	PS124		GMR_70D06-x-VT049113	w[1118]; P{y[+t7.7] w[+mC]=R70D06-p65.AD}attP40/CyO; P{y[+t7.7] w[+mC]=VT049113-GAL4.DBD}attP2/TM6B, Tb[1]
SS67683	Adult	Jens Goldammer	Rubin	2	N	No	No	10.1101/2024.01.09.574419	Meissner; 2024	3039193	SMP192		VT044958-x-VT003228	w[1118]; P{y[+t7.7] w[+mC]=VT044958-p65.AD}attP40; P{y[+t7.7] w[+mC]=VT003228-GAL4.DBD}attP2
SS67692	Adult	Jens Goldammer	Rubin	1	N	No	Yes	10.1101/2024.01.09.574419	Meissner; 2024	3039197	IB065		VT034612-x-GMR_23H01	w[1118]; P{y[+t7.7] w[+mC]=VT034612-p65.AD}attP40; P{y[+t7.7] w[+mC]=R23H01-GAL4.DBD}attP2/T(2;3)B3, CyO: TM6B, Tb[1]
SS67739	Adult	Gerry Rubin	Rubin	1	N	No	No	10.1101/2024.01.09.574419	Meissner; 2024	3036638	unknown		VT049978-x-VT040027	w[1118]; P{y[+t7.7] w[+mC]=VT049978-p65.AD}attP40; P{y[+t7.7] w[+mC]=VT040027-GAL4.DBD}attP2
SS67754	Adult	Gerry Rubin	Rubin	1	N	No	Yes	10.1101/2024.01.09.574419	Meissner; 2024	3039960	unknown		GMR_14C08-x-VT037491	w[1118]; P{y[+t7.7] w[+mC]=R14C08-p65.AD}attP40; P{y[+t7.7] w[+mC]=VT037491-GAL4.DBD}attP2
SS67962	Adult	Jens Goldammer	Rubin	1	N	No	No	10.1101/2024.01.09.574419	Meissner; 2024	3039159	PLP106, PLP109		VT045636-x-VT002081	w[1118]; P{y[+t7.7] w[+mC]=VT045636-p65.AD}attP40; P{y[+t7.7] w[+mC]=VT002081-GAL4.DBD}attP2
SS67976	Adult	Ryo Minegishi	Dickson	1	N	Yes	No	10.1101/2024.01.09.574419	Meissner; 2024	3040161	LUL161		VT017375-x-VT017665	w[1118]; P{y[+t7.7] w[+mC]=VT017375-p65.AD}attP40/CyO, P{w[+mC]=2xTb[1]-RFP}CyO; P{y[+t7.7] w[+mC]=VT017665-GAL4.DBD}attP2/TM6B, Tb[1]
SS68079	Adult	Tanya Wolff	Rubin	1	N	No	No	10.1101/2024.01.09.574419	Meissner; 2024	3043988			GMR_52F11-x-GMR_89C01	w[1118]; P{y[+t7.7] w[+mC]=R52F11-p65.AD}attP40; P{y[+t7.7] w[+mC]=R89C01-GAL4.DBD}attP2
SS68218	Adult	Ryo Minegishi	Dickson	2	N	No	No	10.1101/2024.01.09.574419	Meissner; 2024	3037109	LBI31		GMR_26C06-x-GMR_60G04	w[1118]; P{y[+t7.7] w[+mC]=R26C06-p65.AD}attP40; P{y[+t7.7] w[+mC]=R60G04-GAL4.DBD}attP2
SS68219	Adult	Ryo Minegishi	Dickson	2	N	No	No	10.1101/2024.01.09.574419	Meissner; 2024	3037088			GMR_26C06-x-GMR_45D07	w[1118]; P{y[+t7.7] w[+mC]=R26C06-p65.AD}attP40; P{y[+t7.7] w[+mC]=R45D07-GAL4.DBD}attP2/TM6B, Tb[1]
SS68220	Adult	Ryo Minegishi	Dickson	1	N	Yes	No	10.1101/2024.01.09.574419	Meissner; 2024	3037045	LBI31		GMR_26C06-x-VT002408	w[1118]; P{y[+t7.7] w[+mC]=R26C06-p65.AD}attP40; P{y[+t7.7] w[+mC]=VT002408-GAL4.DBD}attP2
SS68223	Adult	Ryo Minegishi	Dickson	2	N	No	No	10.1101/2024.01.09.574419	Meissner; 2024	3037120			GMR_26E07-x-GMR_37F06	w; 26E07-p65ADZp in attP40; 37F06-ZpGDBD in attP2
SS68237	Adult	Ryo Minegishi	Dickson	4	N	No	No	10.1101/2024.01.09.574419	Meissner; 2024	3037057	LBA42		GMR_39D12-x-VT038208	w[1118]; P{y[+t7.7] w[+mC]=R39D12-p65.AD}attP40; P{y[+t7.7] w[+mC]=VT038208-GAL4.DBD}attP2
SS68285	Adult	Ryo Minegishi	Dickson	2	N	No	No	10.1101/2024.01.09.574419	Meissner; 2024	3037104	LBI26		GMR_75H04-x-GMR_22F05	w[1118]; P{y[+t7.7] w[+mC]=R75H04-p65.AD}attP40; P{y[+t7.7] w[+mC]=R22F05-GAL4.DBD}attP2
SS68298	Adult	Ryo Minegishi	Dickson	1	N	Yes	No	10.1101/2024.01.09.574419	Meissner; 2024	3037055			GMR_53A06-x-VT057245	w[1118]; P{y[+t7.7] w[+mC]=R53A06-p65.AD}attP40; P{y[+t7.7] w[+mC]=VT057245-GAL4.DBD}attP2
SS68371	Adult	DI	DI	1	N	No	No	10.1101/2024.01.09.574419	Meissner; 2024	3037184	DNg43		VT027273-x-VT003236	w[1118]; P{y[+t7.7] w[+mC]=VT027273-p65.AD}attP40/CyO, P{w[+mC]=2xTb[1]-RFP}CyO; P{y[+t7.7] w[+mC]=VT003236-GAL4.DBD}attP2
SS68377	Adult	DI	DI	1	N	No	No	10.1101/2024.01.09.574419	Meissner; 2024	3037190	DNg49		VT049727-x-VT026839	w[1118]; P{y[+t7.7] w[+mC]=VT049727-p65.AD}attP40/CyO, P{w[+mC]=2xTb[1]-RFP}CyO; P{y[+t7.7] w[+mC]=VT026839-GAL4.DBD}attP2
SS68428	Adult	Ryo Minegishi	Dickson	3	N	No	No	10.1101/2024.01.09.574419	Meissner; 2024	3037111	LBI31		VT056582-x-GMR_60G04	w[1118]; P{y[+t7.7] w[+mC]=VT056582-p65.AD}attP40/CyO, P{w[+mC]=2xTb[1]-RFP}CyO; P{y[+t7.7] w[+mC]=R60G04-GAL4.DBD}attP2
SS68443	Adult	Ryo Minegishi	Dickson	1	N	Yes	No	10.1101/2024.01.09.574419	Meissner; 2024	3037087			VT046053-x-GMR_53G01	w[1118]; P{y[+t7.7] w[+mC]=VT046053-p65.AD}attP40/CyO, P{w[+mC]=2xTb[1]-RFP}CyO; P{y[+t7.7] w[+mC]=R53G01-GAL4.DBD}attP2/TM6B, Tb[1]
SS68466	Adult	Ryo Minegishi	Dickson	1	N	Yes	No	10.1101/2024.01.09.574419	Meissner; 2024	3037038	LUL68		VT030557-x-VT006393	w[1118]; P{y[+t7.7] w[+mC]=VT030557-p65.AD}attP40; P{y[+t7.7] w[+mC]=VT006393-GAL4.DBD}attP2
SS68475	Adult	Ryo Minegishi	Dickson	1	N	Yes	No	10.1101/2024.01.09.574419	Meissner; 2024	3037102	LBI33		GMR_13H04-x-GMR_51B02	w[1118]; P{y[+t7.7] w[+mC]=R13H04-p65.AD}attP40; P{y[+t7.7] w[+mC]=R51B02-GAL4.DBD}attP2
SS68512	Adult	Ryo Minegishi	Dickson	1	N	Yes	No	10.1101/2024.01.09.574419	Meissner; 2024	3037082			GMR_18A05-x-GMR_25A11	w[1118]; P{y[+t7.7] w[+mC]=R18A05-p65.AD}attP40; P{y[+t7.7] w[+mC]=R25A11-GAL4.DBD}attP2
SS68544	Adult	Ryo Minegishi	Dickson	1	N	No	No	10.1101/2024.01.09.574419	Meissner; 2024	3037086	LBL11		GMR_16E12-x-GMR_61G12	w[1118]; P{y[+t7.7] w[+mC]=R16E12-p65.AD}attP40/CyO, P{w[+mC]=2xTb[1]-RFP}CyO; P{y[+t7.7] w[+mC]=R61G12-GAL4.DBD}attP2
SS68610	Adult	Ryo Minegishi	Dickson	2	N	No	No	10.1101/2024.01.09.574419	Meissner; 2024	3037061	LBI50		GMR_28F06-x-VT042767	w[1118]; P{y[+t7.7] w[+mC]=R28F06-p65.AD}attP40; P{y[+t7.7] w[+mC]=VT042767-GAL4.DBD}attP2
SS68719	Adult	Ryo Minegishi	Dickson	1	N	Yes	No	10.1101/2024.01.09.574419	Meissner; 2024	3040402	LUL34		VT038448-x-VT040713	w[1118]; P{y[+t7.7] w[+mC]=VT038448-p65.AD}attP40; P{y[+t7.7] w[+mC]=VT040713-GAL4.DBD}attP2
SS69011	Adult	Jens Goldammer	Rubin	1	N	No	No	10.1101/2024.01.09.574419	Meissner; 2024	3039163	PLP035, PLP038?, WED039		GMR_23G11-x-GMR_74B06	w; 23G11-p65ADZp in attP40; 74B06-ZpGDBD in attP2
SS69020	Adult	Jens Goldammer	Rubin	1	N	No	Yes	10.1101/2024.01.09.574419	Meissner; 2024	3039165	PS114 similar IB025, IB026		GMR_56A11-x-GMR_18F07	w[1118]; P{y[+t7.7] w[+mC]=R56A11-p65.AD}JK22C/CyO; P{y[+t7.7] w[+mC]=R18F07-GAL4.DBD}attP2/TM6B, Tb[1]
SS69170	Adult	Tanya Wolff	Rubin	1	N	No	Yes	10.1101/2024.01.09.574419	Meissner; 2024	3039985			GMR_16D01-x-VT017183	w[1118]; P{y[+t7.7] w[+mC]=R16D01-p65.AD}attP40; P{y[+t7.7] w[+mC]=VT017183-GAL4.DBD}attP2/TM6B, Tb[1]
SS69296	Adult	DI	DI	2	N	No	No	10.1101/2024.01.09.574419	Meissner; 2024	3038384	LT-IN (central)		VT062553-x-VT013600	w[1118]; P{y[+t7.7] w[+mC]=VT062553-p65.AD}attP40; P{y[+t7.7] w[+mC]=VT013600-GAL4.DBD}attP2
SS69506	Adult	Kaiyu Wang	Dickson	2	N	No	No	10.1101/2024.01.09.574419	Meissner; 2024	3037630	SEZ_DN		VT008474-x-VT062260	w[1118]; P{y[+t7.7] w[+mC]=VT008474-p65.AD}attP40; P{y[+t7.7] w[+mC]=VT062260-GAL4.DBD}attP2
SS69586	Adult	Ryo Minegishi	Dickson	1	N	Yes	No	10.1101/2024.01.09.574419	Meissner; 2024	3037855	SN_mixed		VT058548-x-VT065303	w[1118]; P{y[+t7.7] w[+mC]=VT058548-p65.AD}attP40; P{y[+t7.7] w[+mC]=VT065303-GAL4.DBD}attP2
SS69909	Adult	Kaiyu Wang	Dickson	1	N	No	No	10.1101/2024.01.09.574419	Meissner; 2024	3036990	pMP_LN		VT034612-x-GMR_51H05	w[1118]; P{y[+t7.7] w[+mC]=VT034612-p65.AD}attP40/CyO; P{y[+t7.7] w[+mC]=R51H05-GAL4.DBD}attP2/TM6B, Tb[+]
SS69910	Adult	Kaiyu Wang	Dickson	2	N	No	No	10.1101/2024.01.09.574419	Meissner; 2024	3036991	MBON, fAbG_LN		GMR_28F06-x-GMR_20A02	w[1118]; P{y[+t7.7] w[+mC]=R28F06-p65.AD}attP40/CyO; P{y[+t7.7] w[+mC]=R20A02-GAL4.DBD}attP2
SS69911	Adult	Kaiyu Wang	Dickson	1	Y	No	No	10.1101/2024.01.09.574419	Meissner; 2024	3036992	WN_LN_mixed		GMR_20A02-x-VT043086	w[1118]; P{y[+t7.7] w[+mC]=R20A02-p65.AD}attP40; P{y[+t7.7] w[+mC]=VT043086-GAL4.DBD}attP2
SS70425	Adult	Ryo Minegishi	Dickson	2	N	No	No	10.1101/2024.01.09.574419	Meissner; 2024	3040190			GMR_82F02-x-GMR_20F06	w[1118]; P{y[+t7.7] w[+mC]=R82F02-p65.AD}attP40; P{y[+t7.7] w[+mC]=R20F06-GAL4.DBD}attP2
SS70427	Adult	Ryo Minegishi	Dickson	2	N	No	No	10.1101/2024.01.09.574419	Meissner; 2024	3040184			GMR_82F02-x-GMR_20C09	w[1118]; P{y[+t7.7] w[+mC]=R82F02-p65.AD}attP40; P{y[+t7.7] w[+mC]=R20C09-GAL4.DBD}attP2
SS70581	Adult	DI	DI	1	N	No	No	10.1101/2024.01.09.574419	Meissner; 2024	3037866	CMN		VT042758-x-VT022098	w[1118]; P{y[+t7.7] w[+mC]=VT042758-p65.AD}attP40; P{y[+t7.7] w[+mC]=VT022098-GAL4.DBD}attP2
SS70607	Adult	DI	DI	1	N	No	No	10.1101/2024.01.09.574419	Meissner; 2024	3038378	DNa10		VT044168-x-VT050139	w[1118]; P{y[+t7.7] w[+mC]=VT044168-p65.AD}attP40; P{y[+t7.7] w[+mC]=VT050139-GAL4.DBD}attP2
SS70620	Adult	DI	DI	2	N	No	No	10.1101/2024.01.09.574419	Meissner; 2024	3037860	DNb08x2		GMR_94D12-x-VT031392	w[1118]; P{y[+t7.7] w[+mC]=R94D12-p65.AD}attP40/CyO, P{w[+mC]=2xTb[1]-RFP}CyO; P{y[+t7.7] w[+mC]=VT031392-GAL4.DBD}attP2
SS70659	Adult	DI	DI	1	N	No	No	10.1101/2024.01.09.574419	Meissner; 2024	3037884	DNg39		VT037566-x-GMR_55D12	w[1118]; P{y[+t7.7] w[+mC]=VT037566-p65.AD}attP40; P{y[+t7.7] w[+mC]=R55D12-GAL4.DBD}attP2
SS70962	Adult	Jens Goldammer	Rubin	2	N	No	No	10.1101/2024.01.09.574419	Meissner; 2024	3039295	PS083		GMR_72H06-x-GMR_50A05	w[1118]; P{y[+t7.7] w[+mC]=R72H06-p65.AD}attP40/CyO, P{w[+mC]=2xTb[1]-RFP}CyO; P{y[+t7.7] w[+mC]=R50A05-GAL4.DBD}attP2/TM6B, Tb[1]
SS70971	Adult	Jens Goldammer	Rubin	1	N	No	Yes	10.1101/2024.01.09.574419	Meissner; 2024	3039209	SIP020, SIP021, IB002		VT046782-x-GMR_41F02	w[1118]; P{y[+t7.7] w[+mC]=VT046782-p65.AD}attP40; P{y[+t7.7] w[+mC]=R41F02-GAL4.DBD}attP2/T(2;3)B3, CyO: TM6B, Tb[1]
SS70977	Adult	Jens Goldammer	Rubin	2	N	No	No	10.1101/2024.01.09.574419	Meissner; 2024	3039212	SMP387		GMR_94E06-x-GMR_49C05	w[1118]; P{y[+t7.7] w[+mC]=R94E06-p65.AD}attP40; P{y[+t7.7] w[+mC]=R49C05-GAL4.DBD}attP2
SS71277	Adult	Jens Goldammer	Rubin	1	N	No	No	10.1101/2024.01.09.574419	Meissner; 2024	3039237	PS194, (PS193 in MCFO)		VT037575-x-VT064563	w[1118]; P{y[+t7.7] w[+mC]=VT037575-p65.AD}attP40/CyO; P{y[+t7.7] w[+mC]=VT064563-GAL4.DBD}attP2/TM6B, Tb[1]
SS71285	Adult	Jens Goldammer	Rubin	2	N	No	No	10.1101/2024.01.09.574419	Meissner; 2024	3039301	PS194 (PS193 in MCFO)		VT008534-x-VT042478	w[1118]; P{y[+t7.7] w[+mC]=VT008534-p65.AD}attP40; P{y[+t7.7] w[+mC]=VT042478-GAL4.DBD}attP2
SS71290	Adult	Jens Goldammer	Rubin	1	N	No	Yes	10.1101/2024.01.09.574419	Meissner; 2024	3039243	OCG02		VT007081-x-GMR_85F12	w[1118]; P{y[+t7.7] w[+mC]=VT007081-p65.AD}attP40/CyO; P{y[+t7.7] w[+mC]=R85F12-GAL4.DBD}attP2/TM6B, Tb[1]
SS71299	Adult	Jens Goldammer	Rubin	1	N	No	Yes	10.1101/2024.01.09.574419	Meissner; 2024	3039249	OCG02		VT007081-x-GMR_74B04	w[1118]; P{y[+t7.7] w[+mC]=VT007081-p65.AD}attP40/CyO; P{y[+t7.7] w[+mC]=R74B04-GAL4.DBD}attP2/TM6B, Tb[1]
SS71326	Adult	Kaiyu Wang	Dickson	2	N	No	No	10.1101/2024.01.09.574419	Meissner; 2024	3038415	pSP, dMT		VT026771-x-VT029305	w[1118]; P{y[+t7.7] w[+mC]=VT026771-p65.AD}attP40/CyO; P{y[+t7.7] w[+mC]=VT029305-GAL4.DBD}attP2/TM6B, Tb[1]
SS71340	Adult	Kaiyu Wang	Dickson	1	N	No	Yes	10.1101/2024.01.09.574419	Meissner; 2024	3038417	mlPN(DL3?)		VT046095-x-VT057245	w[1118]; P{y[+t7.7] w[+mC]=VT046095-p65.AD}attP40/CyO; P{y[+t7.7] w[+mC]=VT057245-GAL4.DBD}attP2/TM6B, Tb[1]
SS71348	Adult	Kaiyu Wang	Dickson	1	N	No	No	10.1101/2024.01.09.574419	Meissner; 2024	3038418	SEZ_LN		VT046095-x-VT000767	w[1118]; P{y[+t7.7] w[+mC]=VT046095-p65.AD}attP40; P{y[+t7.7] w[+mC]=VT000767-GAL4.DBD}attP2
SS71373	Adult	Kaiyu Wang	Dickson	2	N	No	No	10.1101/2024.01.09.574419	Meissner; 2024	3038424	OL		GMR_24C08-x-VT058925	w[1118]; P{y[+t7.7] w[+mC]=R24C08-p65.AD}attP40; P{y[+t7.7] w[+mC]=VT058925-GAL4.DBD}attP2
SS72084	Adult	DI	DI	1	N	No	No	10.1101/2024.01.09.574419	Meissner; 2024	3038468	DNg95		VT011132-x-GMR_28H03	w[1118]; P{y[+t7.7] w[+mC]=VT011132-p65.AD}attP40; P{y[+t7.7] w[+mC]=R28H03-GAL4.DBD}attP2
SS72104	Adult	DI	DI	1	N	No	No	10.1101/2024.01.09.574419	Meissner; 2024	3038391	New DNg		VT044326-x-GMR_66B05	w[1118]; P{y[+t7.7] w[+mC]=VT044326-p65.AD}attP40; P{y[+t7.7] w[+mC]=R66B05-GAL4.DBD}attP2
SS72201	Adult	DI	DI	1	N	No	No	10.1101/2024.01.09.574419	Meissner; 2024	3038376	Haltere Afferent		GMR_45H03-x-VT017239	w[1118]; P{y[+t7.7] w[+mC]=R45H03-p65.AD}attP40; P{y[+t7.7] w[+mC]=VT017239-GAL4.DBD}attP2
SS72203	Adult	DI	DI	1	N	No	No	10.1101/2024.01.09.574419	Meissner; 2024	3038467	Haltere Afferent		GMR_45H03-x-GMR_16G01	w[1118]; P{y[+t7.7] w[+mC]=R45H03-p65.AD}attP40; P{y[+t7.7] w[+mC]=R16G01-GAL4.DBD}attP2
SS72207	Adult	DI	DI	1	0	No	No	10.1101/2024.01.09.574419	Meissner; 2024	3038381	DNg34		GMR_46A02-x-VT019841	w[1118]; P{y[+t7.7] w[+mC]=R46A02-p65.AD}attP40; P{y[+t7.7] w[+mC]=VT019841-GAL4.DBD}attP2
SS72272	Adult	Jens Goldammer	Rubin	1	N	No	Yes	10.1101/2024.01.09.574419	Meissner; 2024	3039255	WEDPN3		GMR_22D12-x-VT002216	w[1118]; P{y[+t7.7] w[+mC]=R22D12-p65.AD}attP40/CyO; P{y[+t7.7] w[+mC]=VT002216-GAL4.DBD}attP2/TM6B, Tb[1]
SS72288	Adult	Jens Goldammer	Rubin	2	N	No	No	10.1101/2024.01.09.574419	Meissner; 2024	3039262	PLP015, PLP023		GMR_22D12-x-VT058382	w[1118]; P{y[+t7.7] w[+mC]=R22D12-p65.AD}attP40/CyO; P{y[+t7.7] w[+mC]=VT058382-GAL4.DBD}attP2/TM6B, Tb[1]
SS72289	Adult	Jens Goldammer	Rubin	1	N	No	No	10.1101/2024.01.09.574419	Meissner; 2024	3039263	PS140		VT041032-x-GMR_9C11	w[1118]; P{y[+t7.7] w[+mC]=VT041032-p65.AD}JK22C/CyO; P{y[+t7.7] w[+mC]=R9C11-GAL4.DBD}attP2/TM6B, Tb[1]
SS72874	Adult	Jens Goldammer	Rubin	1	N	No	No	10.1101/2024.01.09.574419	Meissner; 2024	3039266	SMP437, SMP438?, CL167?		VT007746-x-VT025602	w[1118]; P{y[+t7.7] w[+mC]=VT007746-p65.AD}attP40; P{y[+t7.7] w[+mC]=VT025602-GAL4.DBD}attP2
SS72883	Adult	Jens Goldammer	Rubin	2	N	No	No	10.1101/2024.01.09.574419	Meissner; 2024	3039270	IB009, similar IB010		GMR_58E07-x-GMR_89A03	w[1118]; P{y[+t7.7] w[+mC]=R58E07-p65.AD}attP40/CyO; P{y[+t7.7] w[+mC]=R89A03-GAL4.DBD}attP2/TM6B, Tb[1]
SS72989	Adult	DI	DI	1	N	No	No	10.1101/2024.01.09.574419	Meissner; 2024	3039765	DNp14		VT006204-x-VT002329	w[1118]; P{y[+t7.7] w[+mC]=VT006204-p65.AD}attP40/CyO, P{w[+mC]=2xTb[1]-RFP}CyO; P{y[+t7.7] w[+mC]=VT002329-GAL4.DBD}attP2/TM6B, Tb[1]
SS73035	Adult	DI	DI	2	N	No	No	10.1101/2024.01.09.574419	Meissner; 2024	3039771	DNg37, check		VT043662-x-GMR_48H02	w[1118]; P{y[+t7.7] w[+mC]=VT043662-p65.AD}attP40; P{y[+t7.7] w[+mC]=R48H02-GAL4.DBD}attP2
SS73369	Adult	Jens Goldammer	Rubin	2	Y	No	No	10.1101/2024.01.09.574419	Meissner; 2024	3039503	LAL082, LAL098		VT048572-x-GMR_16F06	w[1118]; P{y[+t7.7] w[+mC]=VT048572-p65.AD}attP40/CyO; P{y[+t7.7] w[+mC]=R16F06-GAL4.DBD}attP2/TM6B, Tb[1]
SS73377	Adult	Jens Goldammer	Rubin	1	N	No	Yes	10.1101/2024.01.09.574419	Meissner; 2024	3039576	SMP055		GMR_17A04-x-VT034811	w[1118]; P{y[+t7.7] w[+mC]=R17A04-p65.AD}attP40; P{y[+t7.7] w[+mC]=VT034811-GAL4.DBD}attP2
SS73384	Adult	Jens Goldammer	Rubin	1	N	No	Yes	10.1101/2024.01.09.574419	Meissner; 2024	3039579	CL249?, VES053, SMP473		VT041421-x-VT044958	w[1118]; P{y[+t7.7] w[+mC]=VT041421-p65.AD}attP40; P{y[+t7.7] w[+mC]=VT044958-GAL4.DBD}attP2/TM6B, Tb[1]
SS73388	Adult	Jens Goldammer	Rubin	2	N	No	No	10.1101/2024.01.09.574419	Meissner; 2024	3039517		1253230158, 1407053514	GMR_58H05-x-VT045565	w[1118]; P{y[+t7.7] w[+mC]=R58H05-p65.AD}JK22C/CyO; P{y[+t7.7] w[+mC]=VT045565-GAL4.DBD}attP2/TM6B, Tb[1]
SS73430	Adult	DI	DI	1	N	No	No	10.1101/2024.01.09.574419	Meissner; 2024	3039774	DNx01		GMR_92C07-x-GMR_55H04	w[1118]; P{y[+t7.7] w[+mC]=R92C07-p65.AD}attP40; P{y[+t7.7] w[+mC]=R55H04-GAL4.DBD}attP2
SS73441	Adult	DI	DI	1	N	No	No	10.1101/2024.01.09.574419	Meissner; 2024	3040882	DNd01		GMR_27F02-x-GMR_76F12	w[1118]; P{y[+t7.7] w[+mC]=R27F02-p65.AD}attP40; P{y[+t7.7] w[+mC]=R76F12-GAL4.DBD}attP2
SS73654	Adult	Jens Goldammer	Rubin	1	N	No	Yes	10.1101/2024.01.09.574419	Meissner; 2024	3039548		1934975261, 1882040130	VT037865-x-VT018764	w[1118]; P{y[+t7.7] w[+mC]=VT037865-p65.AD}attP40/CyO; P{y[+t7.7] w[+mC]=VT018764-GAL4.DBD}attP2/TM6B, Tb[1]
SS73660	Adult	Jens Goldammer	Rubin	1	N	No	No	10.1101/2024.01.09.574419	Meissner; 2024	3039553	PLP015, PLP022, WEDPN2B?		VT058382-x-VT002216	w[1118]; P{y[+t7.7] w[+mC]=VT058382-p65.AD}attP40/CyO; P{y[+t7.7] w[+mC]=VT002216-GAL4.DBD}attP2/TM6B, Tb[1]
SS74390	Adult	DI	DI	2	N	No	No	10.1101/2024.01.09.574419	Meissner; 2024	3039963	DNg04x3		VT037825-x-VT047747	w[1118]; P{y[+t7.7] w[+mC]=VT037825-p65.AD}attP40; P{y[+t7.7] w[+mC]=VT047747-GAL4.DBD}attP2
SS74396	Adult	DI	DI	1	N	No	No	10.1101/2024.01.09.574419	Meissner; 2024	3039970	DNp14		VT006204-x-GMR_10C06	w[1118]; P{y[+t7.7] w[+mC]=VT006204-p65.AD}attP40; P{y[+t7.7] w[+mC]=R10C06-GAL4.DBD}attP2
SS74442	Adult	DI	DI	1	N	No	No	10.1101/2024.01.09.574419	Meissner; 2024	3039981	DN22		GMR_27E07-x-GMR_16E11	w[1118]; P{y[+t7.7] w[+mC]=R27E07-p65.AD}attP40; P{y[+t7.7] w[+mC]=R16E11-GAL4.DBD}attP2
SS74458	Adult	DI	DI	1	N	No	No	10.1101/2024.01.09.574419	Meissner; 2024	3039958	New DNg check		GMR_47D05-x-VT026537	w[1118]; P{y[+t7.7] w[+mC]=R47D05-p65.AD}attP40; P{y[+t7.7] w[+mC]=VT026537-GAL4.DBD}attP2/TM6B, Tb[1]
SS74475	Adult	DI	DI	2	N	No	No	10.1101/2024.01.09.574419	Meissner; 2024	3039954	DNb04		GMR_59B10-x-VT043145	w[1118]; P{y[+t7.7] w[+mC]=R59B10-p65.AD}attP40; P{y[+t7.7] w[+mC]=VT043145-GAL4.DBD}attP2
SS74639	Adult	Ryo Minegishi	Dickson	1	N	Yes	No	10.1101/2024.01.09.574419	Meissner; 2024	3042510	LUL10		GMR_23E11-x-VT046776	w[1118]; P{y[+t7.7] w[+mC]=R23E11-p65.AD}attP40/CyO, P{w[+mC]=2xTb[1]-RFP}CyO; P{y[+t7.7] w[+mC]=VT046776-GAL4.DBD}attP2
SS74667	Adult	Ryo Minegishi	Dickson	2	N	No	No	10.1101/2024.01.09.574419	Meissner; 2024	3043505			GMR_13E04-x-GMR_51C07	w[1118]; P{y[+t7.7] w[+mC]=R13E04-p65.AD}attP40; P{y[+t7.7] w[+mC]=R51C07-GAL4.DBD}attP2
SS74713	Adult	Ryo Minegishi	Dickson	2	N	No	No	10.1101/2024.01.09.574419	Meissner; 2024	3043419	LUL10		GMR_52H09-x-VT046776	w[1118]; P{y[+t7.7] w[+mC]=R52H09-p65.AD}attP40/CyO, P{w[+mC]=2xTb[1]-RFP}CyO; P{y[+t7.7] w[+mC]=VT046776-GAL4.DBD}attP2
SS74741	Adult	Kaiyu Wang	Dickson	1	N	No	No	10.1101/2024.01.09.574419	Meissner; 2024	3040581	WN_LN_mixed		VT043702-x-GMR_21B02	w[1118]; P{y[+t7.7] w[+mC]=VT043702-p65.AD}attP40/CyO, P{w[+mC]=2xTb[1]-RFP}CyO; P{y[+t7.7] w[+mC]=R21B02-GAL4.DBD}attP2/TM6B, Tb[1]
SS74831	Adult	Aljoscha Nern	Rubin	1	N	No	Yes	10.1101/2024.01.09.574419	Meissner; 2024	3043854	SLP078 or similar		VT034258-x-VT050384	w[1118]; P{y[+t7.7] w[+mC]=VT034258-p65.AD}attP40; P{y[+t7.7] w[+mC]=VT050384-GAL4.DBD}attP2
SS74884	Adult	Aljoscha Nern	Rubin	1	N	No	No	10.1101/2024.01.09.574419	Meissner; 2024	NA	SMP367		VT008474-x-VT046808	w; VT008474-p65ADZp in attP40; VT046808-ZpGdbd in attP2
SS74917	Adult	Aljoscha Nern	Rubin	1	N	No	No	10.1101/2024.01.09.574419	Meissner; 2024	NA	SMP367		VT046049-x-VT014708	w; VT046049-p65ADZp in attP40; VT014708-ZpGdbd in attP2
SS74930	Adult	Aljoscha Nern	Rubin	1	N	No	Yes	10.1101/2024.01.09.574419	Meissner; 2024	3043427	SLP TBD		VT014958-x-VT058557	w[1118]; P{y[+t7.7] w[+mC]=VT014958-p65.AD}attP40; P{y[+t7.7] w[+mC]=VT058557-GAL4.DBD}attP2
SS75456	Adult	Aljoscha Nern	Rubin	1	N	No	No	10.1101/2024.01.09.574419	Meissner; 2024	3043432	SMP85 and/or similar		VT008655-x-VT062645	w[1118]; P{y[+t7.7] w[+mC]=VT008655-p65.AD}attP40/CyO, P{w[+mC]=2xTb[1]-RFP}CyO; P{y[+t7.7] w[+mC]=VT062645-GAL4.DBD}attP2/TM6B, Tb[1]
SS75751	Adult	Aljoscha Nern	Rubin	1	N	No	No	10.1101/2024.01.09.574419	Meissner; 2024	3043372	PLP052		VT064581-x-VT028144	w[1118]; P{y[+t7.7] w[+mC]=VT064581-p65.AD}attP40; P{y[+t7.7] w[+mC]=VT028144-GAL4.DBD}attP2
SS76311	Adult	Gerry Rubin	Rubin	1	N	No	Yes	10.1101/2024.01.09.574419	Meissner; 2024	3040868	CRE039	613083317, 644148539, 644153089, 739572008, 894551935, 5813054079, 5813054659, 5813123042	VT043672-x-VT045575	w[1118]; P{y[+t7.7] w[+mC]=VT043672-p65.AD}attP40; P{y[+t7.7] w[+mC]=VT045575-GAL4.DBD}attP2
SS76489	Adult	Aljoscha Nern	Rubin	1	N	No	Yes	10.1101/2024.01.09.574419	Meissner; 2024	NA	SLP316		GMR_38E08-x-GMR_36B07	w; 38E08-p65ADZp in attP40; 36B07-ZpGdbd in attP2
SS76588	Adult	Aljoscha Nern	Rubin	1	N	No	Yes	10.1101/2024.01.09.574419	Meissner; 2024	3043331	PLP230		VT007337-x-VT063983	w[1118]; P{y[+t7.7] w[+mC]=VT007337-p65.AD}attP40/CyO, P{w[+mC]=2xTb[1]-RFP}CyO; P{y[+t7.7] w[+mC]=VT063983-GAL4.DBD}attP2/TM6B, Tb[1]
SS76692	Adult	Ryo Minegishi	Dickson	2	N	No	No	10.1101/2024.01.09.574419	Meissner; 2024	3043349			GMR_52H01-x-VT034804	w[1118]; P{y[+t7.7] w[+mC]=R52H01-p65.AD}attP40; P{y[+t7.7] w[+mC]=VT034804-GAL4.DBD}attP2
SS77191	Adult	Gerry Rubin	Rubin	2	N	No	No	10.1101/2024.01.09.574419	Meissner; 2024	3041656	SMP081 (likely)		GMR_24H08-x-GMR_22C12	w[1118]; P{y[+t7.7] w[+mC]=R22C12-GAL4.DBD}attP2 PBac{y[+mDint2] w[+mC]=R24H08-p65.AD}VK00027
SS77498	Adult	Gerry Rubin	Rubin	1	N	No	No	10.1101/2024.01.09.574419	Meissner; 2024	3040506			GMR_32A04-x-VT061221	w[1118]; P{y[+t7.7] w[+mC]=R32A04-p65.AD}attP40; P{y[+t7.7] w[+mC]=VT061221-GAL4.DBD}attP2
SS77940	Adult	Aljoscha Nern	Rubin	1	N	No	No	10.1101/2024.01.09.574419	Meissner; 2024	3043347	SLP364		VT019906-x-VT023830	w[1118]; P{y[+t7.7] w[+mC]=VT019906-p65.AD}attP40; P{y[+t7.7] w[+mC]=VT023830-GAL4.DBD}attP2/TM6B, Tb[1]
SS77971	Adult	Aljoscha Nern	Rubin	1	N	No	No	10.1101/2024.01.09.574419	Meissner; 2024	3043539	SMP402		VT061921-x-VT046049	w[1118]; P{y[+t7.7] w[+mC]=VT061921-p65.AD}attP40; P{y[+t7.7] w[+mC]=VT046049-GAL4.DBD}attP2
SS78219	Adult	Aljoscha Nern	Rubin	1	N	No	No	10.1101/2024.01.09.574419	Meissner; 2024	3043540	AstA1		GMR_65D05-x-GMR_22C10	w[1118]; P{y[+t7.7] w[+mC]=VT044841-p65.AD}attP40; P{y[+t7.7] w[+mC]=R65E11-GAL4.DBD}attP2/TM6B, Tb[1]
SS78380	Adult	Ryo Minegishi	Dickson	1	N	No	No	10.1101/2024.01.09.574419	Meissner; 2024	3042213			GMR_10D10-x-VT039961	w[1118]; P{y[+t7.7] w[+mC]=R10D10-p65.AD}attP40; P{y[+t7.7] w[+mC]=VT039961-GAL4.DBD}attP2/TM6B, Tb[1]
SS78420	Adult	Ryo Minegishi	Dickson	2	N	No	No	10.1101/2024.01.09.574419	Meissner; 2024	3043935	LBI9		GMR_46D01-x-GMR_42B02	w[1118]; P{y[+t7.7] w[+mC]=R46D01-p65.AD}attP40/CyO, P{2xTb[1]-RFP}CyO; P{y[+t7.7] w[+mC]=R42B02-GAL4.DBD}attP2/TM6B, Tb[1]
SS78430	Adult	Ryo Minegishi	Dickson	1	N	Yes	No	10.1101/2024.01.09.574419	Meissner; 2024	3042843	LBI23		GMR_59F08-x-GMR_56E09	w[1118]; P{y[+t7.7] w[+mC]=R59F08-p65.AD}attP40; P{y[+t7.7] w[+mC]=R56E09-GAL4.DBD}attP2/TM6B, Tb[1]
SS78556	Adult	Gerry Rubin	Rubin	1	N	No	Yes	10.1101/2024.01.09.574419	Meissner; 2024	3040768			GMR_30H09-x-GMR_84B09	w[1118]; P{y[+t7.7] w[+mC]=R30H09-p65.AD}attP40; P{y[+t7.7] w[+mC]=R84B09-GAL4.DBD}attP2
SS79053	Adult	Tanya Wolff	Rubin	1	N	No	No	10.1101/2024.01.09.574419	Meissner; 2024	3043619			GMR_46E03-x-VT063191	w[1118]; P{y[+t7.7] w[+mC]=R46E03-p65.AD}attP40; P{y[+t7.7] w[+mC]=VT063191-GAL4.DBD}attP2
SS79124	Adult	Aljoscha Nern	Rubin	1	N	No	No	10.1101/2024.01.09.574419	Meissner; 2024	3043869	SLP459		GMR_20F06-x-VT018689	w[1118]; P{y[+t7.7] w[+mC]=R20F06-p65.AD}attP40; P{y[+t7.7] w[+mC]=VT018689-GAL4.DBD}attP2
SS79251	Adult	Ryo Minegishi	Dickson	2	N	No	No	10.1101/2024.01.09.574419	Meissner; 2024	3043847	LUL164		GMR_52B07-x-VT008650	w[1118]; P{y[+t7.7] w[+mC]=R52B07-p65.AD}attP40; P{y[+t7.7] w[+mC]=VT008650-GAL4.DBD}attP2
SS79279	Adult	Ryo Minegishi	Dickson	2	N	No	No	10.1101/2024.01.09.574419	Meissner; 2024	3042237			VT008469-x-VT017683	w[1118]; P{y[+t7.7] w[+mC]=VT008469-p65.AD}attP40; P{y[+t7.7] w[+mC]=VT017683-GAL4.DBD}attP2
SS79321	Adult	Ryo Minegishi	Dickson	1	N	Yes	No	10.1101/2024.01.09.574419	Meissner; 2024	3043647	LUL84		GMR_80G10-x-GMR_89B12	w[1118]; P{y[+t7.7] w[+mC]=R80G10-p65.AD}attP40; P{y[+t7.7] w[+mC]=R89B12-GAL4.DBD}attP2
SS79361	Adult	Ryo Minegishi	Dickson	1	N	Yes	No	10.1101/2024.01.09.574419	Meissner; 2024	3042767	LUI3		VT058427-x-GMR_24H08	w[1118]; P{y[+t7.7] w[+mC]=VT058427-p65.AD}attP40; P{y[+t7.7] w[+mC]=R24H08-GAL4.DBD}attP2
SS79392	Adult	Ryo Minegishi	Dickson	2	N	No	No	10.1101/2024.01.09.574419	Meissner; 2024	3042529			GMR_75H10-x-GMR_24E05	w[1118]; P{y[+t7.7] w[+mC]=R75H10-p65.AD}attP40; P{y[+t7.7] w[+mC]=R24E05-GAL4.DBD}attP2/TM6B, Tb[1]
SS79449	Adult	Ryo Minegishi	Dickson	1	N	Yes	No	10.1101/2024.01.09.574419	Meissner; 2024	3042310			GMR_49E07-x-GMR_26B07	w[1118]; P{y[+t7.7] w[+mC]=R49E07-p65.AD}attP40; P{y[+t7.7] w[+mC]=R26B07-GAL4.DBD}attP2
SS79454	Adult	Ryo Minegishi	Dickson	2	N	No	No	10.1101/2024.01.09.574419	Meissner; 2024	3043501			GMR_17A10-x-GMR_31A11	w[1118]; P{y[+t7.7] w[+mC]=R17A10-p65.AD}attP40; P{y[+t7.7] w[+mC]=R31A11-GAL4.DBD}attP2
SS79461	Adult	Ryo Minegishi	Dickson	3	N	No	No	10.1101/2024.01.09.574419	Meissner; 2024	3043981			GMR_20G06-x-GMR_22G11	w[1118]; P{y[+t7.7] w[+mC]=R20G06-p65.AD}attP40/CyO, P{w[+mC]=2xTb[1]-RFP}CyO; P{y[+t7.7] w[+mC]=R22G11-GAL4.DBD}attP2
SS79481	Adult	Ryo Minegishi	Dickson	2	N	No	No	10.1101/2024.01.09.574419	Meissner; 2024	3043509			VT037553-x-GMR_91A11	w[1118]; P{y[+t7.7] w[+mC]=VT037553-p65.AD}attP40/CyO, P{w[+mC]=2xTb[1]-RFP}CyO; P{y[+t7.7] w[+mC]=R91A11-GAL4.DBD}attP2
SS79515	Adult	Ryo Minegishi	Dickson	2	N	No	No	10.1101/2024.01.09.574419	Meissner; 2024	3042846			GMR_33G04-x-GMR_21D04	w[1118]; P{y[+t7.7] w[+mC]=R33G04-p65.AD}attP40; P{y[+t7.7] w[+mC]=R21D04-GAL4.DBD}attP2
SS79521	Adult	Gerry Rubin	Rubin	1	N	No	No	10.1101/2024.01.09.574419	Meissner; 2024	3040753	SIP020		VT046782-x-VT000772	w[1118]; P{y[+t7.7] w[+mC]=VT046782-p65.AD}attP40; P{y[+t7.7] w[+mC]=VT000772-GAL4.DBD}attP2/TM6B, Tb[1]
SS79551	Adult	Gerry Rubin	Rubin	1	N	No	No	10.1101/2024.01.09.574419	Meissner; 2024	3040794	unknown ascending neuron		GMR_22H01-x-VT027175	w[1118]; P{y[+t7.7] w[+mC]=R22H01-p65.AD}attP40; P{y[+t7.7] w[+mC]=VT027175-GAL4.DBD}attP2
SS79598	Adult	Gerry Rubin	Rubin	1	N	No	Yes	10.1101/2024.01.09.574419	Meissner; 2024	3041423	AVLP015		VT049480-x-GMR_49D11	w[1118]; P{y[+t7.7] w[+mC]=VT049480-p65.AD}attP40/CyO, P{w[+mC]=2xTb[1]-RFP}CyO; P{y[+t7.7] w[+mC]=R49D11-GAL4.DBD}attP2
SS80021	Adult	Ryo Minegishi	Dickson	1	N	No	No	10.1101/2024.01.09.574419	Meissner; 2024	3043843	LUI2, LUI17		GMR_28H03-x-VT045281	w[1118]; P{y[+t7.7] w[+mC]=R28H03-p65.AD}JK22C; P{y[+t7.7] w[+mC]=VT045281-GAL4.DBD}attP2
SS80088	Adult	Ryo Minegishi	Dickson	1	N	No	No	10.1101/2024.01.09.574419	Meissner; 2024	3042757	LUL163		GMR_23E04-x-GMR_59H05	w[1118]; P{y[+t7.7] w[+mC]=R23E04-p65.AD}JK22C; P{y[+t7.7] w[+mC]=R59H05-GAL4.DBD}attP2/TM6B, Tb[1]
SS80089	Adult	Ryo Minegishi	Dickson	2	N	No	No	10.1101/2024.01.09.574419	Meissner; 2024	3042756	LUL87		GMR_18C11-x-GMR_59H05	w[1118]; P{y[+t7.7] w[+mC]=R18C11-p65.AD}attP40/CyO, P{w[+mC]=2xTb[1]-RFP}CyO; P{y[+t7.7] w[+mC]=R59H05-GAL4.DBD}attP2/TM6B, Tb[1]
SS80093	Adult	Ryo Minegishi	Dickson	2	N	No	No	10.1101/2024.01.09.574419	Meissner; 2024	3042758	LUL42		GMR_20G06-x-GMR_94E11	w[1118]; P{y[+t7.7] w[+mC]=R20G06-p65.AD}attP40/CyO, P{w[+mC]=2xTb[1]-RFP}CyO; P{y[+t7.7] w[+mC]=R94E11-GAL4.DBD}attP2/TM6B, Tb[1]
SS80180	Adult	Ryo Minegishi	Dickson	3	N	No	No	10.1101/2024.01.09.574419	Meissner; 2024	3043668			GMR_94E10-x-GMR_15G08	w[1118]; P{y[+t7.7] w[+mC]=R94E10-p65.AD}attP40; P{y[+t7.7] w[+mC]=R15G08-GAL4.DBD}attP2
SS80251	Adult	Ryo Minegishi	Dickson	1	N	No	No	10.1101/2024.01.09.574419	Meissner; 2024	3042387	LUI2, LUI17		GMR_54H04-x-GMR_28H03	w[1118]; P{y[+t7.7] w[+mC]=R54H04-p65.AD}attP40; P{y[+t7.7] w[+mC]=R28H03-GAL4.DBD}attP2/TM6B, Tb[1]
SS80260	Adult	Ryo Minegishi	Dickson	1	N	No	No	10.1101/2024.01.09.574419	Meissner; 2024	3042781	LUL147		GMR_11C07-x-GMR_22F05	w[1118]; P{y[+t7.7] w[+mC]=R11C07-p65.AD}attP40; P{y[+t7.7] w[+mC]=R22F05-GAL4.DBD}attP2
SS80292	Adult	Ryo Minegishi	Dickson	2	N	No	No	10.1101/2024.01.09.574419	Meissner; 2024	3043710	LBI18		GMR_19F09-x-GMR_30E09	w[1118]; P{y[+t7.7] w[+mC]=R19F09-p65.AD}JK22C; P{y[+t7.7] w[+mC]=R30E09-GAL4.DBD}attP2
SS80314	Adult	Aljoscha Nern	Rubin	2	N	No	No	10.1101/2024.01.09.574419	Meissner; 2024	3043825		850363295	GMR_22D03-x-VT026004	w[1118]; P{y[+t7.7] w[+mC]=R22D03-p65.AD}attP40; P{y[+t7.7] w[+mC]=VT026004-GAL4.DBD}attP2
SS80756	Adult	Gerry Rubin	Rubin	1	N	No	No	10.1101/2024.01.09.574419	Meissner; 2024	3040782	LAL		GMR_92E10-x-GMR_21E02	w[1118]; P{y[+t7.7] w[+mC]=R21E02-GAL4.DBD}attP2 PBac{y[+mDint2] w[+mC]=R92E10-p65.AD}VK00027
SS80845	Adult	Kaiyu Wang	Dickson	1	N	No	No	10.1101/2024.01.09.574419	Meissner; 2024	3040583	WN_LN_mixed		GMR_25H12-x-GMR_20G10	w[1118]; P{y[+t7.7] w[+mC]=R25H12-p65.AD}attP40; P{y[+t7.7] w[+mC]=R20G10-GAL4.DBD}attP2/TM6B, Tb[1]
SS80846	Adult	Kaiyu Wang	Dickson	1	N	No	No	10.1101/2024.01.09.574419	Meissner; 2024	3040584	WN_LN_mixed		VT015830-x-GMR_20G10	w[1118]; P{y[+t7.7] w[+mC]=VT015830-p65.AD}attP40/CyO; P{y[+t7.7] w[+mC]=R20G10-GAL4.DBD}attP2/TM6B, Tb[1]
[truncated: 2,671 more rows]
